# Supplementary material for: Gene network analysis of poplar root transcriptome in response to drought stress identifies a PtaJAZ3PtaRAP2.6-centered hierarchical network
Source: PLoS One. 2018 Dec 12;13(12):e0208560. doi: 10.1371/journal.pone.0208560 (PMC6291141; doi:10.1371/journal.pone.0208560)
Supplement: S1 Data — Rank product (RP) was used for identifying DEGs (see experimental procedures). Only genes with corrected p-values less than 0.05 (calculated using Benjamini and Hochberg False Discovery Rate) were selected as DEGs (highlighted yellow). Fold change represents the expression fold change between control and PEG treatment. (XLSX) [file pone.0208560.s008.xlsx]

## Sheet: DataS1
Data S1. Differentially expressed genes (DEGs) associated with poplar root transcriptome in response to PEG treatment. Rank product (RP) was used for identifying DEGs (see experimental procedures). Only genes with corected p-values less than 0.05 (calculated using Benjamini and Hochberg False Discovery Rate) were selected as DEGs (highlighted yellow). Fold change represents the expression fold ch…
ProbeID	6h FoldChange	6h _corrected Pvalue	6h DEG	24h FoldChange	24h _corrected Pvalue	24h DEG	48h FoldChange	48h _corrected Pvalue	48h DEG	96h FoldChange	96h _corrected Pvalue	96h DEG	504h FoldChange	504h _corrected Pvalue	504h DEG	Gene ID (Poplar V2.2)	Gene ID (Poplar V3.0)	Gene Title (Affymetrix)	homolog AGI to V3 gene (by Phytozome)	RefSeq Protein ID
PtpAffx.222443.1.S1_at	-5.80151	0.00879832	DEG	-8.70334	0	DEG	-29.3845	0	DEG	-2.91718	0	DEG	-2.48975	0.0242442	DEG	POPTR_0004s20440	Potri.004G193400.1	hypothetical protein	AT1G56430.1	XP_002328087
PtpAffx.206393.1.S1_at	-2.98347	0.0343865	DEG	3.13625	0.0162742	DEG	32.6174	0	DEG	2.37694	0.0260084	DEG	1.84826	0.0434566	DEG	POPTR_0006s15610	Potri.006G151600.1	1-aminocyclopropane-1-carboxylate	AT2G19590.1	XP_002309227
PtpAffx.216900.1.S1_s_at	-4.99403	0.0130697	DEG	7.55778	0	DEG	105.517	0	DEG	9.7725	0	DEG	2.5773	0	DEG	POPTR_0017s13320	Potri.017G098800.1	hypothetical protein	AT3G29970.1	XP_002330916
Ptp.5106.1.S1_s_at	-76.1162	0	DEG	2.63907	0.0149851	DEG	2.85191	0.0308764	DEG	-5.22387	0	DEG	3.20221	0.0367532	DEG	POPTR_0018s10730	Potri.018G098200.1	hypothetical protein	AT4G30380.1	XP_002324498
PtpAffx.204828.1.S1_at	10.2329	0	DEG	7.60168	0	DEG	5.35152	0.0189121	DEG	2.17006	0.0417219	DEG	3.528	0	DEG	POPTR_0009s06930	Potri.009G064900.1	---	AT1G12740.1	---
Ptp.2892.1.S1_at	2.54336	0.0228246	DEG	-6.12326	0	DEG	-8.47901	0	DEG	-6.87886	0	DEG	-1.845	0.0607384	nonDEG	---	---	---	---	---
Ptp.7013.1.S1_at	-2.86517	0.0424973	DEG	4.27524	0.0351977	DEG	87.4927	0	DEG	2.35079	0.0370861	DEG	-1.65934	0.146839	nonDEG	POPTR_0001s03670	Potri.001G045000.1	cinnamoyl CoA reductase /// cinnamoyl CoA reductase	AT1G15950.1	XP_002332078 /// XP_002332080
Ptp.6948.1.S1_at	-18.8868	0	DEG	2.03294	0.019529	DEG	89.4822	0	DEG	1.99965	0.0434179	DEG	-1.63898	0.0864838	nonDEG	POPTR_0009s11240	Potri.009G109200.1	---	---	---
PtpAffx.205550.1.S1_s_at	-3.40521	0.0228246	DEG	-3.79371	0	DEG	-11.4775	0	DEG	-2.71998	0	DEG	-1.45049	0.149233	nonDEG	POPTR_0005s20350	Potri.005G181100.1	nramp transporter /// nramp transporter	AT1G15960.1	XP_002307453 /// XP_002307454
PtpAffx.90645.3.A1_at	-3.13776	0.0361504	DEG	8.17195	0	DEG	9.41	0.0215628	DEG	2.18166	0.0369152	DEG	-1.42133	0.169141	nonDEG	---	Potri.016G002900.1	hypothetical protein	---	XP_002329964
PtpAffx.22552.1.S1_at	3.15155	0.0115801	DEG	9.02141	0	DEG	-3.23285	0	DEG	2.18419	0.0437738	DEG	-1.1316	0.193611	nonDEG	POPTR_0008s06200	Potri.008G061700.2	---	AT3G55646.1	---
Ptp.7731.1.S1_at	-3.51506	0.0106412	DEG	-7.32007	0	DEG	-2.93434	0.011019	DEG	2.19043	0.0347682	DEG	-1.03606		nonDEG	---	---	hypothetical protein	---	XP_002328260
Ptp.7651.1.S1_at	-9.92283	0	DEG	2.17444	0.045782	DEG	3.48211	0.011494	DEG	2.10055	0.0471212	DEG	1.14764		nonDEG	POPTR_0011s04160	Potri.011G042000.1	hypothetical protein	---	XP_002317245
PtpAffx.151874.1.A1_at	-9.12128	0	DEG	1.92491	0.0467585	DEG	57.0213	0	DEG	3.38027	0	DEG	1.18378	0.0829152	nonDEG	POPTR_0019s05510	Potri.019G038900.2	---	AT5G39890.1	---
PtpAffx.205584.1.S1_at	-7.89195	0	DEG	2.23596	0.0477683	DEG	24.996	0	DEG	2.1214	0.0344098	DEG	1.27109	0.0916045	nonDEG	POPTR_0005s21000	Potri.005G187600.1	acyl- [acyl-carrier protein] desaturase	AT1G43800.1	XP_002307478
PtpAffx.205584.1.S1_s_at	-11.5056	0	DEG	2.76864	0.0294455	DEG	14.8784	0	DEG	1.97229	0.046215	DEG	1.32532	0.10645	nonDEG	POPTR_0005s21000	Potri.005G187600.1	acyl- [acyl-carrier protein] desaturase	AT1G43800.1	XP_002307478
PtpAffx.88710.1.A1_at	-2.80344	0.0406601	DEG	2.62022	0.0349653	DEG	3.18232	0.0132667	DEG	2.88866	0.0142032	DEG	1.33931	0.182671	nonDEG	POPTR_0001s13130	Potri.001G066000.1	hypothetical protein	AT1G28100.4	XP_002299341
PtpAffx.204168.1.S1_at	-4.13475	0.0187861	DEG	8.45314	0	DEG	55.0134	0	DEG	5.07441	0	DEG	1.41432	0.0815292	nonDEG	POPTR_0004s11630	Potri.004G117300.2	hypothetical protein	AT3G29970.1	XP_002305391
PtpAffx.36102.1.A1_at	2.41105	0.0201265	DEG	2.43588	0.0420417	DEG	8.54397	0.0105817	DEG	3.22159	0	DEG	1.44996	0.17394	nonDEG	POPTR_0009s06940	Potri.009G065000.1	cytochrome P450	AT3G20940.1	XP_002313284
Ptp.3686.1.S1_at	3.4753	0.0142525	DEG	8.76012	0	DEG	-2.16972	0.0295097	DEG	4.00138	0	DEG	1.54355	0.161105	nonDEG	POPTR_0012s10200	Potri.012G100300.1	hypothetical protein /// hypothetical protein	---	XP_002318742 /// XP_002332945
PtpAffx.205051.1.S1_at	-3.08873	0.0331742	DEG	-3.2095	0.0179644	DEG	-1.70798	0.0479493	DEG	-1.95797	0.042429	DEG	1.56955	0.149857	nonDEG	POPTR_0009s01800	Potri.009G012600.1	hypothetical protein	AT5G60520.1	XP_002313516
PtpAffx.53411.1.A1_s_at	2.74498	0.0140616	DEG	13.125	0	DEG	-2.12158	0.026373	DEG	4.52364	0	DEG	1.61636	0.166096	nonDEG	POPTR_0012s10200	Potri.012G100300.1	---	---	---
PtpAffx.205878.1.S1_at	-2.82226	0.0410959	DEG	3.30981	0.02018	DEG	14.6638	0	DEG	2.78061	0.014512	DEG	2.04574	0.0702195	nonDEG	POPTR_0004s21630	Potri.004G206300.3	hypothetical protein	AT4G38260.1	XP_002306979
PtpAffx.66774.1.S1_at	7.81707	0	DEG	15.1936	0	DEG	7.46165	0	DEG	3.45417	0	DEG	2.25454	0.0655975	nonDEG	POPTR_0005s20390	Potri.005G181500.1	---	AT1G77380.1	---
PtpAffx.11493.1.S1_at	4.66291	0	DEG	2.28417	0.0465692	DEG	5.21404	0.0145716	DEG	1.08728	0.154681	nonDEG	-6.05122	0	DEG	POPTR_0019s03180	Potri.019G015600.1	---	---	---
PtpAffx.9055.4.S1_at	12.8997	0	DEG	3.47253	0.0334211	DEG	5.72997	0.0120117	DEG	1.65755	0.129902	nonDEG	-3.84909	0	DEG	---	---	---	---	---
PtpAffx.5103.1.S1_s_at	-4.86866	0.0104993	DEG	-3.52931	0.0148382	DEG	2.51166	0.0240544	DEG	1.71482	0.130177	nonDEG	-2.83029	0	DEG	POPTR_0013s07800	Potri.013G082800.1	hypothetical protein	AT4G24340.1	XP_002328980
PtpAffx.9055.5.S1_x_at	4.85338	0	DEG	5.6708	0.0118242	DEG	5.89462	0	DEG	-1.01997	0.186387	nonDEG	-2.77244	0.0145772	DEG	POPTR_0010s08290	Potri.010G072200.9	hypothetical protein	---	XP_002314633
PtpAffx.9055.3.S1_s_at	4.46517	0	DEG	6.31474	0	DEG	6.00211	0	DEG	-1.2044	0.161537	nonDEG	-2.755	0.02879	DEG	POPTR_0010s08290	Potri.010G072200.2	hypothetical protein	---	XP_002314633
PtpAffx.9055.7.A1_s_at	4.33818	0	DEG	6.2698	0	DEG	5.97091	0	DEG	-1.18376	0.165127	nonDEG	-2.74117	0.0225804	DEG	POPTR_0006s01020	Potri.010G072200.4	hypothetical protein	---	XP_002314633
PtpAffx.9055.5.S1_s_at	4.54033	0	DEG	6.05839	0	DEG	6.0116	0	DEG	-1.14414	0.173226	nonDEG	-2.71998	0.023032	DEG	POPTR_0010s08290	Potri.010G072200.9	hypothetical protein	---	XP_002314633
PtpAffx.9055.2.S1_s_at	4.50135	0	DEG	6.22889	0	DEG	5.77433	0	DEG	-1.1927	0.16414	nonDEG	-2.70854	0.0159944	DEG	POPTR_0010s08290	Potri.010G072200.9	hypothetical protein	---	XP_002314633
PtpAffx.86604.1.S1_at	3.41634	0.0147187	DEG	2.9486	0.0213169	DEG	3.18583	0.0280367	DEG	-1.0535		nonDEG	-2.51653	0.0290319	DEG	POPTR_0864s00200	Potri.016G125000.1	cationic peroxidase	AT2G41480.1	XP_002323611
PtpAffx.220028.1.S1_s_at	11.0062	0	DEG	18.7568	0	DEG	4.90979	0	DEG	1.45115	0.126203	nonDEG	2.2716	0.0295282	DEG	POPTR_0001s03010	Potri.001G147200.1	hypothetical protein	AT4G17030.1	XP_002326498
PtpAffx.206393.1.S1_s_at	-5.77111	0.0114956	DEG	3.74902	0	DEG	25.2936	0	DEG	1.75328	0.0676	nonDEG	2.39401	0.027419	DEG	POPTR_0006s15610	Potri.006G151600.2	1-aminocyclopropane-1-carboxylate	AT2G19590.1	XP_002309227
PtpAffx.71061.2.S1_at	-4.95617	0.0123039	DEG	5.659	0	DEG	5.85417	0	DEG	1.38778	0.178824	nonDEG	4.46831	0	DEG	POPTR_0007s03880	Potri.007G108400.1	hypothetical protein	AT1G77120.1	XP_002306236
Ptp.2909.1.A1_s_at	26.4531	0	DEG	5.17204	0	DEG	6.26113	0	DEG	1.45127	0.133127	nonDEG	4.47837	0	DEG	POPTR_0121s00210	Potri.T000300.1	hypothetical protein /// hypothetical protein	AT3G25820.1	XP_002329451 /// XP_002333193
PtpAffx.32356.1.S1_x_at	-91.9911	0	DEG	4.69655	0	DEG	3.05159	0.0203247	DEG	-1.37603	0.159802	nonDEG	5.68026	0	DEG	POPTR_0016s05800	Potri.016G057600.1	hypothetical protein	AT3G57270.1	XP_002323325
PtpAffx.32356.1.S1_at	-105.763	0	DEG	3.41198	0	DEG	4.50616	0.00784294	DEG	-1.26287	0.184508	nonDEG	7.55251	0	DEG	---	---	hypothetical protein	---	XP_002323325
PtpAffx.36054.1.S1_at	-5.10388	0.0113711	DEG	3.26329	0.0132763	DEG	45.117	0	DEG	1.07153		nonDEG	-4.28486	0.052067	nonDEG	POPTR_0002s21890	Potri.002G219000.1	hypothetical protein /// hypothetical protein /// hypothetical protein	AT2G44310.1	XP_002301593 /// XP_002301594 /// XP_002301595
PtpAffx.90645.2.S1_at	-45.858	0	DEG	9.70487	0	DEG	73.9989	0	DEG	1.30595	0.157109	nonDEG	-2.7838	0.0795513	nonDEG	POPTR_0006s00430	Potri.016G002900.1	---	---	---
Ptp.6252.2.S1_at	4.56315	0	DEG	7.47712	0	DEG	2.13779	0.032719	DEG	2.31243	0.050572	nonDEG	-2.05167	0.108901	nonDEG	---	---	hypothetical protein	---	XP_002307720
PtpAffx.110205.1.S1_at	-29.0856	0	DEG	1.17939	0.0494755	DEG	54.939	0	DEG	1.33028	0.128798	nonDEG	-1.72531	0.0802109	nonDEG	POPTR_0007s11970	Potri.007G034700.1	---	---	---
PtpAffx.221147.1.S1_at	-2.38276	0.0335085	DEG	-4.83112	0	DEG	-2.52134	0.0421814	DEG	-1.67653	0.0707584	nonDEG	-1.69103	0.151092	nonDEG	POPTR_0014s03660	Potri.014G037300.1	cytochrome P450	AT4G31940.1	XP_002327096
PtpAffx.204654.1.S1_at	8.32329	0	DEG	17.0411	0	DEG	8.2149	0	DEG	-1.05695		nonDEG	-1.56253	0.0744916	nonDEG	POPTR_0009s10920	Potri.009G106000.1	hypothetical protein	AT2G15780.1	XP_002313837
PtpAffx.2893.1.S1_at	-9.09919	0	DEG	1.18382	0.0441093	DEG	16.1792	0	DEG	1.36011	0.148429	nonDEG	-1.46837	0.144218	nonDEG	POPTR_0009s11250	Potri.009G109300.1	---	AT2G15960.1	---
Ptp.6252.1.S1_a_at	2.63193	0.0351652	DEG	3.58528	0.0164511	DEG	2.2302	0.0263368	DEG	1.0211		nonDEG	-1.43156	0.153467	nonDEG	POPTR_0005s26030	Potri.005G239100.3	---	AT1G75750.1	---
PtpAffx.207691.1.S1_at	-3.93759	0.0159484	DEG	2.00323	0.0281581	DEG	7.13333	0	DEG	-1.40203	0.173	nonDEG	-1.41716	0.134666	nonDEG	POPTR_0008s05140	Potri.008G051500.1	hypothetical protein	AT2G39510.1	XP_002312071
Ptp.6995.1.S1_at	9.29635	0	DEG	6.59332	0	DEG	2.08259	0.0430097	DEG	2.089	0.0500037	nonDEG	-1.41259	0.106203	nonDEG	POPTR_0006s00430	Potri.006G002300.1	hypothetical protein	---	XP_002308741
PtpAffx.10261.2.A1_at	2.47368	0.0159081	DEG	2.63562	0.0286648	DEG	3.01588	0.011494	DEG	1.40068	0.14599	nonDEG	-1.37974	0.154375	nonDEG	POPTR_0006s00810	Potri.006G006300.1	---	AT4G39720.1	---
PtpAffx.26699.1.S1_at	-13.0906	0	DEG	1.41825	0.0343003	DEG	32.7791	0	DEG	1.3218	0.128557	nonDEG	-1.37725	0.120209	nonDEG	POPTR_0005s09220	Potri.005G089900.1	---	---	---
PtpAffx.67985.2.S1_at	-6.33445	0.00920994	DEG	7.14435	0	DEG	6.03798	0.0134677	DEG	-1.50064	0.134674	nonDEG	-1.27456	0.191508	nonDEG	POPTR_0019s09300	Potri.019G065000.1	hypothetical protein	AT1G03220.1	XP_002329224
PtpAffx.67985.2.S1_a_at	-6.66627	0.0108614	DEG	6.78324	0	DEG	5.81598	0.0143366	DEG	-1.43852	0.148417	nonDEG	-1.23982	0.184071	nonDEG	POPTR_0019s09300	Potri.019G065000.1	hypothetical protein /// hypothetical protein /// hypothetical protein /// hypothetical protein /// hypothetical protein /// hypothetical protein /// hypothetical protein	AT1G03220.1	XP_002329222 /// XP_002329223 /// XP_002329224 /// XP_002329225 /// XP_002329226 /// XP_002336232 /// XP_002336347
Ptp.171.1.A1_at	3.0548	0.00874944	DEG	2.3109	0.0417106	DEG	-2.68386	0.00720703	DEG	1.12062		nonDEG	-1.01862		nonDEG	POPTR_0020s00360	Potri.002G208400.1	---	AT2G30540.1	---
PtpAffx.135487.1.S1_at	5.76506	0	DEG	5.83604	0	DEG	7.417	0	DEG	3.63521	0.0744906	nonDEG	-1.00518		nonDEG	POPTR_0009s14240	Potri.009G140400.1	hypothetical protein /// hypothetical protein /// hypothetical protein	AT5G39130.1	XP_002313686 /// XP_002313687 /// XP_002336904
Ptp.3737.1.S1_at	2.5287	0.0132345	DEG	2.13161	0.0422092	DEG	-2.13746	0.0205123	DEG	1.12554		nonDEG	1.06155		nonDEG	POPTR_0001s22660	Potri.001G219100.1	---	AT5G04760.1	---
PtpAffx.30993.1.A1_a_at	2.7096	0.0143826	DEG	2.36785	0.036324	DEG	3.07607	0.0126379	DEG	1.68306	0.083593	nonDEG	1.11527		nonDEG	POPTR_0007s04390	Potri.007G103500.1	---	---	---
PtpAffx.43362.1.A1_at	-3.37433	0.029281	DEG	6.55314	0	DEG	19.7789	0.00828137	DEG	1.27403	0.166199	nonDEG	1.1527	0.197962	nonDEG	POPTR_0017s03420	Potri.017G153400.1	hypothetical protein /// hypothetical protein /// hypothetical protein	AT1G17860.1	XP_002331923 /// XP_002331924 /// XP_002335653
PtpAffx.35119.1.S1_at	-2.26394	0.0432665	DEG	-2.28151	0.0343518	DEG	-3.00966	0.00919517	DEG	1.38922	0.164578	nonDEG	1.15898	0.197439	nonDEG	POPTR_0009s16670	Potri.009G165100.1	hypothetical protein	AT2G27550.1	XP_002312811
PtpAffx.224638.1.S1_s_at	3.3457	0.0179646	DEG	3.17426	0.0196558	DEG	5.3313	0.0293033	DEG	1.31187	0.178697	nonDEG	1.2271		nonDEG	POPTR_0010s08640	Potri.010G075800.1	hypothetical protein	AT2G38870.1	XP_002314645
PtpAffx.204335.1.S1_at	1.94845	0.0484328	DEG	2.20084	0.048973	DEG	3.26295	0.0120661	DEG	1.75196	0.0728236	nonDEG	1.26114	0.197571	nonDEG	POPTR_0004s18790	Potri.004G181200.1	lysine/histidine transporter	AT1G47670.1	XP_002306216
Ptp.4647.1.S1_at	-6.66343	0.00749952	DEG	2.4056	0.0445147	DEG	1.90139	0.0499096	DEG	1.1089		nonDEG	1.28449	0.197743	nonDEG	POPTR_0016s12760	Potri.016G120100.2	pyruvate decarboxylase	AT4G33070.1	XP_002322997
PtpAffx.93735.1.S1_s_at	-17.7774	0	DEG	2.82379	0.0236484	DEG	11.5924	0	DEG	1.81224	0.0670905	nonDEG	1.38762	0.121221	nonDEG	POPTR_0005s21000	Potri.005G187600.1	acyl- [acyl-carrier protein] desaturase	AT1G43800.1	XP_002307478
PtpAffx.212994.1.S1_at	6.01164	0	DEG	3.32443	0.0159316	DEG	3.19428	0.0203869	DEG	1.93464	0.0548671	nonDEG	1.45827	0.152957	nonDEG	POPTR_0015s15490	Potri.015G120300.1	hypothetical protein	AT5G24560.1	XP_002321810
Ptp.5761.1.S1_at	-8.23095	0	DEG	3.51171	0.0140139	DEG	4.01213	0.00966159	DEG	-1.0692		nonDEG	2.06333	0.0751043	nonDEG	---	---	hypothetical protein	---	XP_002302195
Ptp.858.1.S1_at	3.22417	0.0419175	DEG	-2.96231	0.0428927	DEG	-1.2661	0.178584	nonDEG	-2.82997	0	DEG	-6.13559	0	DEG	POPTR_0005s08050	Potri.005G078700.11	inositol-3-phosphate synthase	AT5G10170.1	XP_002307107
Ptp.858.1.S1_x_at	3.24166	0.0174989	DEG	-3.26452	0.0349718	DEG	-1.49961	0.140636	nonDEG	-2.0197	0.029389	DEG	-5.96331	0	DEG	POPTR_0005s08050	Potri.005G078700.8	inositol-3-phosphate synthase	AT5G10170.1	XP_002307107
PtpAffx.4889.4.S1_at	3.08299	0.0150708	DEG	2.61665	0.0301494	DEG	1.70055	0.0688389	nonDEG	3.18636	0.0333775	DEG	2.85731	0.0291544	DEG	---	---	glutaredoxin	---	XP_002321033
PtpAffx.18241.1.A1_at	2.97845	0.00884775	DEG	2.51674	0.0312062	DEG	1.29211	0.168866	nonDEG	5.12033	0	DEG	3.62411	0	DEG	POPTR_0013s06120	Potri.013G065100.1	hypothetical protein	AT5G40990.1	XP_002319722
PtpAffx.62585.1.A1_at	-3.56652	0.0138149	DEG	-5.11823	0	DEG	1.01294		nonDEG	-4.26901	0	DEG	1.26915	0.174485	nonDEG	POPTR_0011s07670	---	---	---	---
PtpAffx.154444.1.S1_s_at	-10.4194	0	DEG	-2.47761	0.0249649	DEG	-1.56233	0.093331	nonDEG	-2.67048	0.0140537	DEG	1.38119	0.18316	nonDEG	POPTR_0001s27110	Potri.001G263900.1	hypothetical protein	AT3G08030.1	XP_002299934
Ptp.2903.1.A1_s_at	3.74895	0	DEG	2.69722	0.0235259	DEG	1.3993	0.174891	nonDEG	2.26391	0.0335452	DEG	1.65861	0.120847	nonDEG	---	---	alternative oxidase /// alternative oxidase	---	XP_002317754 /// XP_002317755
PtpAffx.215981.1.S1_at	2.98072	0.0093744	DEG	2.09312	0.0490486	DEG	1.71682	0.0558687	nonDEG	2.69393	0.0122486	DEG	1.77976	0.0895689	nonDEG	---	---	hypothetical protein	---	XP_002338273
PtpAffx.608.1.S1_at	3.22918	0.00984312	DEG	2.20662	0.0430787	DEG	3.61766	0.0927513	nonDEG	-1.13247		nonDEG	-2.15855	0.0347216	DEG	POPTR_0016s11990	Potri.016G112400.1	hypothetical protein	AT5G01210.1	XP_002322965
PtpAffx.158043.1.A1_at	2.60072	0.0159618	DEG	4.23918	0	DEG	1.332	0.197173	nonDEG	1.09515		nonDEG	-2.01505	0.0442923	DEG	POPTR_0008s10080	Potri.008G101400.1	---	AT3G06490.1	---
PtpAffx.50247.1.A1_at	2.99219	0.018384	DEG	2.26888	0.0433313	DEG	1.32834	0.166247	nonDEG	1.1824		nonDEG	6.50177	0	DEG	POPTR_0256s00210	Potri.011G112900.1	hypothetical protein	AT1G17180.1	XP_002316873
PtpAffx.207593.1.S1_x_at	2.26326	0.0346132	DEG	6.26076	0	DEG	8.76969	0.0610361	nonDEG	-1.13626		nonDEG	-1.92883	0.0977911	nonDEG	POPTR_0018s05310	Potri.006G018400.1	hypothetical protein	AT4G16380.1	XP_002311980
PtpAffx.10586.1.S1_at	2.68819	0.0165199	DEG	2.66212	0.0264367	DEG	1.20643		nonDEG	1.07287		nonDEG	-1.84754	0.0582418	nonDEG	POPTR_0001s03620	Potri.001G044500.1	---	AT1G80840.1	---
PtpAffx.207593.1.S1_at	2.57031	0.0191477	DEG	7.14556	0	DEG	9.07758	0.055171	nonDEG	-1.06632		nonDEG	-1.8211	0.134191	nonDEG	POPTR_0006s02110	Potri.006G018400.1	hypothetical protein	AT4G16380.1	XP_002311980
PtpAffx.18969.1.A1_at	-2.80691	0.0416847	DEG	-6.63388	0	DEG	1.35175	0.163807	nonDEG	1.16228		nonDEG	-1.7499	0.0692692	nonDEG	---	---	---	---	---
PtpAffx.20015.1.A1_s_at	2.53433	0.0178291	DEG	2.56243	0.0343977	DEG	2.34643	0.0741337	nonDEG	1.39999	0.139254	nonDEG	-1.69777	0.0799218	nonDEG	POPTR_0016s12900	Potri.016G121400.1	ammonium transporter	AT2G38290.1	XP_002309151
PtpAffx.223142.1.S1_at	2.60474	0.0134034	DEG	2.48668	0.0332116	DEG	1.42254	0.177731	nonDEG	1.61269	0.0890067	nonDEG	-1.69288	0.0837217	nonDEG	POPTR_0018s14500	Potri.018G148300.1	hypothetical protein	AT1G16120.1	XP_002337340
PtpAffx.203591.1.S1_at	2.17093	0.0409065	DEG	4.07098	0.0111287	DEG	4.56381	0.0645758	nonDEG	1.68412	0.0788445	nonDEG	-1.58205	0.12038	nonDEG	---	---	methionine gamma-lyase	---	XP_002304835
PtpAffx.91597.1.S1_at	3.06554	0.0140616	DEG	2.45886	0.0380489	DEG	1.39901	0.188814	nonDEG	1.417	0.152896	nonDEG	-1.53069	0.118141	nonDEG	POPTR_0014s06690	Potri.014G071200.1	---	AT3G60890.2	---
PtpAffx.208714.1.S1_at	4.22085	0	DEG	7.51159	0	DEG	1.66215	0.0844229	nonDEG	1.01944		nonDEG	-1.48683	0.160664	nonDEG	POPTR_0010s08300	Potri.010G072300.1	AP2/ERF domain-containing transcription factor	AT3G23240.1	XP_002315707
PtpAffx.153211.1.A1_at	2.62425	0.0360664	DEG	3.62685	0.0141449	DEG	-1.06164		nonDEG	-1.35663	0.176704	nonDEG	-1.48411	0.129343	nonDEG	POPTR_0005s24450	Potri.005G223100.1	AP2/ERF domain-containing transcription factor	AT3G23230.1	XP_002307640
Ptp.2020.1.S1_s_at	-6.52052	0.00910347	DEG	-4.8709	0.0128263	DEG	1.2893	0.185031	nonDEG	-1.74338	0.0732565	nonDEG	-1.36123	0.169366	nonDEG	POPTR_0012s09310	Potri.012G091500.2	hypothetical protein	AT4G24780.1	XP_002318694
PtpAffx.120846.1.A1_s_at	-3.46284	0.0276703	DEG	-4.84518	0	DEG	1.6866	0.0810517	nonDEG	1.09263		nonDEG	-1.29235	0.151708	nonDEG	---	---	---	---	---
PtpAffx.81893.1.A1_at	3.27039	0	DEG	4.50192	0	DEG	1.83116	0.120985	nonDEG	1.2032	0.197354	nonDEG	-1.22347		nonDEG	POPTR_0005s24460	Potri.005G223200.1	---	AT3G23240.1	---
Ptp.6588.2.S1_at	2.04055	0.0412277	DEG	3.45884	0.0131609	DEG	1.13048		nonDEG	1.47649	0.133982	nonDEG	-1.14219		nonDEG	---	---	hypothetical protein	---	XP_002327495
PtpAffx.210419.1.S1_at	2.74491	0.0103612	DEG	2.06819	0.0497713	DEG	1.57952	0.165679	nonDEG	1.92705	0.05925	nonDEG	-1.11354		nonDEG	POPTR_0012s05090	Potri.012G054700.1	hypothetical protein	AT1G18390.1	XP_002318540
PtpAffx.26591.1.A1_s_at	3.59641	0	DEG	2.25168	0.0451791	DEG	1.19576		nonDEG	1.14549		nonDEG	-1.09724		nonDEG	POPTR_0019s03530	Potri.019G018500.1	threonine aldolase	AT1G08630.1	XP_002325334
PtpAffx.205330.1.S1_s_at	4.48521	0	DEG	4.73032	0	DEG	1.73355	0.153083	nonDEG	1.54008	0.109695	nonDEG	-1.07421		nonDEG	POPTR_0005s14060	Potri.005G133900.1	hypothetical protein /// hypothetical protein	AT2G23590.1	XP_002307245 /// XP_002316717
PtpAffx.59718.1.S1_at	-2.67866	0.045882	DEG	2.498	0.0369146	DEG	1.23497		nonDEG	1.10438		nonDEG	-1.06942		nonDEG	POPTR_0007s11570	Potri.007G038500.1	---	AT2G23640.1	---
Ptp.3846.1.S1_s_at	8.76952	0	DEG	3.01779	0.0173966	DEG	1.98709	0.146768	nonDEG	-1.14037		nonDEG	-1.04754	0.192724	nonDEG	POPTR_0003s08140	Potri.003G083200.2	expansin-related protein 1 precursor	AT4G17030.1	XP_002329557
PtpAffx.3597.1.S1_s_at	3.44657	0	DEG	4.94863	0	DEG	1.02177	0.179737	nonDEG	1.12313		nonDEG	-1.01004		nonDEG	POPTR_0003s18600	Potri.003G187100.1	methionine gamma-lyase /// methionine gamma-lyase	AT1G64660.1	XP_002304835 /// XP_002304836
PtpAffx.201101.1.S1_at	2.43696	0.0184199	DEG	2.2392	0.0376663	DEG	-1.52014	0.0857371	nonDEG	1.47566	0.148935	nonDEG	-1.00431		nonDEG	POPTR_0001s32360	Potri.001G316300.1	hypothetical protein	AT3G01320.1	XP_002298689
PtpAffx.213309.1.S1_at	4.48182	0.0232172	DEG	3.82268	0	DEG	2.21257	0.0554899	nonDEG	-1.49631	0.132665	nonDEG	1.02777		nonDEG	POPTR_0016s05010	Potri.016G049600.1	hypothetical protein	AT5G06860.1	XP_002322686
Ptp.4749.1.S1_at	4.35063	0	DEG	3.71675	0.0129359	DEG	1.3154	0.194883	nonDEG	1.09349		nonDEG	1.04575		nonDEG	POPTR_0019s03530	Potri.019G018500.2	threonine aldolase	AT1G08630.1	XP_002325334
PtpAffx.114469.1.A1_at	2.25039	0.0370565	DEG	3.80259	0.0157656	DEG	-1.04806		nonDEG	-1.16807		nonDEG	1.0509		nonDEG	---	---	threonine aldolase	---	XP_002325334
Ptp.6996.1.S1_at	2.42736	0.0274161	DEG	3.24022	0.0110474	DEG	1.08488		nonDEG	1.26512	0.191763	nonDEG	1.05482		nonDEG	POPTR_0016s12370	Potri.006G100500.1	---	AT5G01410.1	---
PtpAffx.149.1.A1_at	3.02213	0.0136948	DEG	2.43851	0.0379429	DEG	-1.09046		nonDEG	1.17198		nonDEG	1.09312		nonDEG	POPTR_0017s12000	Potri.017G083700.1	amino acid transporter	AT5G15240.1	XP_002323862
Ptp.3846.1.S1_at	21.0043	0	DEG	5.37436	0	DEG	1.9212	0.140968	nonDEG	-1.37327	0.176159	nonDEG	1.11653	0.197712	nonDEG	POPTR_0003s08140	Potri.003G083200.2	expansin-related protein 1 precursor	AT4G17030.1	XP_002329557
PtpAffx.95030.1.A1_at	2.19424	0.0299411	DEG	2.26035	0.0402705	DEG	1.59957	0.164956	nonDEG	1.20321		nonDEG	1.1701		nonDEG	POPTR_0013s04240	Potri.013G045200.1	AP2/ERF domain-containing transcription factor	AT3G23240.1	XP_002319099
PtpAffx.212976.1.S1_at	6.4572	0.0326404	DEG	-2.17449	0.0161011	DEG	1.28676	0.186067	nonDEG	1.30186	0.181589	nonDEG	1.20598		nonDEG	---	---	ZIP transporter	---	XP_002322355
PtpAffx.29389.1.S1_at	-2.68816	0.0449313	DEG	-4.54521	0	DEG	1.69887	0.0728082	nonDEG	-1.10644		nonDEG	1.2143	0.198023	nonDEG	---	---	hypothetical protein	---	XP_002312253
PtpAffx.210495.1.S1_at	2.39486	0.0204003	DEG	2.3637	0.0345943	DEG	1.4101	0.180333	nonDEG	1.563	0.0984485	nonDEG	1.22713		nonDEG	POPTR_0012s06940	Potri.012G067600.1	hypothetical protein	AT1G74360.1	XP_002318597
PtpAffx.22806.1.S1_at	-3.9508	0.0173066	DEG	-5.96911	0	DEG	1.34261	0.157978	nonDEG	-1.53211	0.120907	nonDEG	1.26417	0.179121	nonDEG	---	---	---	---	---
Ptp.3716.1.S1_s_at	2.75696	0.0134607	DEG	2.64854	0.022367	DEG	-1.04408		nonDEG	1.58389	0.123034	nonDEG	1.27279		nonDEG	POPTR_0002s06620	Potri.002G065600.1	---	AT2G33710.1	---
PtpAffx.156807.1.S1_at	2.40672	0.0388864	DEG	3.39019	0.0142783	DEG	1.07625		nonDEG	1.0379		nonDEG	1.33951	0.187835	nonDEG	POPTR_0019s03530	Potri.019G018500.1	threonine aldolase	AT1G08630.1	XP_002325334
PtpAffx.140479.1.A1_at	2.99462	0.00855924	DEG	3.19459	0.0112111	DEG	1.40894	0.140914	nonDEG	1.30482	0.184591	nonDEG	1.36603	0.182231	nonDEG	POPTR_0006s26840	Potri.006G252200.1	---	AT2G18660.1	---
Ptp.1552.1.S1_x_at	2.0323	0.0442077	DEG	2.89635	0.0228166	DEG	1.61847	0.0963831	nonDEG	1.70291	0.0800544	nonDEG	1.37493	0.18259	nonDEG	---	---	sucrose synthase	---	XP_002302727
PtpAffx.206712.1.S1_at	2.67633	0.0184559	DEG	2.41042	0.0371158	DEG	1.60507	0.108303	nonDEG	1.13122		nonDEG	1.40245	0.181265	nonDEG	POPTR_0006s25280	Potri.006G236500.2	hypothetical protein	AT5G25880.1	XP_002309534
Ptp.2945.1.S1_at	2.4866	0.0248295	DEG	2.51196	0.0319754	DEG	1.73713	0.0674003	nonDEG	1.43495	0.128899	nonDEG	1.44009	0.172863	nonDEG	---	---	hypothetical protein	---	XP_002326416
PtpAffx.7483.1.A1_at	3.23583	0.0155931	DEG	2.3504	0.040722	DEG	1.07185		nonDEG	1.87763	0.0630464	nonDEG	1.66835	0.0988172	nonDEG	POPTR_0002s18490	Potri.002G184100.1	hypothetical protein	AT1G28200.1	XP_002301455
Ptp.4600.1.S1_at	-2.77324	0.0425649	DEG	-3.843	0	DEG	-1.60066	0.0915947	nonDEG	1.07451		nonDEG	1.77807	0.152606	nonDEG	---	---	---	---	---
Ptp.6187.1.S1_x_at	2.27038	0.0281232	DEG	1.43255	0.152234	nonDEG	-2.92871	0.00849236	DEG	-2.09396	0.0294817	DEG	-2.8967	0.0164514	DEG	POPTR_0004s01940	Potri.004G020000.2	hypothetical protein	AT1G70890.1	XP_002305599
PtpAffx.212998.1.S1_s_at	-9.47358	0	DEG	1.60944	0.0541918	nonDEG	7.58181	0	DEG	2.55973	0.0189376	DEG	-1.72402	0.125539	nonDEG	POPTR_0015s15430	Potri.015G120900.1	hypothetical protein /// hypothetical protein	AT1G58440.1	XP_002322372 /// XP_002333235
PtpAffx.8394.1.S1_at	-15.5775	0	DEG	1.58277	0.0678513	nonDEG	6.23405	0	DEG	-2.11896	0.0226288	DEG	-1.55431	0.105746	nonDEG	POPTR_0001s22810	Potri.001G220900.1	hypothetical protein	AT1G20030.2	XP_002299787
PtpAffx.205727.1.S1_s_at	-2.78426	0.041275	DEG	-1.24205		nonDEG	-3.61194	0	DEG	-2.08417	0.0208609	DEG	-1.00767		nonDEG	POPTR_0002s04730	Potri.005G216400.1	hypothetical protein	AT1G03055.1	XP_002307617
Ptp.3788.1.A1_s_at	3.08746	0	DEG	1.80945	0.0758375	nonDEG	2.23987	0.0341872	DEG	2.91512	0.0134859	DEG	1.74178	0.0853037	nonDEG	POPTR_0014s10460	Potri.014G109000.1	hypothetical protein	AT3G61980.1	XP_002320916
PtpAffx.106356.1.S1_at	-3.34883	0.0296352	DEG	1.98675	0.0678091	nonDEG	5.20626	0	DEG	1.06955		nonDEG	-2.92481	0.0195186	DEG	POPTR_0005s15830	Potri.005G176000.1	AP2/ERF domain-containing transcription factor	AT1G21910.1	XP_002307427
PtpAffx.215454.1.S1_s_at	-3.27116	0.0308426	DEG	1.5985	0.078702	nonDEG	4.40167	0	DEG	1.56033	0.117724	nonDEG	2.22516	0.046813	DEG	POPTR_0005s15670	Potri.017G114500.1	hypothetical protein	AT3G02550.1	XP_002329332
PtpAffx.213531.1.S1_s_at	-5.12321	0.0127522	DEG	1.32476	0.108482	nonDEG	7.66641	0	DEG	1.93381	0.0546799	nonDEG	2.27173	0.0487966	DEG	POPTR_0006s11870	Potri.016G096300.1	---	AT3G10040.1	---
PtpAffx.2120.2.S1_a_at	-5.0718	0.0114956	DEG	1.19726	0.0570785	nonDEG	26.3655	0	DEG	1.1498	0.18411	nonDEG	2.58948	0.0202035	DEG	POPTR_0019s14010	Potri.T162600.1	hypothetical protein	AT4G10265.1	XP_002325686
PtpAffx.149726.1.S1_at	-3.67202	0.0257758	DEG	1.50703	0.146749	nonDEG	1.82868	0.0483484	DEG	1.4261	0.160449	nonDEG	3.28945	0	DEG	POPTR_0005s08290	Potri.005G081100.1	hypothetical protein	---	XP_002307116
PtpAffx.203412.1.S1_at	2.77744	0.0131242	DEG	1.25636		nonDEG	2.32506	0.0260792	DEG	-1.1269		nonDEG	4.51297	0	DEG	POPTR_0003s16590	Potri.003G167500.1	hypothetical protein	AT1G12060.1	XP_002303771
Ptp.4166.1.S1_at	3.63212	0	DEG	1.26392		nonDEG	3.34008	0.0147326	DEG	1.31048	0.186489	nonDEG	12.6664	0	DEG	---	---	hypothetical protein	---	XP_002328172
PtpAffx.212292.1.S1_at	-31.6665	0	DEG	1.34836	0.0735808	nonDEG	16.2989	0	DEG	1.18345	0.171988	nonDEG	-2.72432	0.0665267	nonDEG	POPTR_0019s08380	Potri.019G056000.1	hypothetical protein	AT3G05550.1	XP_002325480
PtpAffx.13918.1.S1_at	-17.4439	0	DEG	1.29421	0.0738016	nonDEG	14.0869	0	DEG	-1.04946		nonDEG	-2.28422	0.0870395	nonDEG	POPTR_0004s19470	Potri.004G184000.1	hypothetical protein	AT5G25940.1	XP_002305557
PtpAffx.18307.1.S1_at	-12.0929	0	DEG	-1.33961	0.082098	nonDEG	3.76394	0.0190471	DEG	1.31263	0.164882	nonDEG	-2.0507	0.103209	nonDEG	POPTR_0011s12740	Potri.011G126000.1	---	AT4G10265.1	---
PtpAffx.9055.6.S1_at	2.26697	0.0296034	DEG	1.18244		nonDEG	1.9325	0.0446374	DEG	-1.01118		nonDEG	-1.83435	0.0581337	nonDEG	POPTR_0010s08290	Potri.010G072200.9	---	---	---
PtpAffx.201017.1.S1_at	-24.3656	0	DEG	1.08258	0.0999545	nonDEG	12.2533	0	DEG	1.31184	0.156076	nonDEG	-1.77222	0.117889	nonDEG	POPTR_0001s34240	Potri.001G334800.1	hypothetical protein	AT3G27220.1	XP_002300087
PtpAffx.139139.1.S1_at	-3.67212	0.0246078	DEG	-1.836	0.0585871	nonDEG	-2.87634	0.0112992	DEG	-1.36786	0.166294	nonDEG	-1.73345	0.0754145	nonDEG	POPTR_0001s17360	Potri.001G173700.1	hypothetical protein	AT1G52700.1	XP_002299611
Ptp.5070.1.S1_s_at	-42.1854	0	DEG	1.15808	0.0529623	nonDEG	8.32103	0.00854679	DEG	-1.14607	0.138613	nonDEG	-1.69963	0.0941942	nonDEG	POPTR_0473s00220	Potri.009G083100.1	hypothetical protein /// hypothetical protein /// hypothetical protein /// hypothetical protein	AT4G33720.1	XP_002313934 /// XP_002313935 /// XP_002334377 /// XP_002336902
Ptp.5713.2.S1_a_at	2.09023	0.0373864	DEG	-1.96755	0.0676731	nonDEG	2.99382	0.0168772	DEG	1.63678	0.164724	nonDEG	-1.69668	0.0762383	nonDEG	POPTR_0009s01410	Potri.009G008600.1	high affinity nitrate transporter	AT5G60770.1	XP_002313528
PtpAffx.154011.1.A1_at	-10.4357	0	DEG	-1.17022	0.175379	nonDEG	21.6334	0	DEG	1.9273	0.0613839	nonDEG	-1.67222	0.122711	nonDEG	---	---	hypothetical protein	---	XP_002300087
PtpAffx.222739.1.S1_s_at	2.56377	0.0403821	DEG	1.98398	0.0755639	nonDEG	4.94515	0.0242418	DEG	-1.00134		nonDEG	-1.53407	0.145106	nonDEG	POPTR_0005s04520	Potri.005G043700.1	hypothetical protein	AT1G05700.1	XP_002328399
PtpAffx.46203.1.S1_s_at	-3.06213	0.0354635	DEG	-1.00164		nonDEG	1.90875	0.0394193	DEG	1.07867		nonDEG	-1.41964	0.152318	nonDEG	POPTR_0017s13220	Potri.017G096300.1	hypothetical protein /// hypothetical protein /// hypothetical protein	AT3G29780.1	XP_002330910 /// XP_002332662 /// XP_002332994
Ptp.3327.1.S1_s_at	3.62204	0	DEG	1.77845	0.112309	nonDEG	4.98002	0.00907007	DEG	-1.33882	0.159375	nonDEG	-1.4129	0.15556	nonDEG	POPTR_0015s14640	Potri.015G128700.1	hypothetical protein	AT5G62350.1	XP_002322406
Ptp.2572.1.S1_at	-2.91638	0.0383775	DEG	1.20661		nonDEG	1.80426	0.0467496	DEG	1.05954		nonDEG	-1.39948	0.156321	nonDEG	POPTR_0017s13180	Potri.017G098100.1	hypothetical protein	AT3G29780.1	XP_002337283
Ptp.2657.1.S1_s_at	2.39302	0.0226279	DEG	1.67709	0.116929	nonDEG	-1.91761	0.0466655	DEG	1.00562		nonDEG	-1.29755	0.192335	nonDEG	POPTR_0006s14680	Potri.006G144500.6	---	AT3G13750.1	---
PtpAffx.205727.1.S1_at	-2.79233	0.0438487	DEG	-1.17385		nonDEG	-3.32884	0	DEG	-1.6692	0.0700636	nonDEG	-1.28325	0.185783	nonDEG	POPTR_0002s04730	Potri.005G216400.1	hypothetical protein	AT1G03055.1	XP_002307617
PtpAffx.4325.1.S1_at	2.64422	0.0189747	DEG	2.26072	0.0623109	nonDEG	-2.34528	0.0156859	DEG	1.42105	0.166515	nonDEG	-1.25459	0.185512	nonDEG	POPTR_0011s12400	Potri.011G123300.1	NAC domain protein, IPR003441	AT4G27410.2	XP_002316917
PtpAffx.162040.1.S1_at	-11.3457	0	DEG	1.34028	0.0667721	nonDEG	19.7274	0	DEG	1.62233	0.0834437	nonDEG	-1.2281	0.104999	nonDEG	POPTR_0006s00340	Potri.006G001300.1	---	AT3G13310.1	---
PtpAffx.18039.1.A1_at	3.34022	0	DEG	2.04509	0.0550019	nonDEG	3.19379	0.0236881	DEG	1.53808	0.11114	nonDEG	-1.19784		nonDEG	POPTR_0018s13550	Potri.018G138700.1	---	AT2G17220.1	---
Ptp.289.1.S1_at	-4.98589	0.0102935	DEG	1.99263	0.075245	nonDEG	8.62549	0	DEG	1.07946		nonDEG	-1.19307		nonDEG	POPTR_0004s24210	Potri.004G233900.1	hypothetical protein	AT5G45280.2	XP_002328833
PtpAffx.69940.1.A1_at	2.49359	0.0158547	DEG	1.67018	0.125001	nonDEG	7.53473	0.044379	DEG	1.29207	0.17678	nonDEG	-1.14988		nonDEG	POPTR_0008s13700	Potri.008G137700.1	---	AT5G37490.1	---
Ptp.2206.2.A1_a_at	-3.91489	0.0216587	DEG	1.43605	0.120544	nonDEG	2.4213	0.0224084	DEG	-1.19432		nonDEG	-1.1112		nonDEG	POPTR_0005s07360	Potri.005G072500.1	hypothetical protein	AT5G65280.1	XP_002306296
PtpAffx.209049.1.S1_at	-2.86517	0.0399232	DEG	1.12508		nonDEG	-4.1608	0	DEG	-1.55745	0.102606	nonDEG	-1.10053		nonDEG	POPTR_0010s15300	Potri.010G143100.1	hypothetical protein	AT1G09240.1	XP_002314936
PtpAffx.205848.1.S1_at	-3.75062	0.023782	DEG	1.18718		nonDEG	2.15808	0.0273966	DEG	1.29957	0.178318	nonDEG	-1.03987		nonDEG	POPTR_0005s26660	Potri.005G245300.2	hypothetical protein	AT1G20270.1	XP_002307750
PtpAffx.32843.1.S1_at	-9.51515	0	DEG	-1.31174	0.0753426	nonDEG	11.5375	0	DEG	1.16697	0.161373	nonDEG	1.08938	0.126088	nonDEG	POPTR_0001s41880	Potri.001G408300.1	---	AT4G10265.1	---
PtpAffx.134631.1.A1_at	-3.49572	0.0273104	DEG	1.42399	0.113643	nonDEG	5.87785	0	DEG	1.36058	0.155198	nonDEG	1.096	0.182474	nonDEG	POPTR_0001s29360	Potri.001G286800.1	---	---	---
PtpAffx.35134.1.S1_at	13.838	0	DEG	1.6645	0.100178	nonDEG	2.42267	0.0259523	DEG	1.92671	0.0584106	nonDEG	1.14109		nonDEG	POPTR_0013s01040	Potri.013G009000.1	---	AT2G24100.1	---
PtpAffx.12353.1.A1_at	-2.86357	0.034777	DEG	1.33709	0.189056	nonDEG	12.8805	0	DEG	1.6417	0.0837428	nonDEG	1.14241	0.154483	nonDEG	POPTR_0018s14280	Potri.018G146100.1	trans-cinnamate 4-monooxygenase	AT2G30490.1	XP_002331408
Ptp.7650.2.A1_at	-2.7763	0.0416159	DEG	1.3864	0.103293	nonDEG	3.19042	0.0123454	DEG	1.70428	0.0793129	nonDEG	1.1622	0.195659	nonDEG	---	---	---	---	---
PtpAffx.117056.1.S1_s_at	-2.71066	0.0426326	DEG	1.00225		nonDEG	-2.26196	0.0195499	DEG	-1.92827	0.0533025	nonDEG	1.18387		nonDEG	POPTR_0009s03230	Potri.009G027200.1	aquaporin, MIP family, TIP subfamily	AT4G01470.1	XP_002314201
Ptp.6830.1.S1_at	3.16617	0.0154402	DEG	1.94473	0.0631299	nonDEG	13.2435	0.018713	DEG	1.6419	0.0888622	nonDEG	1.20101	0.182197	nonDEG	POPTR_0011s11170	Potri.011G110100.1	hypothetical protein /// hypothetical protein /// hypothetical protein /// hypothetical protein	AT5G43580.1	XP_002316860 /// XP_002317459 /// XP_002317460 /// XP_002334836
PtpAffx.30441.1.A1_at	-2.95735	0.0378442	DEG	-1.26088		nonDEG	-2.92905	0.0073663	DEG	-1.47225	0.120814	nonDEG	1.21915	0.197345	nonDEG	POPTR_0007s06110	Potri.007G086400.1	hypothetical protein	---	XP_002310588
PtpAffx.6660.1.S1_at	2.05183	0.0439063	DEG	1.94211	0.0612016	nonDEG	-2.69356	0.0113957	DEG	-1.01301		nonDEG	1.2426		nonDEG	POPTR_0011s05310	Potri.011G053300.1	hypothetical protein	AT4G32480.1	XP_002329783
PtpAffx.44122.1.A1_a_at	2.67853	0.0173702	DEG	1.29709	0.178017	nonDEG	1.90077	0.0420111	DEG	1.94885	0.0535826	nonDEG	1.25625	0.196123	nonDEG	---	---	---	---	---
PtpAffx.144067.1.S1_s_at	-4.09818	0.0196862	DEG	-1.11042		nonDEG	-3.78651	0	DEG	-1.2462	0.184107	nonDEG	1.27321	0.198497	nonDEG	POPTR_0018s13210	Potri.018G132200.1	sodium transporter hkt1-like protein	AT4G10310.1	XP_002325229
PtpAffx.19046.2.A1_s_at	-6.89306	0	DEG	1.74774	0.0783196	nonDEG	7.14888	0	DEG	1.56141	0.0944561	nonDEG	1.33653	0.172974	nonDEG	---	---	---	---	---
PtpAffx.96963.1.S1_at	-8.88581	0	DEG	2.03429	0.0687955	nonDEG	3.35181	0.00865779	DEG	1.56117	0.133887	nonDEG	1.39006	0.182314	nonDEG	POPTR_0006s25170	Potri.006G235100.1	---	AT4G26270.1	---
PtpAffx.74927.2.S1_a_at	-4.97973	0.0110908	DEG	-1.01723	0.0718395	nonDEG	12.1421	0	DEG	1.21504	0.178773	nonDEG	1.41122	0.163838	nonDEG	POPTR_0012s05340	Potri.012G056800.1	hypothetical protein	AT3G02550.1	XP_002317916
Ptp.7429.1.S1_s_at	-3.48945	0.0258604	DEG	1.24442	0.136917	nonDEG	4.12122	0	DEG	1.53889	0.123711	nonDEG	1.4176	0.177938	nonDEG	---	---	---	---	---
PtpAffx.2120.1.S1_at	-3.89262	0.0214899	DEG	1.0357	0.0913388	nonDEG	4.81486	0	DEG	-1.06167		nonDEG	1.44332	0.174823	nonDEG	POPTR_0019s13990	Potri.019G117400.1	---	AT4G10265.1	---
PtpAffx.200326.1.S1_x_at	-3.24067	0.0311091	DEG	1.88748	0.0660597	nonDEG	5.48751	0	DEG	1.46995	0.122711	nonDEG	1.5816	0.150385	nonDEG	POPTR_0001s11500	Potri.001G082500.1	hypothetical protein	AT4G24110.1	XP_002297941
PtpAffx.6101.1.S1_a_at	-2.60407	0.0475931	DEG	1.67258	0.100272	nonDEG	4.25068	0	DEG	1.59643	0.0929116	nonDEG	1.60943	0.142549	nonDEG	POPTR_0007s03800	Potri.005G058200.1	---	AT2G38820.2	---
PtpAffx.33716.1.S1_at	-6.61373	0.00978199	DEG	1.14214	0.146119	nonDEG	5.22924	0	DEG	1.78857	0.0897187	nonDEG	1.77896	0.108528	nonDEG	---	---	---	---	---
PtpAffx.2120.3.S1_at	-5.76472	0.0083328	DEG	-1.10375	0.053249	nonDEG	22.1531	0	DEG	1.12582	0.192532	nonDEG	1.90853	0.0917942	nonDEG	POPTR_0019s14020	---	hypothetical protein	---	XP_002325686
PtpAffx.35127.3.S1_at	4.40112	0	DEG	-1.04255		nonDEG	-2.02389	0.069191	nonDEG	-3.49302	0	DEG	-4.36877	0.0153547	DEG	POPTR_0010s05060	Potri.T072000.1	hypothetical protein /// hypothetical protein /// hypothetical protein /// hypothetical protein /// hypothetical protein	---	XP_002315503 /// XP_002315504 /// XP_002315506 /// XP_002332667 /// XP_002332668
Ptp.5281.1.S1_s_at	2.07593	0.0368937	DEG	-1.42003	0.171154	nonDEG	-1.08515		nonDEG	-2.0029	0.0370861	DEG	-4.17629	0.041574	DEG	POPTR_0008s14850	Potri.008G149200.6	hypothetical protein /// hypothetical protein	AT1G54870.1	XP_002311602 /// XP_002335796
PtpAffx.48329.2.S1_at	-3.98022	0.0121146	DEG	1.28251	0.193084	nonDEG	1.32857	0.125237	nonDEG	-12.0603	0	DEG	-2.75723	0.0202035	DEG	POPTR_0017s00620	Potri.017G011900.6	---	AT1G19715.1	---
PtpAffx.54666.1.S1_at	3.19241	0	DEG	1.37601	0.183687	nonDEG	1.4804	0.126926	nonDEG	2.26469	0.0353201	DEG	2.47389	0.0315507	DEG	POPTR_0003s08470	Potri.003G086500.1	---	AT5G46940.1	---
Ptp.7861.1.S1_s_at	2.38545	0.0206139	DEG	2.13766	0.0584158	nonDEG	2.03546	0.0631835	nonDEG	2.35987	0.0248776	DEG	-1.56793	0.120092	nonDEG	---	---	---	---	---
PtpAffx.31508.1.A1_at	-3.24057	0.0309613	DEG	-1.36392	0.185846	nonDEG	-1.29259	0.185069	nonDEG	-2.03921	0.0276228	DEG	-1.36679	0.16934	nonDEG	POPTR_0003s15860	Potri.003G160300.1	---	AT5G47920.1	---
Ptp.893.2.S1_a_at	-3.04653	0.0337961	DEG	-2.37456	0.054222	nonDEG	-1.77005	0.0530528	nonDEG	-2.03018	0.0393567	DEG	-1.16919	0.192114	nonDEG	---	---	hypothetical protein	---	XP_002313489
PtpAffx.4884.2.S1_at	-3.2481	0.032374	DEG	1.22434		nonDEG	1.59158	0.107667	nonDEG	-1.90427	0.0429753	DEG	-1.03946		nonDEG	POPTR_0004s16060	Potri.004G153200.2	hypothetical protein	AT1G49310.1	XP_002305422
PtpAffx.151656.1.A1_at	3.40373	0	DEG	1.63299	0.100456	nonDEG	1.76968	0.128662	nonDEG	2.72601	0.0116096	DEG	1.05521		nonDEG	---	---	---	---	---
PtpAffx.118590.1.S1_at	6.11923	0	DEG	-1.00133		nonDEG	1.28897		nonDEG	3.26968	0	DEG	1.06827		nonDEG	---	---	---	---	---
PtpAffx.39946.1.S1_at	5.17012	0	DEG	1.57116	0.122566	nonDEG	1.59863	0.105781	nonDEG	4.56855	0	DEG	1.16178		nonDEG	POPTR_0017s04600	Potri.017G014200.1	aminotransferase family protein	AT5G36160.1	XP_002328045
PtpAffx.161922.1.A1_s_at	4.31264	0	DEG	1.17439		nonDEG	2.1955	0.0721332	nonDEG	2.3156	0.0312304	DEG	1.16661		nonDEG	---	---	autoinhibited calcium ATPase /// autoinhibited calcium ATPase	---	XP_002312557 /// XP_002314662
PtpAffx.222092.1.S1_s_at	2.16101	0.032361	DEG	1.40668	0.177711	nonDEG	1.75567	0.052935	nonDEG	2.39419	0.0211921	DEG	1.46793	0.181027	nonDEG	---	---	hypothetical protein /// hypothetical protein /// hypothetical protein	---	XP_002333495 /// XP_002339205 /// XP_002339517
PtpAffx.35618.1.A1_at	2.26629	0.0243362	DEG	1.37663	0.181162	nonDEG	-1.02731		nonDEG	2.39206	0.0242745	DEG	1.56212	0.150614	nonDEG	POPTR_0012s09960	Potri.012G097600.1	f-box family protein	AT1G67340.1	XP_002318728
PtpAffx.208983.1.S1_s_at	2.90297	0.0113302	DEG	1.86659	0.0720714	nonDEG	1.99758	0.0805897	nonDEG	2.5316	0.02054	DEG	1.90419	0.086827	nonDEG	POPTR_0010s14140	Potri.010G131500.1	hypothetical protein	AT1G68765.1	XP_002314892
Ptp.3961.1.S1_at	3.82788	0	DEG	1.57697	0.148085	nonDEG	2.2579	0.0582165	nonDEG	-1.5765	0.1278	nonDEG	-2.77186	0.0469304	DEG	POPTR_0013s13340	Potri.013G129800.1	hypothetical protein	AT4G20970.1	XP_002330641
Ptp.303.2.A1_at	-2.77775	0.0428373	DEG	1.21455	0.189762	nonDEG	-1.18253	0.182927	nonDEG	-1.55148	0.115612	nonDEG	-2.09782	0.0432932	DEG	---	---	---	---	---
PtpAffx.200509.1.S1_at	-5.72675	0.00783532	DEG	-1.46742	0.157351	nonDEG	1.75372	0.0545795	nonDEG	1.15101		nonDEG	2.99986	0.0277494	DEG	POPTR_0001s17630	Potri.001G176100.1	2-oxoglutarate-dependent dioxygenase	AT1G52800.1	XP_002298128
PtpAffx.127504.1.A1_at	2.03147	0.041013	DEG	1.59203	0.103049	nonDEG	-1.21064		nonDEG	1.38638	0.165139	nonDEG	6.37373	0	DEG	POPTR_0006s02520	Potri.006G024400.1	---	AT1G72680.1	---
Ptp.2733.1.S1_at	-6.34328	0.0105698	DEG	1.70171	0.0727062	nonDEG	2.31232	0.111632	nonDEG	1.22438	0.176243	nonDEG	-2.33949	0.0858649	nonDEG	---	---	---	---	---
PtpAffx.16622.1.A1_at	6.56446	0	DEG	1.89213	0.0737463	nonDEG	1.3439	0.194691	nonDEG	1.47244	0.12817	nonDEG	-1.56047	0.122947	nonDEG	POPTR_0004s01720	Potri.004G017600.1	---	AT3G26040.1	---
PtpAffx.43636.1.A1_at	-2.92577	0.0385206	DEG	-1.0494		nonDEG	1.13177		nonDEG	-1.06345		nonDEG	-1.53886	0.128791	nonDEG	POPTR_0007s06150	Potri.007G086000.2	---	---	---
PtpAffx.10261.1.S1_a_at	1.99659	0.0439507	DEG	1.90112	0.0719002	nonDEG	1.32631	0.189354	nonDEG	1.44937	0.133021	nonDEG	-1.36772	0.161952	nonDEG	---	---	hypothetical protein /// hypothetical protein	---	XP_002307857 /// XP_002323172
PtpAffx.159543.1.A1_at	4.69866	0	DEG	1.45634	0.153254	nonDEG	1.52477	0.160998	nonDEG	1.26861	0.178303	nonDEG	-1.29077	0.1917	nonDEG	POPTR_0006s10200	Potri.006G101100.1	---	AT5G05600.1	---
PtpAffx.87145.1.A1_at	1.98725	0.0485873	DEG	1.83226	0.0723538	nonDEG	2.42825	0.09372	nonDEG	1.42711	0.1318	nonDEG	-1.25322	0.195452	nonDEG	---	---	aquaporin, MIP family, PIP subfamily	---	XP_002327733
PtpAffx.31375.3.A1_a_at	2.45289	0.0183662	DEG	1.13348		nonDEG	2.51137	0.0813846	nonDEG	1.21003		nonDEG	-1.12035		nonDEG	POPTR_0008s05600	Potri.008G055900.3	---	AT3G55430.1	---
PtpAffx.210568.1.S1_at	-3.13118	0.0331374	DEG	1.68375	0.100813	nonDEG	1.47786	0.178683	nonDEG	1.30136	0.184069	nonDEG	-1.10244		nonDEG	POPTR_0012s08250	Potri.012G081100.2	hypothetical protein	AT5G62520.1	XP_002318648
PtpAffx.3530.1.S1_at	14.6461	0	DEG	1.59866	0.119996	nonDEG	1.43395	0.176371	nonDEG	1.96696	0.0509934	nonDEG	-1.09515		nonDEG	---	---	---	---	---
PtpAffx.4365.2.A1_at	2.9358	0.0106412	DEG	1.56785	0.127108	nonDEG	1.06715		nonDEG	1.18568		nonDEG	-1.01453		nonDEG	---	---	---	---	---
PtpAffx.1161.1.A1_at	2.32829	0.0234476	DEG	1.54484	0.133858	nonDEG	-1.09893	0.177829	nonDEG	1.62581	0.0939941	nonDEG	-1.00433		nonDEG	POPTR_0011s06010	Potri.011G061700.1	AP2/ERF domain-containing transcription factor	AT3G23240.1	XP_002331947
PtpAffx.159543.2.A1_a_at	4.55423	0	DEG	1.25369		nonDEG	1.24813		nonDEG	-1.01745		nonDEG	1.02796		nonDEG	POPTR_0006s10210	Potri.006G101200.1	oxidoreductase, 2OG-Fe(II) oxygenase family protein /// oxidoreductase, 2OG-Fe(II) oxygenase family protein	AT5G05600.1	XP_002308223 /// XP_002309144
Ptp.6685.1.S1_at	2.12565	0.0364139	DEG	1.88479	0.0625944	nonDEG	1.39662	0.183684	nonDEG	1.16881		nonDEG	1.03291		nonDEG	POPTR_0014s11230	Potri.014G117000.1	---	AT2G47190.1	---
PtpAffx.143705.1.S1_at	2.4819	0.0185829	DEG	1.81963	0.077272	nonDEG	1.06012		nonDEG	1.36234	0.175162	nonDEG	1.03788		nonDEG	---	---	hypothetical protein	---	XP_002329317
PtpAffx.221966.1.S1_at	3.02891	0.0112493	DEG	1.35502	0.178635	nonDEG	1.07532		nonDEG	1.53333	0.128416	nonDEG	1.05864		nonDEG	POPTR_0005s11450	Potri.005G112400.1	hypothetical protein	AT4G34950.1	XP_002327657
PtpAffx.221799.1.S1_at	2.03024	0.0428405	DEG	1.35823	0.186214	nonDEG	1.77119	0.0513489	nonDEG	-1.16337		nonDEG	1.09893		nonDEG	POPTR_0008s15490	Potri.008G155100.3	hypothetical protein	AT3G22600.1	XP_002332672
PtpAffx.201584.1.S1_at	2.57292	0.0162361	DEG	1.03289		nonDEG	2.07266	0.0530667	nonDEG	1.89429	0.0599596	nonDEG	1.11511		nonDEG	---	---	hypothetical protein	---	XP_002301948
Ptp.219.2.S1_s_at	-3.02896	0.0361865	DEG	1.2426	0.182427	nonDEG	-1.04505		nonDEG	-1.08948		nonDEG	1.11689		nonDEG	POPTR_0005s06140	Potri.005G060000.1	hypothetical protein	AT1G77120.1	XP_002328465
PtpAffx.146483.1.A1_at	3.53273	0	DEG	1.39784	0.176543	nonDEG	1.1844		nonDEG	1.38979	0.155784	nonDEG	1.12775		nonDEG	POPTR_0004s03590	Potri.004G035800.1	---	AT5G54310.1	---
PtpAffx.210978.1.S1_at	2.67656	0.0141247	DEG	1.87517	0.0859154	nonDEG	-1.00441		nonDEG	1.56325	0.0958715	nonDEG	1.13467		nonDEG	POPTR_0030s00560	Potri.013G037300.1	tir-nbs-lrr resistance protein	AT5G36930.2	XP_002319059
Ptp.3894.1.S1_s_at	1.96206	0.0460601	DEG	2.05509	0.0595197	nonDEG	1.91279	0.0965551	nonDEG	1.0661		nonDEG	1.13683		nonDEG	POPTR_1833s00200	Potri.009G027700.1	hypothetical protein	AT5G59820.1	XP_002299891
PtpAffx.136901.1.S1_at	-5.96792	0.0118414	DEG	1.65164	0.0989034	nonDEG	1.7062	0.0575207	nonDEG	-1.12591		nonDEG	1.15299		nonDEG	POPTR_0005s07360	Potri.005G072500.1	---	AT5G65280.1	---
PtpAffx.5989.2.S1_s_at	3.46535	0	DEG	1.57974	0.117431	nonDEG	1.60756	0.124098	nonDEG	1.27584	0.190009	nonDEG	1.17429		nonDEG	---	---	hypothetical protein	---	XP_002309534
PtpAffx.66789.1.S1_at	2.05774	0.0472996	DEG	1.85324	0.0697346	nonDEG	1.58982	0.147935	nonDEG	1.74152	0.0825062	nonDEG	1.18039		nonDEG	POPTR_0002s13300	Potri.002G131600.1	---	---	---
PtpAffx.221437.1.S1_s_at	-3.50398	0.0277515	DEG	1.88974	0.0721296	nonDEG	-1.07391		nonDEG	1.1863	0.195699	nonDEG	1.20462		nonDEG	POPTR_0007s04570	Potri.007G101600.2	hypothetical protein	AT5G63910.1	XP_002333296
PtpAffx.65180.2.A1_at	2.38717	0.019986	DEG	1.74806	0.0816291	nonDEG	1.03532		nonDEG	1.35861	0.176932	nonDEG	1.20576		nonDEG	POPTR_0002s06620	Potri.002G065600.1	AP2/ERF domain-containing transcription factor	AT2G33710.1	XP_002302164
Ptp.7169.1.S1_at	3.00391	0.0121146	DEG	2.02456	0.0609353	nonDEG	1.6507	0.107727	nonDEG	1.23855	0.190692	nonDEG	1.23167		nonDEG	---	Potri.012G007100.1	---	---	---
PtpAffx.89015.1.A1_at	2.07243	0.0484053	DEG	1.40728	0.135679	nonDEG	1.37506	0.152957	nonDEG	1.2089		nonDEG	1.25924		nonDEG	POPTR_0001s09360	Potri.T159200.1	---	AT5G41270.1	---
PtpAffx.224184.1.S1_s_at	10.0804	0	DEG	1.55413	0.144657	nonDEG	2.37949	0.0877544	nonDEG	1.26411	0.194244	nonDEG	1.27211	0.196372	nonDEG	POPTR_0001s31580	Potri.001G308200.1	hypothetical protein /// hypothetical protein	AT3G25820.1	XP_002298717 /// XP_002338408
PtpAffx.201138.1.S1_s_at	3.05382	0.0291648	DEG	1.13435		nonDEG	1.59996	0.11169	nonDEG	1.15259		nonDEG	1.30174	0.187329	nonDEG	POPTR_0001s31580	Potri.001G308300.2	hypothetical protein /// hypothetical protein /// hypothetical protein	AT3G25820.1	XP_002298716 /// XP_002298717 /// XP_002334808
PtpAffx.149183.1.S1_at	2.41338	0.0205869	DEG	1.58878	0.113341	nonDEG	-1.00534		nonDEG	1.28837	0.182132	nonDEG	1.33336	0.190758	nonDEG	POPTR_0015s09800	Potri.015G086400.1	hypothetical protein	AT3G57520.1	XP_002321648
PtpAffx.5989.1.S1_s_at	2.05897	0.0424012	DEG	1.93283	0.0669186	nonDEG	1.79039	0.107846	nonDEG	1.07149		nonDEG	1.39582	0.182071	nonDEG	---	---	hypothetical protein /// hypothetical protein	---	XP_002309534 /// XP_002324789
PtpAffx.208747.1.S1_x_at	4.25846	0	DEG	1.2237		nonDEG	1.59606	0.114302	nonDEG	1.57839	0.100636	nonDEG	1.61419	0.142048	nonDEG	POPTR_0010s09130	Potri.010G081100.1	autoinhibited calcium ATPase	AT3G22910.1	XP_002314662
PtpAffx.47432.1.S1_s_at	2.54694	0.0165779	DEG	1.85536	0.0699517	nonDEG	1.83124	0.0740109	nonDEG	1.62986	0.125236	nonDEG	1.63458	0.146304	nonDEG	POPTR_0001s22630	Potri.001G218800.1	NAC domain protein, IPR003441 /// NAC domain protein, IPR003441	AT3G44350.2	XP_002298277 /// XP_002336754
PtpAffx.225255.1.S1_at	9.10615	0	DEG	1.09579		nonDEG	1.76747	0.142926	nonDEG	-1.02942		nonDEG	1.67358	0.14027	nonDEG	POPTR_0092s00200	Potri.T072900.1	hypothetical protein	AT3G25820.1	XP_002338408
PtpAffx.61027.6.A1_a_at	-2.89167	0.0393023	DEG	2.02318	0.0582115	nonDEG	1.46128	0.12226	nonDEG	-1.08871		nonDEG	1.84526	0.0790314	nonDEG	POPTR_0010s24880	Potri.010G242600.1	urate oxidase	AT2G26230.1	XP_002315419
PtpAffx.203638.1.S1_at	2.01982	0.0427223	DEG	1.32014	0.162211	nonDEG	-1.25648	0.191188	nonDEG	1.3262	0.184048	nonDEG	1.96676	0.0845211	nonDEG	POPTR_0003s21430	Potri.003G216600.1	hypothetical protein	AT1G55230.1	XP_002304873
PtpAffx.126071.1.S1_s_at	-9.87725	0	DEG	2.03564	0.0599915	nonDEG	1.78999	0.0568914	nonDEG	1.41777	0.13322	nonDEG	2.11416	0.0511822	nonDEG	POPTR_0017s00800	Potri.004G054100.2	pyruvate decarboxylase /// pyruvate decarboxylase /// hypothetical protein /// pyruvate decarboxylase	AT4G33070.1	XP_002305755 /// XP_002317431 /// XP_002331901 /// XP_002339413
Ptp.7120.1.S1_at	-3.37698	0.0221427	DEG	5.1222	0.0174971	DEG	-6.80042	0	DEG	-4.15524	0	DEG	-4.64734	0	DEG	POPTR_0010s19280	Potri.010G185400.1	hypothetical protein	AT5G05500.1	XP_002315144
PtpAffx.217592.1.S1_at	-9.77235	0	DEG	3.73601	0.0440291	DEG	-5.846	0	DEG	-4.5659	0	DEG	-3.69632	0.0263725	DEG	POPTR_0006s18550	Potri.006G170000.1	Xyloglucan Endotransglycosylase 6	AT4G25810.1	XP_002331675
Ptp.6082.1.S1_at	-16.8294	0	DEG	-3.08941	0.0125083	DEG	-1.78097	0.0471686	DEG	-1.82928	0.0409002	DEG	-3.36005	0.0205643	DEG	POPTR_0012s03910	Potri.012G042200.2	hypothetical protein	AT3G17790.1	XP_002318310
PtpAffx.211748.1.S1_s_at	-10.3701	0	DEG	4.35224	0.0276438	DEG	-4.66768	0	DEG	-5.48345	0	DEG	-3.03624	0.0385473	DEG	POPTR_0014s12130	Potri.014G126500.1	hypothetical protein	AT2G47540.1	XP_002320330
PtpAffx.203351.1.S1_at	-3.34792	0.024685	DEG	2.98766	0.0499433	DEG	-4.72543	0	DEG	-4.12804	0	DEG	-2.82138	0.0316374	DEG	POPTR_0003s15480	Potri.003G156100.1	hypothetical protein	AT1G30870.1	XP_002304610
PtpAffx.207199.1.S1_at	-2.55902	0.0417192	DEG	2.93014	0.0451395	DEG	-3.05772	0.00959209	DEG	-3.38605	0	DEG	-2.57314	0.037494	DEG	POPTR_0007s07790	Potri.007G071200.1	glycosyl hydrolase family 9	AT1G48930.1	XP_002310080
PtpAffx.54408.1.S1_at	-7.66247	0	DEG	-6.07306	0	DEG	-1.97289	0.0303598	DEG	-2.66638	0.0100383	DEG	-2.47815	0.0374504	DEG	POPTR_0008s05180	Potri.008G051800.1	---	---	---
PtpAffx.59940.1.S1_s_at	-29.1442	0	DEG	2.91925	0.0203154	DEG	2.39693	0.0277771	DEG	-3.42648	0	DEG	-2.05205	0.0523455	nonDEG	POPTR_0019s12370	Potri.019G093900.1	---	AT3G54420.1	---
PtpAffx.31440.1.A1_a_at	-5.75161	0.00690746	DEG	-6.63087	0	DEG	-3.73984	0	DEG	-2.04205	0.0206193	DEG	-1.86276	0.0743616	nonDEG	---	---	hypothetical protein	---	XP_002316303
PtpAffx.37785.1.A1_s_at	2.41171	0.0236235	DEG	-2.64471	0.0175309	DEG	2.54788	0.0377349	DEG	2.4623	0.0265252	DEG	-1.8501	0.0806854	nonDEG	POPTR_0001s45610	Potri.001G451900.1	hypothetical protein	AT4G10490.1	XP_002300519
Ptp.6148.1.S1_at	-3.47759	0.0278743	DEG	-3.57972	0.0135134	DEG	-2.50418	0.0152087	DEG	-3.65901	0	DEG	-1.71509	0.12656	nonDEG	POPTR_0013s08510	Potri.013G087000.1	---	AT5G16530.1	---
PtpAffx.221266.1.S1_at	-5.81974	0.0109368	DEG	-2.33079	0.0274185	DEG	2.16353	0.0298277	DEG	-2.38382	0.0225333	DEG	-1.04467	0.19834	nonDEG	POPTR_0013s12340	Potri.013G119100.1	hypothetical protein	AT2G31081.1	XP_002327208
PtpAffx.249.695.A1_a_at	-3.02944	0.0307673	DEG	-2.77507	0.0152366	DEG	-3.27019	0	DEG	-3.48508	0	DEG	1.01079		nonDEG	POPTR_0001s24660	Potri.009G030800.2	hypothetical protein	AT3G09390.1	XP_002299873
PtpAffx.19027.1.S1_a_at	4.99187	0	DEG	3.84427	0	DEG	2.06892	0.0376905	DEG	2.20628	0.0319402	DEG	1.32128	0.195946	nonDEG	POPTR_0018s12910	Potri.018G128900.1	hypothetical protein /// hypothetical protein /// hypothetical protein	AT2G25060.1	XP_002325209 /// XP_002335077 /// XP_002335078
PtpAffx.20869.1.A1_at	3.00261	0.00996772	DEG	2.28988	0.0414221	DEG	3.34046	0.0122885	DEG	2.71937	0.0124776	DEG	1.97394	0.0606105	nonDEG	---	---	---	---	---
Ptp.3972.1.S1_at	3.37723	0	DEG	-3.8858	0.029902	DEG	-2.26425	0.0163595	DEG	-1.32567	0.18146	nonDEG	-2.60093	0.0248547	DEG	POPTR_0016s04670	Potri.016G046400.1	hypothetical protein	AT5G06760.1	XP_002322667
PtpAffx.200992.1.S1_s_at	-4.48743	0.0144929	DEG	-2.40095	0.0370049	DEG	2.38378	0.0205756	DEG	-1.34502	0.128545	nonDEG	-2.1139	0.0373492	DEG	POPTR_0001s35960	Potri.001G339500.2	hypothetical protein	AT3G27400.1	XP_002300069
PtpAffx.34213.1.S1_at	2.82811	0.0148575	DEG	2.70626	0.0385115	DEG	3.56165	0.0142599	DEG	-1.53828	0.119074	nonDEG	-2.07603	0.0393709	DEG	POPTR_0013s08130	Potri.013G083600.1	hypothetical protein	AT5G05340.1	XP_002328991
PtpAffx.69535.2.A1_s_at	3.43696	0	DEG	-2.1107	0.0494695	DEG	4.4189	0.0102562	DEG	1.08544	0.165857	nonDEG	-2.01702	0.040966	DEG	---	---	high affinity inorganic phosphate transporter	---	XP_002306845
PtpAffx.139165.1.S1_at	-6.40192	0.00990503	DEG	3.34289	0.0156031	DEG	4.98052	0	DEG	-1.21956		nonDEG	4.41493	0	DEG	POPTR_0005s18730	Potri.007G115500.1	cytochrome P450 /// cytochrome P450	AT4G37370.1	XP_002306490 /// XP_002309865
Ptp.7697.1.S1_at	2.11328	0.0369478	DEG	2.55002	0.0393582	DEG	4.29291	0	DEG	1.09993		nonDEG	-2.37189	0.0674675	nonDEG	POPTR_0010s10650	Potri.010G096400.1	hypothetical protein	AT1G60060.1	XP_002314734
Ptp.2226.1.S1_at	3.01316	0.0246629	DEG	2.30003	0.0399165	DEG	3.54369	0.00849236	DEG	1.07588		nonDEG	-1.66065	0.0970697	nonDEG	POPTR_0003s13460	Potri.003G134800.1	hypothetical protein	AT1G64160.1	XP_002304536
PtpAffx.83041.1.A1_s_at	-2.78625	0.0416774	DEG	4.41208	0.039397	DEG	-4.74467	0	DEG	-1.42844	0.162841	nonDEG	-1.57166	0.10275	nonDEG	POPTR_0010s15130	Potri.010G141400.2	hypothetical protein	AT5G49360.1	XP_002316021
PtpAffx.31440.1.A1_at	-3.20443	0.0325313	DEG	-4.0657	0	DEG	-2.56081	0.0124607	DEG	-1.65627	0.0702684	nonDEG	-1.55063	0.10812	nonDEG	POPTR_0010s21590	Potri.010G208800.1	hypothetical protein	---	XP_002316303
PtpAffx.1026.1.S1_a_at	-3.21426	0.0317973	DEG	-3.93454	0	DEG	-2.28912	0.0165627	DEG	-1.22902		nonDEG	-1.43038	0.122728	nonDEG	POPTR_0176s00220	Potri.014G062200.1	hypothetical protein	AT2G45130.1	XP_002326803
PtpAffx.7937.1.A1_at	-3.66863	0.0239024	DEG	-2.95448	0.0188012	DEG	-2.16137	0.0207787	DEG	-1.59742	0.0855442	nonDEG	-1.38992	0.162489	nonDEG	POPTR_0015s05350	Potri.015G031400.4	hypothetical protein	AT3G17790.1	XP_002329742
PtpAffx.29903.1.S1_at	-3.2752	0.031736	DEG	-3.09286	0.0163622	DEG	-2.08447	0.0251566	DEG	-1.25506	0.199782	nonDEG	-1.28387	0.16111	nonDEG	POPTR_0005s10910	Potri.005G107300.1	hypothetical protein	AT4G35750.1	XP_002327631
PtpAffx.249.37.S1_x_at	-11.9059	0	DEG	4.00031	0.0119173	DEG	3.16224	0.0117991	DEG	1.16438		nonDEG	-1.2652	0.194334	nonDEG	POPTR_0013s10350	Potri.013G101000.1	hypothetical protein	AT4G24340.1	XP_002327296
Ptp.5096.1.S1_s_at	-4.94259	0.0120221	DEG	-3.43307	0.0120119	DEG	-3.04632	0.00925903	DEG	-1.41213	0.153509	nonDEG	-1.19463	0.162039	nonDEG	POPTR_0018s13140	Potri.018G131500.1	hypothetical protein	AT2G26660.1	XP_002308081
PtpAffx.249.39.A1_x_at	-9.15395	0	DEG	4.6283	0	DEG	2.74364	0.0217386	DEG	1.33886	0.184068	nonDEG	-1.13596		nonDEG	POPTR_0013s10380	Potri.013G100700.2	---	AT4G24340.1	---
Ptp.5042.3.S1_s_at	-5.69692	0.0073939	DEG	2.72684	0.0288836	DEG	-3.3395	0	DEG	-1.26984	0.19992	nonDEG	-1.04128		nonDEG	POPTR_0009s05240	Potri.009G047700.5	serine--glyoxylate transaminase /// serine--glyoxylate transaminase	AT2G13360.1	XP_002298306 /// XP_002313371
PtpAffx.54628.1.S1_at	3.7307	0	DEG	2.58732	0.0317962	DEG	7.08741	0	DEG	-1.78018	0.0703685	nonDEG	-1.03272		nonDEG	POPTR_0016s14030	Potri.016G132700.1	hypothetical protein	AT5G05340.1	XP_002323054
PtpAffx.2710.1.S1_at	-3.39443	0.0287956	DEG	-2.10427	0.0497517	DEG	1.92984	0.0385765	DEG	-1.2477	0.197801	nonDEG	-1.03043		nonDEG	POPTR_0001s45320	Potri.011G152400.1	---	AT1G32860.1	---
PtpAffx.67455.1.S1_at	2.78653	0.00954485	DEG	2.55351	0.0292181	DEG	1.98773	0.0392147	DEG	1.34513	0.153763	nonDEG	-1.02076		nonDEG	POPTR_0009s08540	Potri.009G081800.1	hypothetical protein	AT1G09970.1	XP_002313944
PtpAffx.200963.1.S1_s_at	-8.45826	0	DEG	2.67489	0.0354727	DEG	4.42398	0	DEG	1.03589		nonDEG	1.0203	0.119442	nonDEG	POPTR_0001s35180	Potri.001G346800.2	hypothetical protein	AT5G14650.1	XP_002298533
Ptp.6667.1.S1_s_at	-4.56536	0.0149044	DEG	2.27312	0.0445147	DEG	-2.09845	0.0235091	DEG	-1.31591	0.189413	nonDEG	1.07504		nonDEG	POPTR_0001s40480	Potri.001G394400.3	hypothetical protein	AT3G14420.1	XP_002317470
Ptp.6017.1.S1_a_at	-3.46804	0.0221817	DEG	2.72712	0.0259828	DEG	-1.96409	0.0311743	DEG	-1.80492	0.0642672	nonDEG	1.09999		nonDEG	POPTR_0001s21140	Potri.001G204300.1	hypothetical protein	AT3G15840.5	XP_002298209
PtpAffx.11613.1.A1_a_at	2.77075	0.0151433	DEG	3.74727	0.0168167	DEG	-4.37234	0	DEG	1.01207		nonDEG	1.16825	0.19837	nonDEG	---	---	hypothetical protein /// hypothetical protein /// hypothetical protein	---	XP_002328622 /// XP_002328623 /// XP_002332967
PtpAffx.122672.1.S1_s_at	-2.58238	0.0490526	DEG	2.2205	0.0488977	DEG	-2.82918	0.00775174	DEG	-1.51656	0.127239	nonDEG	1.19613		nonDEG	POPTR_0005s21360	Potri.005G191400.2	fructose-bisphosphatase	AT1G43670.1	XP_002306693
Ptp.1442.1.S1_x_at	-15.1713	0	DEG	5.87804	0	DEG	2.89871	0.0182644	DEG	1.05582		nonDEG	1.23213	0.198461	nonDEG	POPTR_0013s10370	Potri.013G100700.1	---	AT4G24340.1	---
PtpAffx.214452.1.S1_at	2.04078	0.0430407	DEG	2.56876	0.0308878	DEG	2.26531	0.0262074	DEG	1.14834		nonDEG	1.2528	0.198339	nonDEG	POPTR_0018s11240	Potri.018G103400.1	hypothetical protein	AT2G24130.1	XP_002324522
PtpAffx.37587.3.S1_a_at	-3.35344	0.0290879	DEG	2.19274	0.0482775	DEG	2.82107	0.0117471	DEG	1.12449	0.196888	nonDEG	1.49356	0.157334	nonDEG	POPTR_0007s05430	Potri.007G093200.3	hypothetical protein	AT4G39900.1	XP_002309977
Ptp.7837.1.S1_s_at	2.38001	0.0204532	DEG	2.3188	0.0382724	DEG	-2.15931	0.0274342	DEG	1.2593	0.196039	nonDEG	1.51779	0.122139	nonDEG	---	---	---	---	---
PtpAffx.122780.1.S1_at	-4.37674	0.015868	DEG	2.62072	0.0312707	DEG	1.90513	0.0412361	DEG	1.41276	0.167964	nonDEG	1.58548	0.130635	nonDEG	POPTR_0004s12240	Potri.004G123600.5	---	AT3G29320.1	---
PtpAffx.119811.1.S1_s_at	-2.87016	0.0340519	DEG	2.89595	0.0227025	DEG	2.6727	0.0153842	DEG	1.07636	0.196995	nonDEG	1.60785	0.150677	nonDEG	POPTR_0002s05820	Potri.002G057200.1	NAC domain protein, IPR003441	AT2G43000.1	XP_002300866
PtpAffx.6111.2.S1_a_at	-2.90297	0.0390113	DEG	2.46478	0.0369146	DEG	1.88023	0.0431489	DEG	1.095		nonDEG	1.63275	0.12559	nonDEG	POPTR_0004s12250	Potri.004G123600.2	hypothetical protein	AT3G29320.1	XP_002305367
PtpAffx.5133.2.S1_s_at	2.78766	0.0155931	DEG	3.39661	0.0207329	DEG	-1.86612	0.0398	DEG	1.28321	0.178114	nonDEG	1.78204	0.08637	nonDEG	POPTR_0008s23320	Potri.008G218600.1	hypothetical protein	---	XP_002328595
PtpAffx.4559.1.A2_s_at	-5.27321	0.00757163	DEG	2.29772	0.0412484	DEG	2.88028	0.0121209	DEG	1.62407	0.0895621	nonDEG	1.85532	0.0911338	nonDEG	---	---	hypothetical protein	---	XP_002331255
PtpAffx.161644.1.S1_s_at	-5.05582	0.0125992	DEG	2.43882	0.0307622	DEG	2.01414	0.0345966	DEG	-1.46873	0.0976902	nonDEG	1.87292	0.0830481	nonDEG	---	---	cytochrome P450	---	XP_002297948
PtpAffx.4559.2.A1_x_at	-7.25402	0	DEG	3.37771	0.0145529	DEG	3.08902	0.013136	DEG	1.81104	0.0734917	nonDEG	2.1789	0.0523455	nonDEG	POPTR_0004s11300	Potri.004G114300.2	hypothetical protein	AT5G15780.1	XP_002331255
Ptp.7292.1.S1_at	-3.22261	0.0297151	DEG	-4.64611	0	DEG	-1.03419	0.191839	nonDEG	-2.52783	0.0124776	DEG	-5.80466	0	DEG	---	---	---	---	---
PtpAffx.72551.1.S1_at	-5.45652	0.0119764	DEG	-2.06865	0.0469413	DEG	1.47861	0.109784	nonDEG	-2.36162	0.015346	DEG	-3.63483	0	DEG	POPTR_0015s09890	Potri.015G087400.1	hypothetical protein	AT5G50260.1	XP_002321654
PtpAffx.216683.1.S1_s_at	2.3223	0.0200369	DEG	2.37988	0.0377517	DEG	4.48488	0.0509541	nonDEG	2.52274	0.0239838	DEG	-3.30063	0.040407	DEG	POPTR_0013s06020	Potri.013G063500.1	hypothetical protein /// hypothetical protein /// hypothetical protein /// hypothetical protein	AT3G05950.1	XP_002319184 /// XP_002333248 /// XP_002333249 /// XP_002338552
PtpAffx.3574.1.A1_at	-6.21259	0.0111695	DEG	-2.23182	0.0378826	DEG	1.17904		nonDEG	-2.26202	0.0163816	DEG	-2.65411	0.0261727	DEG	POPTR_0016s00260	Potri.016G000600.1	hypothetical protein	AT5G10770.1	XP_002329972
PtpAffx.9758.1.A1_at	-4.88693	0.0144046	DEG	-2.53112	0.0273195	DEG	1.06744		nonDEG	-2.04071	0.0300505	DEG	-2.02674	0.0429701	DEG	---	---	---	---	---
PtpAffx.14248.1.S1_at	-8.55708	0	DEG	-6.23197	0	DEG	1.58195	0.126953	nonDEG	-1.9145	0.0358898	DEG	18.0468	0.0239917	DEG	POPTR_0013s13240	Potri.013G128800.1	hypothetical protein	AT4G12480.1	XP_002330645
PtpAffx.213288.1.S1_s_at	-3.22909	0.0303644	DEG	-2.79767	0.0184012	DEG	-1.41407	0.133468	nonDEG	-1.9493	0.0317881	DEG	-1.62882	0.097886	nonDEG	POPTR_0016s04300	Potri.016G043700.1	hypothetical protein	AT4G20990.1	XP_002323272
PtpAffx.210421.1.S1_at	1.97754	0.0477242	DEG	2.17656	0.0453783	DEG	-1.21623	0.135321	nonDEG	2.82188	0.0150011	DEG	-1.55718	0.126109	nonDEG	POPTR_0012s05110	Potri.012G054900.1	hypothetical protein	AT1G73805.1	XP_002318542
PtpAffx.217860.1.S1_s_at	-3.04107	0.0364047	DEG	2.48271	0.0376285	DEG	1.75489	0.0626025	nonDEG	-2.10077	0.0200265	DEG	-1.5006	0.126454	nonDEG	POPTR_0002s12790	Potri.002G126300.1	hypothetical protein /// hypothetical protein	AT4G25000.1	XP_002301187 /// XP_002334752
PtpAffx.224780.1.S1_s_at	-7.84121	0	DEG	2.34063	0.0397339	DEG	1.06093		nonDEG	-1.85528	0.0478721	DEG	-1.49105	0.146366	nonDEG	POPTR_0206s00200	Potri.T127200.1	cytochrome P450 /// cytochrome P450 /// cytochrome P450 /// cytochrome P450	AT3G26300.1	XP_002316961 /// XP_002316962 /// XP_002316963 /// XP_002333708
PtpAffx.225636.1.S1_s_at	2.17475	0.0309909	DEG	2.29155	0.0430671	DEG	2.55298	0.0527387	nonDEG	6.2321	0	DEG	-1.37736	0.130864	nonDEG	POPTR_0006s28470	Potri.006G268700.1	glutamate-gated kainate-type ion channel receptor subunit GluR5 /// glutamate-gated kainate-type ion channel receptor subunit GluR5 /// glutamate-gated kainate-type ion channel receptor subunit GluR5	AT2G29110.1	XP_002308726 /// XP_002336577 /// XP_002336789
PtpAffx.13062.4.S1_a_at	3.61439	0	DEG	2.2686	0.0378375	DEG	1.16656		nonDEG	2.00281	0.042553	DEG	-1.28539	0.190307	nonDEG	POPTR_0006s06770	Potri.006G068500.6	ein3-binding f-box protein 4 /// f-box family protein	AT2G25490.1	XP_002308982 /// XP_002325221
PtpAffx.224425.1.S1_s_at	3.05172	0.0086533	DEG	3.84872	0	DEG	2.08784	0.118784	nonDEG	2.30279	0.0481986	DEG	-1.25467	0.196842	nonDEG	POPTR_0009s15630	Potri.009G154300.1	hypothetical protein /// hypothetical protein /// hypothetical protein	AT1G16130.1	XP_002312856 /// XP_002312857 /// XP_002312867
Ptp.2334.1.A1_at	-2.50182	0.0448657	DEG	-2.37915	0.0287373	DEG	-1.3841	0.141474	nonDEG	-3.24781	0.014128	DEG	-1.17776	0.191979	nonDEG	POPTR_0831s00200	Potri.006G056000.1	---	---	---
PtpAffx.2376.1.S1_at	-3.08909	0.034704	DEG	-2.40577	0.0292935	DEG	1.10146		nonDEG	-1.82495	0.0427004	DEG	-1.15511		nonDEG	POPTR_0014s09490	Potri.014G099400.1	hypothetical protein	AT1G01300.1	XP_002320868
Ptp.5677.1.S1_at	-8.2494	0	DEG	-3.04681	0.0307087	DEG	1.00245		nonDEG	-1.88263	0.0380551	DEG	-1.14215		nonDEG	POPTR_0012s09310	Potri.012G091300.1	hypothetical protein	AT4G24780.1	XP_002318694
Ptp.1485.1.S1_at	2.18802	0.0275225	DEG	2.38432	0.0340112	DEG	1.02975		nonDEG	2.30375	0.028867	DEG	-1.12696		nonDEG	---	Potri.001G226700.1	---	AT4G12735.1	---
PtpAffx.216025.1.S1_at	-7.3589	0	DEG	-2.75771	0.021519	DEG	1.07496		nonDEG	-2.42466	0.0186293	DEG	-1.10174		nonDEG	POPTR_0005s02120	Potri.005G021300.1	hypothetical protein	AT5G02070.1	XP_002330182
Ptp.476.1.S1_s_at	-2.67633	0.0454845	DEG	-3.50941	0.00970192	DEG	-1.27157	0.191776	nonDEG	-1.94183	0.0368073	DEG	-1.1	0.154658	nonDEG	POPTR_0001s27110	Potri.001G263900.1	hypothetical protein	AT3G08030.1	XP_002299934
Ptp.1370.1.S1_at	-3.67846	0.0227834	DEG	-2.09695	0.0435864	DEG	-1.26554	0.195401	nonDEG	-2.49502	0.0127152	DEG	-1.08631	0.190883	nonDEG	POPTR_0007s10940	Potri.007G044700.1	---	AT5G67070.1	---
PtpAffx.36136.1.S1_at	-3.92712	0.0209587	DEG	-2.36711	0.0411621	DEG	1.1881		nonDEG	-2.52733	0.0105126	DEG	-1.00883		nonDEG	---	---	---	---	---
PtpAffx.205570.1.S1_at	4.91936	0	DEG	2.0757	0.0439606	DEG	-1.29007	0.130312	nonDEG	7.34923	0	DEG	-1.00332	0.197763	nonDEG	POPTR_0005s20720	Potri.005G185000.1	hypothetical protein	AT2G36690.1	XP_002306666
PtpAffx.203696.1.S1_at	-2.70006	0.0451294	DEG	-2.49329	0.0257009	DEG	-1.3007	0.16193	nonDEG	-2.49163	0.0121373	DEG	1.00654		nonDEG	POPTR_0004s01920	Potri.004G019800.1	---	AT4G21760.1	---
Ptp.4947.1.S1_s_at	-2.88802	0.0380552	DEG	-2.14356	0.0461697	DEG	1.04541		nonDEG	-2.2003	0.0194432	DEG	1.0082		nonDEG	POPTR_0004s21730	Potri.004G207500.1	hypothetical protein	AT4G35320.1	XP_002328279
PtpAffx.222507.1.S1_at	1.96573	0.0464256	DEG	2.3353	0.0392653	DEG	1.08158		nonDEG	2.24022	0.0374327	DEG	1.06702		nonDEG	POPTR_0004s21910	Potri.004G209300.1	hypothetical protein	AT5G06740.1	XP_002328149
PtpAffx.211303.1.S1_at	2.35642	0.020832	DEG	2.48879	0.0338482	DEG	1.91128	0.0809901	nonDEG	2.08972	0.0483732	DEG	1.0677		nonDEG	POPTR_0013s13940	Potri.013G135800.1	hypothetical protein	AT1G65690.1	XP_002319911
Ptp.476.1.S1_at	-3.75672	0.0226604	DEG	-2.14258	0.0413785	DEG	-1.32764	0.165041	nonDEG	-1.92992	0.0354138	DEG	1.06889	0.19354	nonDEG	POPTR_0001s27110	Potri.001G263900.1	hypothetical protein	AT3G08030.1	XP_002299934
PtpAffx.224250.1.S1_at	2.11574	0.0340782	DEG	2.34213	0.0356584	DEG	1.75311	0.131889	nonDEG	2.33848	0.0245724	DEG	1.07718		nonDEG	POPTR_0002s17120	Potri.002G170000.1	hypothetical protein	AT1G01340.2	XP_002301407
PtpAffx.162113.1.S1_s_at	-2.81046	0.0411402	DEG	-2.3837	0.0297663	DEG	1.19005		nonDEG	-2.30087	0.0326519	DEG	1.1335		nonDEG	POPTR_0010s20050	Potri.010G193100.1	laccase 3	AT2G38080.1	XP_002316233
PtpAffx.201130.1.S1_at	2.38857	0.043364	DEG	3.76562	0.0171989	DEG	1.27098	0.18169	nonDEG	2.70555	0.035508	DEG	1.14192		nonDEG	POPTR_0001s31740	Potri.001G309900.1	hypothetical protein	AT1G17860.1	XP_002300199
PtpAffx.208266.1.S1_s_at	-4.96834	0.0115377	DEG	-2.67852	0.0205081	DEG	1.01055		nonDEG	-2.84831	0.0111258	DEG	1.18519		nonDEG	POPTR_0008s18250	Potri.008G182200.1	hypothetical protein	AT1G67750.1	XP_002311747
PtpAffx.249.50.S1_x_at	-4.86659	0.0130517	DEG	-3.53685	0.00982792	DEG	-1.23568	0.193938	nonDEG	-1.98383	0.0425191	DEG	1.23155	0.191004	nonDEG	---	---	---	---	---
PtpAffx.213709.1.S1_at	2.13275	0.0355776	DEG	2.12295	0.0444378	DEG	2.14098	0.0745595	nonDEG	3.46921	0	DEG	1.23555		nonDEG	POPTR_0016s14040	Potri.016G132800.1	hypothetical protein	AT5G05340.1	XP_002323055
PtpAffx.202887.1.S1_at	2.01242	0.0449971	DEG	2.32201	0.0358461	DEG	1.70543	0.0838186	nonDEG	2.37097	0.0291825	DEG	1.30739	0.19473	nonDEG	POPTR_0003s06450	Potri.003G066300.1	hypothetical protein	AT2G05940.1	XP_002304131
PtpAffx.34388.1.A1_at	-6.47016	0.00795404	DEG	-4.69185	0.013574	DEG	-1.10154	0.181419	nonDEG	-2.52964	0.0265252	DEG	1.30903	0.185911	nonDEG	POPTR_0001s23440	Potri.T177800.1	hypothetical protein	AT2G44480.1	XP_002330885
Ptp.6626.1.S1_at	-3.38864	0.02929	DEG	-3.5155	0.0161872	DEG	1.25422	0.195674	nonDEG	-2.22892	0.025479	DEG	1.31623	0.188153	nonDEG	POPTR_0014s10980	Potri.014G114500.1	hypothetical protein	AT4G34480.1	XP_002320265
Ptp.5736.1.S1_at	-4.07	0.0187488	DEG	-2.91621	0.0150847	DEG	-1.50432	0.0984365	nonDEG	-1.87188	0.040722	DEG	1.38272	0.173082	nonDEG	POPTR_0002s25950	Potri.002G257700.1	hypothetical protein	AT1G04040.1	XP_002301854
PtpAffx.200342.1.S1_at	-3.10442	0.0333963	DEG	-2.64981	0.0216214	DEG	-1.19117	0.156246	nonDEG	-1.90776	0.0331017	DEG	1.43339	0.175043	nonDEG	POPTR_0001s11240	Potri.001G085100.1	hypothetical protein	AT1G64640.1	XP_002297953
PtpAffx.220821.1.S1_s_at	2.81386	0.0110133	DEG	2.18358	0.0448249	DEG	1.20212		nonDEG	4.3069	0	DEG	1.45612	0.16228	nonDEG	POPTR_0316s00220	Potri.001G039200.2	hypothetical protein /// hypothetical protein /// hypothetical protein /// hypothetical protein /// hypothetical protein /// hypothetical protein /// hypothetical protein	AT1G16260.1	XP_002297682 /// XP_002297684 /// XP_002297691 /// XP_002333475 /// XP_002333795 /// XP_002334062 /// XP_002336350
PtpAffx.214527.1.S1_at	2.44587	0.0202951	DEG	2.65212	0.0263217	DEG	1.57972	0.0777496	nonDEG	2.32378	0.0185431	DEG	1.47121	0.153138	nonDEG	---	---	hypothetical protein	---	XP_002325181
PtpAffx.225056.1.S1_at	-4.54232	0.0159888	DEG	-2.46912	0.0377476	DEG	-1.16043	0.171014	nonDEG	-2.06109	0.0341361	DEG	1.49174	0.174308	nonDEG	POPTR_0018s00490	Potri.018G040400.1	hypothetical protein	AT3G16180.1	XP_002324234
PtpAffx.14620.1.S1_at	-4.1472	0.0161528	DEG	-3.89059	0.0161011	DEG	-1.41808	0.128052	nonDEG	-3.37244	0	DEG	1.50969	0.167554	nonDEG	POPTR_0014s02030	Potri.014G020100.1	hypothetical protein	AT5G59845.1	XP_002327192
PtpAffx.104643.1.S1_s_at	-3.61654	0.0241467	DEG	-2.4887	0.0271237	DEG	-1.24369	0.140099	nonDEG	-1.79893	0.0461315	DEG	1.52188	0.164245	nonDEG	POPTR_0001s11240	Potri.001G085100.1	hypothetical protein	AT1G64640.1	XP_002297953
PtpAffx.205796.1.S1_at	-5.55427	0.0116659	DEG	-4.61059	0.0168167	DEG	1.12564	0.195489	nonDEG	-3.41434	0	DEG	1.6798	0.112956	nonDEG	POPTR_0005s25390	Potri.005G232400.1	hypothetical protein	AT1G19715.3	XP_002307682
PtpAffx.208684.1.S1_at	-3.25561	0.0307598	DEG	-2.99819	0.0207898	DEG	-1.39388	0.11364	nonDEG	-1.93001	0.033658	DEG	1.69627	0.161697	nonDEG	POPTR_0010s05420	Potri.010G044200.1	hypothetical protein	AT1G17100.1	XP_002314606
PtpAffx.141628.1.S1_at	3.10791	0	DEG	2.09139	0.0495842	DEG	1.27098	0.187995	nonDEG	2.62334	0.0206992	DEG	1.73571	0.113575	nonDEG	POPTR_0228s00200	Potri.014G113200.1	multidrug/pheromone exporter, MDR family, ABC transporter family	AT3G62150.1	XP_002320942
PtpAffx.155773.1.S1_s_at	-3.26691	0.0299411	DEG	-2.51212	0.0286919	DEG	-1.30734	0.181398	nonDEG	-2.99894	0	DEG	1.80175	0.11862	nonDEG	POPTR_0010s15150	Potri.010G141600.1	hypothetical protein	AT3G16920.1	XP_002316022
PtpAffx.146897.1.A1_at	2.1223	0.0343436	DEG	2.95851	0.0182349	DEG	1.16653	0.183281	nonDEG	16.5732	0	DEG	1.99798	0.0913338	nonDEG	POPTR_0001s46910	Potri.001G464800.1	hypothetical protein	AT5G44440.1	XP_002299045
PtpAffx.27616.1.S1_at	-3.63083	0.0237025	DEG	-4.13785	0.0101577	DEG	1.19753	0.188064	nonDEG	-2.46587	0.0242745	DEG	2.00468	0.134507	nonDEG	POPTR_0005s26550	Potri.005G244100.1	alpha-expansin	AT1G20190.1	XP_002307745
Ptp.174.1.S1_s_at	-5.62252	0.00735935	DEG	-5.37127	0	DEG	1.06505		nonDEG	-6.51808	0	DEG	2.50166	0.111358	nonDEG	---	---	hypothetical protein	---	XP_002304625
Ptp.5205.1.S1_at	-12.1467	0	DEG	-5.64065	0.0108885	DEG	1.44837	0.143393	nonDEG	-5.5178	0.0109434	DEG	2.80245	0.0822571	nonDEG	POPTR_0018s01390	Potri.018G031100.1	hypothetical protein /// hypothetical protein	AT5G11420.1	XP_002324280 /// XP_002337874
PtpAffx.736.1.S1_at	-5.17242	0.0087011	DEG	-4.08381	0.0189781	DEG	1.21175	0.175863	nonDEG	-2.88206	0.0271546	DEG	3.187	0.0851183	nonDEG	POPTR_0006s26630	Potri.006G250100.1	hypothetical protein	AT5G11420.1	XP_002308647
PtpAffx.24159.1.A1_at	2.64734	0.0141883	DEG	2.58427	0.0428061	DEG	1.53082	0.133275	nonDEG	-1.00414		nonDEG	-3.08023	0.0171881	DEG	POPTR_0015s08710	Potri.015G075900.1	hypothetical protein	AT5G14740.2	XP_002322164
PtpAffx.47448.1.S1_a_at	2.58607	0.0223074	DEG	-4.30476	0	DEG	-1.21293		nonDEG	1.55666	0.102193	nonDEG	-2.9383	0.0250348	DEG	---	---	hypothetical protein	---	XP_002322362
PtpAffx.65904.1.S1_at	-4.89852	0.0108241	DEG	-3.50025	0.0131609	DEG	1.26392	0.193887	nonDEG	-1.3002	0.191755	nonDEG	-2.80569	0.0323483	DEG	---	---	hypothetical protein	---	XP_002321655
Ptp.6912.1.S1_at	-5.4164	0.00664515	DEG	-3.4722	0.00831593	DEG	1.5962	0.0837573	nonDEG	1.1075	0.194941	nonDEG	-2.68097	0.0133907	DEG	POPTR_0013s07810	Potri.013G080400.1	hypothetical protein	AT4G24350.1	XP_002328980
PtpAffx.82596.1.A1_at	2.48256	0.019032	DEG	-2.4478	0.0298566	DEG	1.90975	0.100504	nonDEG	1.07615		nonDEG	-2.11062	0.035669	DEG	POPTR_0006s06640	Potri.006G067300.1	---	AT2G31050.1	---
PtpAffx.11727.1.A1_at	4.83302	0	DEG	2.87861	0.0250856	DEG	-1.02469		nonDEG	-1.36811	0.158179	nonDEG	-2.07732	0.0397103	DEG	---	---	---	---	---
PtpAffx.20027.1.S1_at	-2.59015	0.0456824	DEG	-2.90499	0.0257495	DEG	-1.46397	0.106848	nonDEG	-1.6388	0.0903897	nonDEG	-1.92118	0.0507592	nonDEG	POPTR_0006s14000	Potri.006G137700.1	---	AT5G20790.1	---
PtpAffx.35127.4.A1_at	2.04537	0.0423469	DEG	2.26544	0.047453	DEG	-1.4829	0.11849	nonDEG	1.66743	0.0934181	nonDEG	-1.51044	0.158269	nonDEG	POPTR_0036s00230	Potri.T031100.1	---	---	---
PtpAffx.52747.2.A1_at	-3.52329	0.0270264	DEG	-3.4781	0.0170056	DEG	-1.31948	0.167651	nonDEG	-1.87741	0.0546968	nonDEG	-1.38175	0.156806	nonDEG	POPTR_0015s04540	Potri.015G039000.4	phosphoethanolamine N-methyltransferase /// hypothetical protein	AT1G48600.2	XP_002322101 /// XP_002322102
PtpAffx.87640.1.S1_at	3.31026	0.0480362	DEG	4.68686	0.0126125	DEG	1.39386	0.15537	nonDEG	-1.69442	0.0762914	nonDEG	-1.37599	0.092871	nonDEG	POPTR_0007s02110	Potri.007G127100.1	---	---	---
Ptp.7018.1.S1_at	2.10611	0.0345589	DEG	2.23946	0.0417739	DEG	-1.30247	0.172726	nonDEG	1.40333	0.151867	nonDEG	-1.32894	0.180916	nonDEG	POPTR_0011s17250	Potri.011G169700.5	hypothetical protein	AT5G56260.1	XP_002330568
Ptp.5332.1.S1_at	2.62875	0.0131791	DEG	2.78442	0.0219348	DEG	1.38805	0.185742	nonDEG	1.29416	0.177426	nonDEG	-1.30623	0.182879	nonDEG	POPTR_0014s01760	Potri.014G017300.2	hypothetical protein	AT1G27730.1	XP_002320035
Ptp.5332.1.S1_x_at	2.47133	0.0180332	DEG	2.58384	0.0300298	DEG	1.18563		nonDEG	1.25192	0.19561	nonDEG	-1.30045	0.183148	nonDEG	POPTR_0014s01760	Potri.014G017300.2	hypothetical protein	AT1G27730.1	XP_002320035
Ptp.3507.1.S1_s_at	2.28622	0.0259395	DEG	2.18593	0.046649	DEG	1.59606	0.0823273	nonDEG	1.66255	0.0831289	nonDEG	-1.28736	0.191702	nonDEG	---	---	---	---	---
PtpAffx.205802.1.S1_at	25.1099	0	DEG	6.42979	0	DEG	1.01898		nonDEG	-1.13642		nonDEG	-1.24871	0.197167	nonDEG	POPTR_0005s25470	Potri.005G233300.1	AP2/ERF domain-containing transcription factor	AT1G75490.1	XP_002306897
PtpAffx.525.1.S1_at	-3.39878	0.0290113	DEG	-2.11764	0.0440825	DEG	1.18634		nonDEG	-1.60634	0.0961492	nonDEG	-1.247	0.189276	nonDEG	---	---	hypothetical protein	---	XP_002329051
Ptp.7395.2.S1_at	2.04602	0.0436418	DEG	3.44679	0.0161011	DEG	1.08301		nonDEG	1.19318		nonDEG	-1.23657	0.18695	nonDEG	POPTR_0006s10570	Potri.016G127300.1	hypothetical protein	AT3G51660.1	XP_002323632
Ptp.2144.1.A1_at	-2.64654	0.0463871	DEG	-2.36039	0.0327597	DEG	1.51036	0.0966897	nonDEG	-1.16855		nonDEG	-1.22498	0.160464	nonDEG	POPTR_0008s11890	Potri.008G120000.2	hypothetical protein	AT1G68560.1	XP_002311455
Ptp.8001.1.S1_at	2.39491	0.0242292	DEG	2.05301	0.048124	DEG	1.27359	0.201489	nonDEG	1.60933	0.119045	nonDEG	-1.21008		nonDEG	---	---	---	---	---
Ptp.146.1.S1_at	-2.91408	0.0385865	DEG	-3.96189	0	DEG	-1.22316		nonDEG	-1.17523		nonDEG	-1.20072		nonDEG	POPTR_0016s01450	Potri.016G013000.1	hypothetical protein	---	XP_002323158
Ptp.636.1.S1_s_at	-3.13006	0.0336215	DEG	-3.4108	0.0125083	DEG	-1.08595		nonDEG	-1.40311	0.163734	nonDEG	-1.19628	0.183545	nonDEG	---	---	---	---	---
PtpAffx.10991.1.S1_at	4.49047	0	DEG	4.41259	0	DEG	1.19069		nonDEG	-1.01109		nonDEG	-1.16951		nonDEG	POPTR_0006s03630	Potri.006G038000.1	---	---	---
PtpAffx.206533.1.S1_at	2.42073	0.0186932	DEG	2.13283	0.0484505	DEG	1.41254	0.133385	nonDEG	1.00982		nonDEG	-1.16378		nonDEG	POPTR_0006s19500	Potri.006G181200.1	hypothetical protein	AT2G24130.1	XP_002309364
Ptp.3110.2.S1_a_at	8.80489	0.0198101	DEG	-9.18073	0	DEG	-1.07044		nonDEG	-1.19277		nonDEG	-1.1566		nonDEG	POPTR_0008s09930	Potri.008G099900.1	---	AT1G48130.1	---
Ptp.875.1.A1_at	-2.47373	0.0487192	DEG	2.2596	0.0447616	DEG	-1.30898	0.177661	nonDEG	-1.36019	0.181133	nonDEG	-1.15368		nonDEG	POPTR_0016s11610	Potri.016G106900.1	fructose-bisphosphatase	AT3G54050.1	XP_002322946
PtpAffx.34799.1.S1_at	-2.55907	0.0479223	DEG	-2.47592	0.0259952	DEG	1.25389	0.197011	nonDEG	-1.27765	0.200765	nonDEG	-1.15188	0.188601	nonDEG	POPTR_0009s12440	Potri.009G121500.1	hypothetical protein	AT2G16440.1	XP_002313023
PtpAffx.48319.1.S1_at	2.00177	0.0485118	DEG	2.87819	0.0248115	DEG	1.57384	0.106905	nonDEG	1.64169	0.0953643	nonDEG	-1.14741		nonDEG	POPTR_0004s08350	Potri.004G085100.1	---	AT5G37550.1	---
PtpAffx.129036.1.S1_at	2.93593	0.0128041	DEG	2.46536	0.0378375	DEG	1.41807	0.155413	nonDEG	-1.15796		nonDEG	-1.13976	0.194365	nonDEG	POPTR_0010s21570	Potri.010G208600.1	hypothetical protein	AT1G27660.1	XP_002316302
PtpAffx.203070.1.S1_s_at	-3.09287	0.0351398	DEG	-2.18223	0.0451574	DEG	-1.50939	0.110153	nonDEG	-1.02086		nonDEG	-1.13796		nonDEG	POPTR_0007s09700	Potri.007G056500.1	hypothetical protein /// hypothetical protein	AT3G51280.1	XP_002303407 /// XP_002303408
Ptp.5966.1.S1_at	-2.60341	0.0477571	DEG	2.30497	0.0426338	DEG	1.18216		nonDEG	-1.079		nonDEG	-1.12466		nonDEG	POPTR_0018s07160	Potri.018G065200.1	hypothetical protein	AT2G06520.1	XP_002330483
Ptp.2717.2.S1_s_at	-3.36296	0.0293199	DEG	-2.2015	0.0390252	DEG	-1.25193	0.196146	nonDEG	-1.48207	0.13602	nonDEG	-1.11644		nonDEG	POPTR_0008s13200	Potri.008G132700.2	hydrolase, hydrolyzing O-glycosyl compounds	AT1G70710.1	XP_002311518
PtpAffx.26979.1.A1_at	-6.10701	0.0107136	DEG	-2.20455	0.0377925	DEG	-1.51731	0.102349	nonDEG	-1.41775	0.15987	nonDEG	-1.10483		nonDEG	POPTR_0016s01450	Potri.016G013000.2	hypothetical protein	---	XP_002323158
PtpAffx.133979.1.A1_at	2.93417	0.0185282	DEG	2.92368	0.0214175	DEG	1.34337	0.181718	nonDEG	-1.13585		nonDEG	-1.09854		nonDEG	POPTR_0003s19440	Potri.003G195000.1	hypothetical protein	---	XP_002304806
PtpAffx.26979.1.A1_s_at	-4.39148	0.0158281	DEG	-3.28195	0.0153655	DEG	-1.2368		nonDEG	-1.10193		nonDEG	-1.08019		nonDEG	POPTR_0016s01450	Potri.016G013000.1	hypothetical protein	---	XP_002323158
PtpAffx.221145.1.S1_at	1.99119	0.0450486	DEG	4.09643	0	DEG	1.22587		nonDEG	1.48883	0.123863	nonDEG	-1.07647		nonDEG	POPTR_0014s03740	Potri.014G037900.1	cytochrome P450	AT4G31940.1	XP_002327090
PtpAffx.222633.1.S1_s_at	2.04125	0.0427851	DEG	2.329	0.04036	DEG	1.1108		nonDEG	1.44669	0.133702	nonDEG	-1.07641		nonDEG	POPTR_0007s09420	Potri.007G059300.1	hypothetical protein	AT1G20560.1	XP_002337088
PtpAffx.133944.1.A1_at	2.36005	0.022891	DEG	2.51911	0.0356717	DEG	1.31406	0.182961	nonDEG	1.17599		nonDEG	-1.07206		nonDEG	POPTR_0014s15320	Potri.014G155100.1	hypothetical protein	AT1G62300.1	XP_002321134
Ptp.478.1.A1_at	-2.56357	0.0498193	DEG	-2.95038	0.0176501	DEG	1.08127		nonDEG	-1.41381	0.157769	nonDEG	-1.07035		nonDEG	---	---	hypothetical protein	---	XP_002325736
Ptp.7506.1.S1_s_at	-2.84234	0.0398187	DEG	-3.15759	0.0123049	DEG	1.16341		nonDEG	-1.80051	0.0544456	nonDEG	-1.06727	0.183384	nonDEG	POPTR_0001s12640	Potri.001G071000.1	hypothetical protein	AT5G13870.1	XP_002297895
PtpAffx.224206.1.S1_at	2.04894	0.0495771	DEG	2.1354	0.049507	DEG	1.26754	0.182956	nonDEG	1.59019	0.10245	nonDEG	-1.06345		nonDEG	POPTR_0001s43280	Potri.001G442200.1	hypothetical protein	AT4G21390.1	XP_002298946
PtpAffx.6229.3.S1_s_at	-15.6974	0	DEG	2.92877	0.0170056	DEG	-1.0328		nonDEG	-1.2193		nonDEG	-1.0628		nonDEG	---	---	light-harvesting complex II protein Lhcb2 /// light-harvesting complex II protein Lhcb2	---	XP_002301582 /// XP_002321186
PtpAffx.86.1.S1_at	2.05785	0.0415489	DEG	2.16912	0.0479715	DEG	1.50279	0.137034	nonDEG	1.95276	0.0525285	nonDEG	-1.06025		nonDEG	POPTR_0011s04620	Potri.011G046400.1	chromatin remodeling complex subunit	AT1G61140.1	XP_002317230
PtpAffx.200488.1.S1_at	2.07488	0.0354707	DEG	2.12484	0.0488226	DEG	-1.06653		nonDEG	1.2805	0.184152	nonDEG	-1.05055		nonDEG	POPTR_0001s17050	Potri.001G170500.1	hypothetical protein	AT1G54200.1	XP_002299596
Ptp.6653.1.S1_at	-3.59601	0.0254426	DEG	-4.07374	0	DEG	-1.08766		nonDEG	-1.28425	0.195962	nonDEG	-1.04284	0.169224	nonDEG	POPTR_0369s00200	Potri.005G040700.1	histone 2	AT1G54690.1	XP_002328536
PtpAffx.224424.1.S1_s_at	2.58932	0.0143173	DEG	2.92465	0.0194038	DEG	1.64827	0.132667	nonDEG	1.69824	0.123017	nonDEG	-1.0326		nonDEG	POPTR_0009s15650	Potri.009G154600.1	hypothetical protein /// hypothetical protein	AT1G21230.1	XP_002312868 /// XP_002312869
PtpAffx.6557.1.A1_at	-2.60815	0.0479503	DEG	-2.89578	0.0156031	DEG	1.29495	0.182812	nonDEG	-1.44237	0.142392	nonDEG	-1.02947		nonDEG	POPTR_0008s13200	Potri.008G132700.1	hydrolase, hydrolyzing O-glycosyl compounds	AT1G70710.1	XP_002311518
Ptp.889.1.S1_at	-6.40685	0.00884775	DEG	-3.21571	0.029436	DEG	1.10121		nonDEG	-1.64067	0.117611	nonDEG	-1.02919		nonDEG	---	---	---	---	---
Ptp.6904.1.S1_s_at	-3.42941	0.0276298	DEG	-3.46007	0.0105839	DEG	1.05114		nonDEG	-1.41195	0.156593	nonDEG	-1.02918		nonDEG	POPTR_0015s04510	Potri.015G039200.1	hypothetical protein	AT1G73620.1	XP_002322099
Ptp.5315.1.S1_s_at	-7.54946	0	DEG	2.32443	0.0421317	DEG	-1.15403		nonDEG	-1.23698		nonDEG	-1.02615		nonDEG	POPTR_0007s12070	Potri.007G033700.3	photosystem II oxygen-evolving complex 33 KDa subunit	AT5G66570.1	XP_002310188
Ptp.2177.1.S1_x_at	-3.35829	0.0269843	DEG	2.48583	0.0368024	DEG	-1.05379		nonDEG	-1.0686		nonDEG	-1.02022		nonDEG	POPTR_0014s10200	Potri.014G106400.6	photosystem I	AT2G46820.1	XP_002320236
PtpAffx.202640.1.S1_at	-2.69421	0.043437	DEG	-2.1418	0.0485541	DEG	1.39589	0.155603	nonDEG	-1.44622	0.143098	nonDEG	-1.01908		nonDEG	POPTR_0002s23990	Potri.002G238800.1	hypothetical protein	AT4G13710.1	XP_002301766
Ptp.5911.1.S1_s_at	-3.20558	0.0305213	DEG	2.28791	0.0435749	DEG	-1.11871		nonDEG	-1.08711		nonDEG	-1.01515		nonDEG	POPTR_0003s05110	Potri.003G052500.1	photosystem I reaction centre subunit VI (H) (PSAH)	AT1G52230.1	XP_002304206
Ptp.6111.1.S1_at	2.10056	0.0342902	DEG	2.16093	0.0445919	DEG	1.06327		nonDEG	1.20739		nonDEG	-1.01422		nonDEG	POPTR_0014s03500	Potri.014G035700.1	nbs-lrr resistance protein	AT4G33300.1	XP_002327103
PtpAffx.50265.1.S1_s_at	-2.59522	0.0488177	DEG	-3.48784	0.0154439	DEG	1.45044	0.129121	nonDEG	-1.11727		nonDEG	-1.01214		nonDEG	---	---	hypothetical protein	---	XP_002322215
Ptp.2177.1.S1_at	-3.39665	0.0267344	DEG	2.44623	0.0370149	DEG	-1.09618		nonDEG	-1.01944		nonDEG	-1.00841		nonDEG	POPTR_0014s10200	Potri.014G106400.6	photosystem I	AT2G46820.1	XP_002320236
PtpAffx.214920.1.S1_s_at	2.35529	0.0222444	DEG	2.309	0.0383165	DEG	-1.14116		nonDEG	1.07598		nonDEG	-1.00639		nonDEG	---	---	cc-nbs-lrr resistance protein /// hypothetical protein /// hypothetical protein	---	XP_002332952 /// XP_002332954 /// XP_002337869
Ptp.5951.1.S1_at	-3.37452	0.0285547	DEG	2.25007	0.0446693	DEG	-1.32026	0.175283	nonDEG	-1.19169		nonDEG	1.00907		nonDEG	POPTR_0011s00500	Potri.011G025200.2	---	AT5G54770.1	---
PtpAffx.58805.1.A1_s_at	-3.69507	0.023545	DEG	-2.49691	0.0265061	DEG	-1.17085		nonDEG	-1.30385	0.186587	nonDEG	1.01316		nonDEG	POPTR_0004s03100	Potri.004G031300.1	histone H2	AT4G27230.1	XP_002305641
Ptp.3849.1.S1_s_at	-5.26157	0.0110133	DEG	-3.62655	0.00995724	DEG	1.08805		nonDEG	-1.05023		nonDEG	1.01701		nonDEG	POPTR_0015s06800	Potri.015G057300.2	hypothetical protein	AT5G08020.1	XP_002328669
Ptp.2148.1.S1_s_at	-7.06099	0	DEG	2.24881	0.0450112	DEG	-1.16911		nonDEG	-1.37383	0.178164	nonDEG	1.0171		nonDEG	POPTR_0001s11600	Potri.001G081500.3	photosystem I reaction center psaF subunit III	AT1G31330.1	XP_002299414
PtpAffx.22736.2.S1_a_at	-3.48499	0.0249984	DEG	-2.40773	0.0278403	DEG	-1.02779		nonDEG	-1.18435		nonDEG	1.0173		nonDEG	POPTR_0002s10180	Potri.002G101400.1	hypothetical protein	AT4G09060.1	XP_002302320
PtpAffx.204962.1.S1_at	2.8144	0.0127008	DEG	2.60095	0.0358225	DEG	1.46787	0.178047	nonDEG	1.02252		nonDEG	1.01921		nonDEG	POPTR_0009s03830	Potri.009G033100.1	GRAS family transcription factor	AT1G07530.1	XP_002314169
Ptp.6706.1.S1_x_at	-3.2675	0.0299981	DEG	-2.91723	0.0173966	DEG	1.00278		nonDEG	-1.31479	0.188598	nonDEG	1.01991	0.192688	nonDEG	POPTR_0014s09260	Potri.001G016900.1	---	AT5G10400.1	---
Ptp.5218.2.S1_a_at	-3.27939	0.0316563	DEG	2.40309	0.0387084	DEG	-1.28404	0.188518	nonDEG	-1.35873	0.17938	nonDEG	1.02491		nonDEG	POPTR_0008s17190	Potri.008G172100.1	hypothetical protein	AT1G60000.1	XP_002311696
PtpAffx.91812.1.S1_s_at	-2.80845	0.0404895	DEG	-3.38228	0.0149851	DEG	-1.1863		nonDEG	-1.70103	0.0702684	nonDEG	1.02565	0.182837	nonDEG	POPTR_0002s01510	Potri.002G013700.1	multicopper oxidase	AT1G76160.1	XP_002300669
PtpAffx.211787.1.S1_s_at	-2.58542	0.0490851	DEG	-2.06913	0.049252	DEG	-1.24139		nonDEG	-1.09277		nonDEG	1.02645		nonDEG	POPTR_0014s13090	Potri.T106300.1	hypothetical protein	AT4G03100.1	XP_002321041
PtpAffx.203808.1.S1_at	-2.65335	0.0427298	DEG	-3.0351	0.0121566	DEG	-1.22239		nonDEG	-1.50853	0.124838	nonDEG	1.02843		nonDEG	POPTR_0004s06150	Potri.004G062900.1	hypothetical protein	AT5G45700.1	XP_002305050
Ptp.5282.1.A1_s_at	-4.74194	0.0114538	DEG	2.40028	0.0371867	DEG	-1.11674		nonDEG	-1.05979		nonDEG	1.03156		nonDEG	---	---	thiazole synthase /// thiazole synthase /// thiazole synthase	---	XP_002305603 /// XP_002317206 /// XP_002321736
PtpAffx.11360.1.A1_at	-3.09934	0.0333219	DEG	-2.71948	0.020234	DEG	1.05647		nonDEG	1.02728		nonDEG	1.0323		nonDEG	POPTR_0001s03520	Potri.001G043600.1	hypothetical protein	AT5G15350.1	XP_002332055
PtpAffx.94838.1.A1_at	-2.93493	0.038727	DEG	-2.05701	0.0468093	DEG	-1.12755		nonDEG	-1.34531	0.178881	nonDEG	1.03344		nonDEG	POPTR_0015s04510	Potri.015G039200.1	hypothetical protein	AT1G73620.1	XP_002322099
Ptp.4587.1.S1_s_at	-7.71417	0	DEG	2.40203	0.0377327	DEG	1.55057	0.100365	nonDEG	-1.10207		nonDEG	1.03569		nonDEG	POPTR_0001s41370	Potri.001G403300.4	protochlorophyllide reductase /// protochlorophyllide reductase	AT5G54190.1	XP_002317511 /// XP_002329146
Ptp.5958.1.S1_s_at	-3.4124	0.0283569	DEG	2.25741	0.0434758	DEG	-1.25956	0.195345	nonDEG	-1.14311		nonDEG	1.0402		nonDEG	POPTR_0005s13860	Potri.005G130400.2	photosystem II oxygen-evolving complex 33 KDa subunit	AT5G66570.1	XP_002307234
Ptp.4587.1.S1_x_at	-6.44703	0.00966196	DEG	2.42658	0.0375248	DEG	1.50525	0.108046	nonDEG	-1.08419		nonDEG	1.04097		nonDEG	POPTR_0001s41370	Potri.001G403300.3	protochlorophyllide reductase	AT5G54190.1	XP_002329146
PtpAffx.26004.1.S1_at	1.99759	0.0471946	DEG	2.38553	0.0347931	DEG	1.23348		nonDEG	1.4549	0.144711	nonDEG	1.04488		nonDEG	POPTR_0002s01110	Potri.002G010100.2	hypothetical protein	AT2G30600.1	XP_002300643
PtpAffx.200782.1.S1_at	1.97948	0.0461639	DEG	2.62759	0.0315312	DEG	1.20757		nonDEG	1.20892	0.188619	nonDEG	1.04609		nonDEG	POPTR_0001s24880	Potri.001G242000.1	GRAS family transcription factor	AT1G07530.1	XP_002299864
Ptp.5130.1.S1_s_at	2.01079	0.0475109	DEG	2.59282	0.0295605	DEG	1.10478		nonDEG	1.3606	0.159896	nonDEG	1.05194		nonDEG	POPTR_0008s08730	Potri.008G087700.1	hypothetical protein	---	XP_002312251
PtpAffx.30483.1.S1_s_at	-2.59374	0.0469956	DEG	-2.54429	0.0250395	DEG	-1.09122		nonDEG	-1.60712	0.100519	nonDEG	1.05225		nonDEG	POPTR_0014s12620	Potri.014G131700.1	hypothetical protein	AT4G15802.1	XP_002320352
PtpAffx.148341.1.S1_s_at	-7.03022	0	DEG	2.44628	0.0359406	DEG	-1.13869		nonDEG	-1.21702		nonDEG	1.06465		nonDEG	POPTR_0019s09140	Potri.019G063100.1	light-harvesting complex II protein Lhcb5	AT4G10340.1	XP_002329192
Ptp.6904.1.S1_at	-3.81793	0.02034	DEG	-2.58463	0.0219348	DEG	-1.03414		nonDEG	-1.416	0.154829	nonDEG	1.06745		nonDEG	POPTR_0015s04510	Potri.015G039200.1	---	AT1G73620.1	---
PtpAffx.4350.1.A1_s_at	-2.56634	0.0486864	DEG	2.20504	0.0472969	DEG	-1.00944		nonDEG	-1.21367		nonDEG	1.06872		nonDEG	POPTR_0011s03390	Potri.011G031300.1	hypothetical protein	AT4G05180.1	XP_002317273
PtpAffx.219062.1.S1_at	-3.67302	0.0249193	DEG	-2.20344	0.0382724	DEG	1.08066		nonDEG	-1.17592		nonDEG	1.07823		nonDEG	POPTR_0014s11610	Potri.014G121000.1	hypothetical protein	AT4G02060.1	XP_002320300
PtpAffx.205737.1.S1_at	-2.6995	0.0443634	DEG	-2.71565	0.0207329	DEG	-1.23418	0.191152	nonDEG	-1.13695		nonDEG	1.08612		nonDEG	POPTR_0005s23990	Potri.005G218400.1	hypothetical protein	AT3G54650.1	XP_002307626
Ptp.4452.2.A1_s_at	-3.193	0.0316469	DEG	2.4699	0.0344957	DEG	-1.06596		nonDEG	-1.14115		nonDEG	1.0878		nonDEG	POPTR_0002s25510	Potri.002G253800.1	photosystem I reaction center subunit IV/psaE	AT2G20260.1	XP_002301832
PtpAffx.206101.1.S1_at	-2.56615	0.0475233	DEG	-2.28317	0.0344438	DEG	-1.14178		nonDEG	-1.60259	0.0864781	nonDEG	1.08909		nonDEG	POPTR_0006s04520	Potri.006G046600.2	hypothetical protein	AT5G04160.1	XP_002308922
Ptp.2219.2.S1_a_at	-11.1219	0	DEG	2.90643	0.0175988	DEG	1.27676	0.190177	nonDEG	-1.23847		nonDEG	1.09984		nonDEG	POPTR_0004s03160	Potri.004G031500.2	hypothetical protein	AT4G05180.1	XP_002305643
PtpAffx.43257.1.S1_s_at	-2.67982	0.0438148	DEG	-2.71814	0.0247607	DEG	-1.5659	0.110687	nonDEG	-1.0727		nonDEG	1.10717		nonDEG	POPTR_0010s07960	Potri.010G068900.1	hypothetical protein	AT4G14305.1	XP_002314489
Ptp.1219.2.S1_s_at	-4.52481	0.014673	DEG	2.41371	0.0396393	DEG	1.287	0.185763	nonDEG	1.08437		nonDEG	1.12128		nonDEG	POPTR_0006s02810	Potri.006G027300.4	magnesium protoporphyrin IX monomethyl ester (oxidative) cyclase /// magnesium protoporphyrin IX monomethyl ester (oxidative) cyclase	AT3G56940.1	XP_002308846 /// XP_002323198
PtpAffx.152753.1.S1_at	-8.61018	0	DEG	2.72029	0.0269067	DEG	1.39443	0.147352	nonDEG	-1.47816	0.147833	nonDEG	1.12823		nonDEG	POPTR_0005s22860	Potri.005G207100.3	hypothetical protein	AT1G06690.1	XP_002306763
PtpAffx.200944.1.S1_at	-2.61869	0.0477579	DEG	-2.56545	0.0274682	DEG	-1.27499	0.18458	nonDEG	-1.43397	0.139136	nonDEG	1.1316		nonDEG	POPTR_0001s34870	Potri.001G349700.1	hypothetical protein	AT5G14690.1	XP_002300032
PtpAffx.204734.1.S1_at	-5.55152	0.00753541	DEG	-4.01506	0.00957911	DEG	1.37471	0.157133	nonDEG	-1.31385	0.189374	nonDEG	1.13378		nonDEG	POPTR_0009s09090	Potri.009G087800.2	hypothetical protein	AT4G33840.1	XP_002313181
PtpAffx.206101.1.S1_s_at	-2.66084	0.0441115	DEG	-2.42508	0.0306472	DEG	1.00309		nonDEG	-1.67423	0.0709564	nonDEG	1.13643		nonDEG	POPTR_0006s04520	Potri.006G046600.1	hypothetical protein	AT5G04160.1	XP_002308922
PtpAffx.128825.2.S1_a_at	-2.6081	0.0448959	DEG	-2.64523	0.0236484	DEG	-1.1463		nonDEG	-1.43392	0.148125	nonDEG	1.1376		nonDEG	POPTR_0007s10510	Potri.007G048700.2	---	AT5G67270.1	---
PtpAffx.32354.1.S1_s_at	-3.20727	0.0331558	DEG	2.36513	0.0459455	DEG	-1.24358	0.191872	nonDEG	-1.12321	0.194404	nonDEG	1.14322		nonDEG	POPTR_0018s09380	Potri.018G086700.6	hypothetical protein	AT1G79750.1	XP_002324450
PtpAffx.90157.1.S1_at	-3.27794	0.0314195	DEG	-2.03282	0.0493823	DEG	1.08164		nonDEG	-1.40241	0.160128	nonDEG	1.14441		nonDEG	POPTR_0012s04480	Potri.012G047300.1	hypothetical protein	AT1G48600.2	XP_002317875
PtpAffx.158518.3.S1_a_at	-6.99489	0.00699956	DEG	3.29218	0.0116423	DEG	1.03938		nonDEG	1.46636	0.15529	nonDEG	1.14594	0.198127	nonDEG	---	---	Ca2+ antiporter/cation exchanger /// Ca2+ antiporter/cation exchanger	---	XP_002309138 /// XP_002323578
PtpAffx.200767.1.S1_at	2.07943	0.0390471	DEG	2.1445	0.0449276	DEG	1.23152		nonDEG	1.60486	0.116633	nonDEG	1.1627		nonDEG	POPTR_0001s25140	Potri.001G244600.1	hypothetical protein	AT2G29210.1	XP_002299851
Ptp.2159.1.S1_s_at	-6.22876	0.00693789	DEG	2.24979	0.0442849	DEG	1.19687		nonDEG	1.02115		nonDEG	1.16356		nonDEG	POPTR_0015s07340	Potri.015G062200.6	light-harvesting complex I protein Lhca4	AT3G47470.1	XP_002330127
PtpAffx.86423.1.S1_at	-3.02983	0.036259	DEG	-2.69638	0.0219879	DEG	-1.08362		nonDEG	-1.36352	0.17271	nonDEG	1.16586		nonDEG	POPTR_0007s11600	Potri.007G038300.1	---	AT5G66920.1	---
PtpAffx.6950.1.S1_at	2.01534	0.0426747	DEG	2.21736	0.0454585	DEG	1.47558	0.110208	nonDEG	1.0432		nonDEG	1.16659		nonDEG	POPTR_0013s01540	Potri.013G013800.1	hypothetical protein	AT4G15920.1	XP_002318981
PtpAffx.104537.1.S1_at	4.7591	0	DEG	2.65859	0.0299111	DEG	1.91557	0.111803	nonDEG	1.74169	0.0763722	nonDEG	1.16759		nonDEG	POPTR_0002s02080	Potri.002G019300.2	hypothetical protein	AT4G35030.3	XP_002301959
Ptp.3849.1.S1_at	-2.8787	0.0402788	DEG	-2.11905	0.0433282	DEG	1.20959		nonDEG	1.04412		nonDEG	1.17102		nonDEG	---	---	hypothetical protein	---	XP_002328669
Ptp.5284.1.S1_at	-2.6215	0.0441449	DEG	2.40356	0.0380276	DEG	1.13415		nonDEG	-1.13075		nonDEG	1.18052		nonDEG	POPTR_0006s06680	Potri.006G067600.1	hypothetical protein	AT4G02530.1	XP_002308073
PtpAffx.11933.1.S1_at	-2.95663	0.0360067	DEG	-2.82919	0.0181257	DEG	1.06967		nonDEG	-1.21698		nonDEG	1.19128	0.197441	nonDEG	POPTR_0005s04250	Potri.013G028800.1	histone 2	AT1G08880.1	XP_002319037
PtpAffx.381.3.A1_a_at	-6.69842	0.00709414	DEG	2.36429	0.0380973	DEG	-1.21156		nonDEG	-1.1452		nonDEG	1.19402		nonDEG	POPTR_0011s05670	Potri.011G057800.1	hypothetical protein	AT5G46110.4	XP_002329840
PtpAffx.22228.2.S1_at	-2.84604	0.0397149	DEG	-2.15732	0.0395686	DEG	1.05671		nonDEG	-1.08415		nonDEG	1.19475	0.197891	nonDEG	POPTR_0010s11980	Potri.010G109600.1	high mobility group family	AT1G14900.1	XP_002315870
PtpAffx.8179.1.S1_at	2.08159	0.0476707	DEG	2.15225	0.0452188	DEG	1.09964		nonDEG	1.20567		nonDEG	1.19693		nonDEG	POPTR_0009s14630	Potri.009G144100.4	hypothetical protein	AT2G27580.1	XP_002312908
PtpAffx.207183.1.S1_at	-2.6846	0.0427688	DEG	-2.1617	0.0464353	DEG	1.30977	0.182938	nonDEG	-1.21663		nonDEG	1.23067		nonDEG	POPTR_0007s07330	Potri.007G074700.1	hypothetical protein	AT5G47000.1	XP_002310058
PtpAffx.94220.1.A1_at	3.01409	0.010787	DEG	2.17774	0.0443516	DEG	1.78148	0.105039	nonDEG	1.5205	0.119504	nonDEG	1.24373		nonDEG	POPTR_1837s00200	Potri.T180000.1	hypothetical protein	AT2G42010.1	XP_002299568
PtpAffx.208604.1.S1_at	2.99698	0.042305	DEG	3.46006	0.0177018	DEG	1.26692	0.198141	nonDEG	1.2573	0.195495	nonDEG	1.24522	0.198122	nonDEG	POPTR_0010s07280	Potri.010G062400.1	flavine-containing monoxygenase	AT1G04610.1	XP_002314526
PtpAffx.215465.1.S1_s_at	-2.86994	0.0405254	DEG	-2.1934	0.0396927	DEG	-1.14362		nonDEG	-1.66285	0.0804673	nonDEG	1.24754	0.190701	nonDEG	POPTR_0005s15480	Potri.017G116100.2	hypothetical protein	AT5G38300.1	XP_002329338
Ptp.7546.1.S1_s_at	-2.8869	0.0348503	DEG	-2.98794	0.0162742	DEG	-1.10321		nonDEG	-1.53669	0.116286	nonDEG	1.24922	0.197544	nonDEG	POPTR_0005s07160	Potri.005G070600.1	hypothetical protein	AT4G08330.1	XP_002306286
PtpAffx.219012.1.S1_s_at	-3.2463	0.0273896	DEG	-2.33259	0.0320657	DEG	-1.50134	0.117276	nonDEG	-1.20348	0.197784	nonDEG	1.25451	0.188713	nonDEG	POPTR_0019s14700	Potri.019G126400.1	hypothetical protein	AT2G25150.1	XP_002325661
PtpAffx.65376.1.S1_at	-2.58444	0.0496683	DEG	-2.64502	0.0213169	DEG	1.59889	0.0746824	nonDEG	-1.47444	0.135937	nonDEG	1.26593	0.19576	nonDEG	POPTR_0005s01490	Potri.005G012000.1	hypothetical protein	AT5G49525.1	XP_002330029
PtpAffx.83902.1.A1_at	-2.70148	0.0403131	DEG	2.36702	0.039655	DEG	1.32618	0.169776	nonDEG	1.22266	0.178136	nonDEG	1.27579	0.197532	nonDEG	POPTR_0019s11940	Potri.019G089700.1	hypothetical protein	AT3G18000.1	XP_002325578
Ptp.3816.1.S1_s_at	2.6792	0.00889774	DEG	2.64066	0.0287738	DEG	-1.00386		nonDEG	1.83901	0.0726585	nonDEG	1.28256	0.197766	nonDEG	---	---	---	---	---
PtpAffx.11535.1.A1_s_at	-2.8621	0.0403108	DEG	-2.7046	0.0222029	DEG	1.31682	0.174024	nonDEG	-1.30253	0.195578	nonDEG	1.28687	0.182818	nonDEG	POPTR_0013s12670	Potri.013G120800.1	flavonoid o-methyltransferase related /// flavonoid o-methyltransferase /// hypothetical protein /// hypothetical protein	AT4G35160.1	XP_002327196 /// XP_002332534 /// XP_002334086 /// XP_002334803
PtpAffx.204658.1.S1_at	2.83582	0.00926412	DEG	2.77719	0.0225896	DEG	1.43763	0.155689	nonDEG	1.288	0.175968	nonDEG	1.29451	0.197497	nonDEG	POPTR_0009s10830	Potri.009G105400.1	hypothetical protein	AT2G15760.1	XP_002313839
PtpAffx.249.487.S1_at	-4.84947	0.012256	DEG	2.62364	0.0330218	DEG	-1.06432		nonDEG	-1.04069		nonDEG	1.29473	0.198089	nonDEG	POPTR_0009s16240	Potri.009G160800.2	photosystem I reaction center protein PsaO	AT1G08380.1	XP_002313603
PtpAffx.210959.1.S1_x_at	4.29436	0.012909	DEG	2.43147	0.0379323	DEG	-1.24421	0.193899	nonDEG	1.1483		nonDEG	1.29928	0.197984	nonDEG	POPTR_0013s03360	Potri.013G033300.1	hypothetical protein	AT1G54570.1	XP_002319605
Ptp.1289.1.S1_at	-4.06882	0.017383	DEG	-2.7029	0.0222107	DEG	1.25306	0.18634	nonDEG	-1.30229	0.187372	nonDEG	1.30073	0.122576	nonDEG	---	---	hypothetical protein	---	XP_002298197
PtpAffx.134681.1.A1_at	-2.81263	0.0420143	DEG	-3.22256	0.0189188	DEG	-1.0544		nonDEG	-1.04232		nonDEG	1.30785	0.192336	nonDEG	POPTR_0004s01520	Potri.004G015400.1	hypothetical protein	---	XP_002305575
Ptp.5757.1.S1_at	-3.92068	0.0192061	DEG	-4.64774	0	DEG	-1.19858	0.194244	nonDEG	-1.55547	0.134339	nonDEG	1.30908	0.172163	nonDEG	---	---	hypothetical protein	---	XP_002321858
PtpAffx.57050.1.A1_at	3.28572	0	DEG	3.41436	0.0173966	DEG	-1.40087	0.130753	nonDEG	1.76936	0.0761241	nonDEG	1.3095	0.195991	nonDEG	---	---	hypothetical protein	---	XP_002314515
PtpAffx.46365.1.A1_at	-3.14425	0.0336593	DEG	-3.06793	0.0170695	DEG	-1.00752		nonDEG	-1.53914	0.120903	nonDEG	1.31104	0.189427	nonDEG	POPTR_0009s12890	Potri.009G126000.1	SAUR family protein	AT4G34760.1	XP_002313002
Ptp.6656.1.S1_s_at	-4.88145	0.014811	DEG	-2.89657	0.0199145	DEG	1.40976	0.133495	nonDEG	-1.13766		nonDEG	1.31435	0.196448	nonDEG	POPTR_0008s08790	Potri.008G088300.2	---	AT1G69530.1	---
Ptp.2209.1.S1_at	-4.64809	0.0089483	DEG	-4.87256	0	DEG	1.83836	0.0521872	nonDEG	-1.16124		nonDEG	1.31606	0.132233	nonDEG	POPTR_0018s05370	Potri.018G051300.1	---	AT5G07990.1	---
Ptp.5112.2.S1_a_at	2.05927	0.0372887	DEG	2.15637	0.0456332	DEG	-1.01328		nonDEG	1.42256	0.149271	nonDEG	1.32411	0.19541	nonDEG	POPTR_0013s14960	Potri.013G153400.1	hypothetical protein	AT2G38470.1	XP_002319959
Ptp.1584.4.S1_x_at	-16.2046	0	DEG	2.29923	0.0422934	DEG	1.11097		nonDEG	-1.1366		nonDEG	1.32766	0.190322	nonDEG	POPTR_0005s26080	Potri.005G239300.1	light-harvesting complex II protein Lhcb1	AT2G34430.1	XP_002306927
PtpAffx.36032.1.S1_at	-2.36311	0.048752	DEG	-2.42122	0.0295798	DEG	-1.06961		nonDEG	-1.30216	0.192107	nonDEG	1.32938	0.182383	nonDEG	---	---	---	---	---
PtpAffx.112323.1.S1_at	2.03033	0.0446253	DEG	2.24039	0.0423129	DEG	1.28348	0.18624	nonDEG	1.83695	0.0722525	nonDEG	1.37749	0.180785	nonDEG	POPTR_0010s23910	Potri.010G232800.2	hypothetical protein	AT3G10540.1	XP_002315349
PtpAffx.128848.1.S1_at	-9.14038	0	DEG	-2.62983	0.0178584	DEG	-1.42171	0.131392	nonDEG	1.72181	0.109576	nonDEG	1.39093	0.177672	nonDEG	---	---	hypothetical protein	---	XP_002307585
PtpAffx.200701.1.S1_s_at	2.14161	0.0324722	DEG	2.11464	0.0464898	DEG	1.854	0.0701737	nonDEG	1.81587	0.0850236	nonDEG	1.40207	0.187215	nonDEG	POPTR_0001s22630	Potri.001G218800.1	NAC domain protein, IPR003441 /// NAC domain protein, IPR003441	AT3G44350.2	XP_002298277 /// XP_002336754
Ptp.6598.1.S1_s_at	-9.53874	0	DEG	-2.74558	0.0264598	DEG	1.59505	0.125328	nonDEG	-1.16766		nonDEG	1.40613	0.152216	nonDEG	POPTR_0006s14370	Potri.006G141400.1	---	AT5G07990.1	---
PtpAffx.224633.1.S1_s_at	-2.68476	0.0453627	DEG	2.57818	0.0336333	DEG	1.19818	0.20053	nonDEG	-1.25532		nonDEG	1.41107	0.18348	nonDEG	POPTR_0468s00200	Potri.010G056400.1	hypothetical protein	AT3G26040.1	XP_002333962
Ptp.6598.1.S1_at	-9.91628	0	DEG	-3.51817	0.0163917	DEG	1.69928	0.0625595	nonDEG	1.11314		nonDEG	1.42833	0.180016	nonDEG	POPTR_0006s14370	Potri.006G141400.1	---	AT5G07990.1	---
PtpAffx.79840.1.S1_at	2.13479	0.0341798	DEG	2.37671	0.0395451	DEG	-1.07609		nonDEG	1.34083	0.176159	nonDEG	1.44573	0.168398	nonDEG	POPTR_0010s09730	Potri.010G087200.1	hypothetical protein	AT1G05420.1	XP_002314697
PtpAffx.208594.1.S1_s_at	2.90167	0.0152903	DEG	4.49743	0	DEG	-1.35648	0.147304	nonDEG	1.68265	0.0869264	nonDEG	1.45426	0.173116	nonDEG	POPTR_0010s07450	Potri.010G064000.1	hypothetical protein	AT4G13480.1	XP_002314515
PtpAffx.144719.1.S1_at	-3.42266	0.0289586	DEG	2.25451	0.0437428	DEG	1.29127	0.182863	nonDEG	1.0355		nonDEG	1.45452	0.182955	nonDEG	POPTR_0016s13970	Potri.016G132200.3	hypothetical protein	AT3G08860.1	XP_002323655
PtpAffx.3440.1.S1_at	2.12073	0.0344096	DEG	3.26201	0.0175988	DEG	-1.02876		nonDEG	1.29005	0.178013	nonDEG	1.46015	0.173529	nonDEG	POPTR_0019s02610	Potri.019G010600.1	hypothetical protein	AT1G49230.1	XP_002331878
Ptp.5757.1.S1_x_at	-3.45231	0.0282786	DEG	-4.4808	0	DEG	-1.3489	0.140592	nonDEG	-1.30207	0.195944	nonDEG	1.46846	0.172618	nonDEG	POPTR_0012s14200	Potri.015G132900.1	hypothetical protein	AT5G62200.1	XP_002321858
PtpAffx.201786.1.S1_at	2.61365	0.0186012	DEG	2.23624	0.0435092	DEG	-1.21944	0.171255	nonDEG	1.76036	0.0961272	nonDEG	1.52217	0.14786	nonDEG	POPTR_0002s06620	Potri.002G065600.2	AP2/ERF domain-containing transcription factor	AT5G50080.1	XP_002302164
PtpAffx.41501.1.S1_s_at	-6.37662	0.00837713	DEG	2.30869	0.0428927	DEG	1.51742	0.101213	nonDEG	1.34894	0.159612	nonDEG	1.52441	0.159831	nonDEG	POPTR_0008s00310	Potri.008G002500.1	pyruvate kinase	AT5G08570.1	XP_002310914
Ptp.5965.1.S1_s_at	-13.8881	0	DEG	-3.67561	0.0298717	DEG	-1.3006	0.140302	nonDEG	-1.98661	0.0788377	nonDEG	1.52501	0.151315	nonDEG	POPTR_0001s23440	Potri.001G227300.1	hypothetical protein /// hypothetical protein /// hypothetical protein /// hypothetical protein	AT2G44480.1	XP_002330884 /// XP_002330885 /// XP_002334229 /// XP_002338830
PtpAffx.219765.1.S1_at	2.81174	0.0131242	DEG	5.01586	0	DEG	1.12401		nonDEG	1.88416	0.0573356	nonDEG	1.55343	0.110731	nonDEG	POPTR_0006s12840	Potri.006G126500.1	SAUR family protein	AT2G37030.1	XP_002326359
PtpAffx.156942.1.S1_at	-10.3186	0	DEG	-2.54258	0.0240238	DEG	-1.14802	0.17113	nonDEG	-1.40581	0.16562	nonDEG	1.55574	0.156517	nonDEG	POPTR_0004s01070	Potri.004G010100.1	hypothetical protein	AT4G22010.1	XP_002332613
PtpAffx.207438.1.S1_at	2.33199	0.0291049	DEG	4.19008	0	DEG	1.37224	0.177237	nonDEG	1.03386		nonDEG	1.56546	0.157192	nonDEG	POPTR_0007s14810	Potri.007G006200.1	hypothetical protein	AT4G37710.1	XP_002310889
Ptp.6847.1.S1_a_at	-2.94618	0.0369478	DEG	-2.8125	0.0367354	DEG	1.13046		nonDEG	-1.16987		nonDEG	1.57159	0.167197	nonDEG	---	---	phenylcoumaran benzylic ether reductase -like protein /// phenylcoumaran benzylic ether reductase -like protein	---	XP_002327370 /// XP_002336195
PtpAffx.92412.1.S1_at	2.11047	0.0339209	DEG	5.64594	0	DEG	-1.10174		nonDEG	1.50813	0.125722	nonDEG	1.57725	0.146646	nonDEG	POPTR_1585s00200	Potri.011G110000.1	hypothetical protein /// hypothetical protein	AT1G78850.1	XP_002316857 /// XP_002317462
PtpAffx.145983.1.S1_at	-5.80592	0.00943054	DEG	2.88923	0.0241516	DEG	1.85681	0.06254	nonDEG	1.44976	0.157146	nonDEG	1.60294	0.150447	nonDEG	POPTR_0002s11520	Potri.002G114500.2	---	AT1G58440.1	---
PtpAffx.152054.1.S1_s_at	-2.62129	0.0474953	DEG	2.13635	0.0498718	DEG	1.63435	0.0743151	nonDEG	1.36216	0.177021	nonDEG	1.61787	0.135802	nonDEG	POPTR_0001s16300	Potri.001G162800.1	alanine transaminase	AT1G72330.1	XP_002331223
PtpAffx.19956.2.S1_at	2.93305	0.0133466	DEG	2.17502	0.0476891	DEG	1.70597	0.0569915	nonDEG	1.7205	0.0808361	nonDEG	1.64911	0.123386	nonDEG	---	---	---	---	---
PtpAffx.209860.1.S1_at	-2.92716	0.0352112	DEG	-2.52199	0.0266931	DEG	1.09262	0.18703	nonDEG	-1.27249	0.127627	nonDEG	1.73468	0.10213	nonDEG	---	---	hypothetical protein	---	XP_002316797
PtpAffx.52747.2.A1_a_at	-5.07393	0.0112093	DEG	-3.36644	0.0102959	DEG	1.26414	0.191307	nonDEG	-1.61484	0.102415	nonDEG	1.75694	0.153951	nonDEG	POPTR_0015s04540	Potri.015G039000.1	phosphoethanolamine N-methyltransferase /// phosphoethanolamine N-methyltransferase	AT1G48600.2	XP_002317876 /// XP_002322102
PtpAffx.10384.2.S1_at	2.11924	0.0337293	DEG	2.49921	0.0364211	DEG	-1.5583	0.0932539	nonDEG	1.6206	0.093757	nonDEG	1.76103	0.0841352	nonDEG	POPTR_0003s15200	Potri.003G152400.1	hypothetical protein	---	XP_002332708
PtpAffx.108506.1.A1_at	-5.59198	0.00687729	DEG	-4.9045	0	DEG	-1.10717		nonDEG	-1.77305	0.0593867	nonDEG	1.8555	0.142594	nonDEG	POPTR_0004s01070	Potri.004G010100.1	hypothetical protein	AT4G22010.1	XP_002332613
PtpAffx.209460.1.S1_at	-4.03048	0.0183128	DEG	-4.21937	0.0273689	DEG	1.16283		nonDEG	-1.05546		nonDEG	1.8956	0.101399	nonDEG	POPTR_0010s26030	Potri.010G253800.1	SAUR family protein	AT2G24400.1	XP_002316430
PtpAffx.204491.1.S1_at	-3.02034	0.0338114	DEG	-3.5188	0.0145529	DEG	-1.1956	0.176777	nonDEG	-1.33862	0.172947	nonDEG	1.90991	0.151139	nonDEG	POPTR_0009s14470	Potri.009G142700.1	hypothetical protein	AT2G17080.1	XP_002313678
PtpAffx.139032.1.S1_at	-2.58801	0.0488835	DEG	2.25586	0.0480075	DEG	1.06798		nonDEG	1.32594	0.139292	nonDEG	1.96489	0.0878339	nonDEG	POPTR_0010s10010	Potri.010G089800.1	hypothetical protein	AT5G26340.1	XP_002314709
PtpAffx.200648.1.S1_at	-2.73395	0.0430301	DEG	-2.50171	0.0302235	DEG	-1.14713		nonDEG	-1.50658	0.133427	nonDEG	1.97958	0.0842634	nonDEG	POPTR_0001s18900	Potri.001G188500.1	hypothetical protein	AT4G32890.1	XP_002299734
PtpAffx.2286.4.S1_a_at	-8.70876	0	DEG	-5.48932	0	DEG	1.32031	0.177172	nonDEG	-1.37044	0.177168	nonDEG	2.02241	0.131391	nonDEG	---	---	---	---	---
PtpAffx.120751.1.A1_at	-3.34931	0.0290407	DEG	-3.76558	0.0129359	DEG	1.11427		nonDEG	-1.34821	0.157915	nonDEG	2.04557	0.0860116	nonDEG	POPTR_0012s13630	Potri.012G136800.1	cytochrome P450 /// cytochrome P450	AT2G45560.1	XP_002318834 /// XP_002318835
PtpAffx.29632.1.S1_at	-6.29536	0.00807641	DEG	-6.34719	0	DEG	1.63463	0.0888243	nonDEG	-1.53044	0.142597	nonDEG	2.08087	0.140693	nonDEG	POPTR_0001s23430	Potri.001G227200.1	---	AT2G44480.1	---
PtpAffx.52635.1.A1_a_at	-3.36749	0.0292034	DEG	-4.88822	0	DEG	-1.17933	0.156268	nonDEG	-1.83554	0.0643672	nonDEG	2.17904	0.111266	nonDEG	POPTR_0019s00760	Potri.T011300.2	hypothetical protein	AT5G63660.1	XP_002325734
Ptp.6755.1.S1_x_at	-11.452	0	DEG	-6.34346	0	DEG	1.11556		nonDEG	-1.73423	0.0677513	nonDEG	2.26932	0.119906	nonDEG	POPTR_0019s11800	Potri.019G088200.1	hypothetical protein	AT1G17860.1	XP_002326017
Ptp.6755.1.S1_at	-7.89494	0	DEG	-5.87659	0	DEG	1.45731	0.131436	nonDEG	-1.38503	0.135691	nonDEG	2.4616	0.110998	nonDEG	POPTR_0019s11800	Potri.019G088200.1	hypothetical protein	AT1G17860.1	XP_002326017
PtpAffx.200699.1.S1_s_at	-10.3391	0	DEG	2.3553	0.0521897	nonDEG	-4.53846	0	DEG	-8.87481	0	DEG	-4.99718	0	DEG	POPTR_0352s00200	Potri.001G218600.1	hypothetical protein /// hypothetical protein	AT5G22410.1	XP_002298276 /// XP_002334379
Ptp.4021.1.S1_at	-2.8574	0.0348136	DEG	2.3511	0.066188	nonDEG	-4.82212	0	DEG	-3.99579	0	DEG	-3.74833	0.0182794	DEG	POPTR_0008s07200	Potri.008G072000.1	---	AT5G05500.1	---
PtpAffx.216014.1.S1_at	-5.00971	0.012549	DEG	3.88981	0.0664323	nonDEG	-4.14764	0	DEG	-4.57333	0	DEG	-3.6972	0.0361759	DEG	POPTR_0005s02250	Potri.005G022800.1	pectinesterase family protein	AT4G02330.1	XP_002330223
PtpAffx.72560.1.S1_at	-3.99516	0.015107	DEG	2.51483	0.0787545	nonDEG	-4.34025	0	DEG	-3.73649	0	DEG	-3.32887	0.0211303	DEG	POPTR_0006s16380	Potri.006G160700.1	---	AT4G28850.1	---
PtpAffx.35127.1.A1_at	2.66656	0.015749	DEG	1.36847	0.177754	nonDEG	-2.09296	0.0322173	DEG	-2.36397	0.0154347	DEG	-3.18365	0.0303053	DEG	POPTR_2455s00200	Potri.T029500.1	hypothetical protein /// hypothetical protein /// hypothetical protein	---	XP_002315501 /// XP_002315507 /// XP_002337533
PtpAffx.67685.1.A1_at	-4.79858	0.0131242	DEG	2.68387	0.0727644	nonDEG	-5.00522	0	DEG	-3.97722	0	DEG	-3.16078	0.029278	DEG	POPTR_0010s25380	Potri.010G247600.1	pectinesterase family protein	AT3G10710.1	XP_002316458
PtpAffx.217582.1.S1_at	-4.04582	0.0131607	DEG	1.96802	0.107771	nonDEG	-3.03654	0.00808061	DEG	-4.35783	0	DEG	-3.1404	0.0397103	DEG	POPTR_0006s18700	Potri.006G171300.1	hypothetical protein	AT4G30320.1	XP_002331680
PtpAffx.209657.1.S1_s_at	2.4582	0.0161253	DEG	-1.62409	0.113824	nonDEG	-2.31768	0.0180664	DEG	-1.94627	0.030692	DEG	-3.13987	0.0239917	DEG	POPTR_0011s02020	Potri.011G016200.2	hypothetical protein /// hypothetical protein	AT3G18670.1	XP_002317167 /// XP_002338360
PtpAffx.211749.1.S1_s_at	-5.06986	0.00842193	DEG	2.96563	0.055279	nonDEG	-4.81718	0	DEG	-4.29783	0	DEG	-3.04871	0.0272031	DEG	POPTR_0014s12130	Potri.014G126200.1	hypothetical protein /// hypothetical protein	AT2G47540.1	XP_002320329 /// XP_002320330
PtpAffx.209208.1.S1_at	-5.58065	0.0067017	DEG	3.31899	0.0665885	nonDEG	-3.06951	0	DEG	-4.93552	0	DEG	-2.48224	0.0496647	DEG	POPTR_0010s18250	Potri.010G175100.1	hypothetical protein	AT1G30870.1	XP_002316159
PtpAffx.107894.2.A1_a_at	2.92887	0.0111695	DEG	-1.68501	0.114832	nonDEG	-4.29465	0	DEG	-2.19951	0.0246328	DEG	-2.39822	0.0276384	DEG	---	---	---	---	---
Ptp.7113.1.S1_at	-5.07286	0.00855924	DEG	3.77035	0.0604019	nonDEG	-4.6214	0	DEG	-4.76269	0	DEG	-2.67811	0.0506198	nonDEG	POPTR_0002s20290	Potri.002G201800.1	---	AT4G02270.1	---
PtpAffx.202348.1.S1_at	-2.91733	0.0332725	DEG	2.15955	0.0937364	nonDEG	-3.07855	0	DEG	-3.893	0	DEG	-2.23854	0.0558173	nonDEG	POPTR_0002s20300	Potri.002G201900.1	hypothetical protein	AT2G47540.1	XP_002302729
PtpAffx.153847.1.A1_at	-3.10052	0.0331946	DEG	1.8324	0.106135	nonDEG	-2.39664	0.0154436	DEG	-4.96854	0	DEG	-2.0862	0.0584145	nonDEG	POPTR_0012s13150	Potri.012G141600.1	hypothetical protein	AT4G25590.1	XP_002318219
PtpAffx.224572.1.S1_at	-3.21439	0.0297954	DEG	1.23171	0.182181	nonDEG	-3.46606	0	DEG	-3.46313	0	DEG	-2.02994	0.0784312	nonDEG	POPTR_0004s08250	Potri.007G042200.1	hypothetical protein	AT4G37070.2	XP_002310732
PtpAffx.209606.1.S1_at	-2.72494	0.0372846	DEG	2.01581	0.0928053	nonDEG	-2.41573	0.0137928	DEG	-3.59157	0	DEG	-1.95376	0.0791035	nonDEG	POPTR_0021s00260	Potri.011G008000.1	hypothetical protein	AT4G22080.1	XP_002317128
PtpAffx.224549.1.S1_s_at	-9.49255	0	DEG	1.6288	0.109674	nonDEG	-2.6701	0.0115939	DEG	-2.6944	0.0113144	DEG	-1.93723	0.0568691	nonDEG	POPTR_0007s02570	Potri.007G122200.1	hypothetical protein	AT5G15180.1	XP_002309830
PtpAffx.116746.1.A1_at	-2.57413	0.0476586	DEG	1.28522	0.134605	nonDEG	-2.61671	0.011019	DEG	-5.08212	0	DEG	-1.91123	0.0761227	nonDEG	---	---	---	---	---
PtpAffx.207383.1.S1_at	-2.98017	0.035259	DEG	1.52678	0.13054	nonDEG	-3.3751	0	DEG	-3.65897	0	DEG	-1.71033	0.130594	nonDEG	POPTR_0007s13350	Potri.007G020300.2	hypothetical protein	AT2G18180.1	XP_002310267
PtpAffx.16084.1.A1_at	-3.15922	0.0309563	DEG	-1.37617	0.133694	nonDEG	-1.97349	0.0329792	DEG	-3.09618	0	DEG	-1.4438	0.0591223	nonDEG	POPTR_0010s07700	Potri.010G066500.1	---	AT1G04040.1	---
Ptp.1134.1.S1_x_at	-4.02132	0.0151798	DEG	1.28699	0.173873	nonDEG	-3.70269	0	DEG	-2.21117	0.0241866	DEG	-1.44121	0.150181	nonDEG	POPTR_0001s42970	Potri.001G438700.1	---	AT1G79040.1	---
PtpAffx.221547.1.S1_at	-2.57838	0.046963	DEG	1.35251	0.18027	nonDEG	-2.62396	0.0106239	DEG	-1.97753	0.0364419	DEG	-1.39162	0.160263	nonDEG	POPTR_0017s02090	Potri.017G138800.1	hypothetical protein	AT5G17220.1	XP_002327563
PtpAffx.221106.1.S1_at	-3.94357	0.0216163	DEG	1.02584		nonDEG	-2.00719	0.0283681	DEG	-2.69937	0.015894	DEG	-1.39116	0.169511	nonDEG	POPTR_0014s04570	Potri.014G046300.2	autoinhibited H+ ATPase	AT3G60330.1	XP_002326870
Ptp.5979.1.S1_at	2.03191	0.0392634	DEG	1.30386	0.172856	nonDEG	2.20756	0.0281683	DEG	2.02841	0.0446895	DEG	-1.30394	0.187942	nonDEG	POPTR_0001s12230	Potri.001G075500.3	---	AT5G45680.1	---
PtpAffx.214404.1.S1_at	-4.26258	0.0156706	DEG	1.15053		nonDEG	-2.17832	0.0210521	DEG	-3.57188	0	DEG	-1.20025	0.194674	nonDEG	POPTR_0018s10410	Potri.T093500.1	hypothetical protein	AT4G30320.1	XP_002324487
PtpAffx.132683.1.S1_at	3.19428	0	DEG	2.01371	0.0585528	nonDEG	2.09887	0.0472801	DEG	2.61855	0.0127152	DEG	1.02292		nonDEG	POPTR_0008s17940	Potri.008G179300.2	hypothetical protein	AT3G04120.1	XP_002312644
PtpAffx.44290.1.A1_at	2.64398	0.0139372	DEG	1.02991		nonDEG	2.01084	0.0459759	DEG	2.33034	0.0251906	DEG	1.22334		nonDEG	---	---	hypothetical protein	---	XP_002320325
PtpAffx.215358.1.S1_at	-2.65255	0.0468455	DEG	1.00542		nonDEG	-4.03674	0	DEG	-1.82693	0.0428833	DEG	1.26323	0.197829	nonDEG	POPTR_0015s05510	Potri.015G029400.1	hypothetical protein	AT1G73220.1	XP_002329696
PtpAffx.210803.1.S1_s_at	2.01771	0.0432768	DEG	1.67494	0.0930084	nonDEG	2.3928	0.0257022	DEG	2.6917	0.0129621	DEG	1.40128	0.165947	nonDEG	POPTR_0012s14830	Potri.012G124800.1	hypothetical protein /// hypothetical protein	---	XP_002318893 /// XP_002318895
PtpAffx.22584.1.S1_s_at	3.01415	0.0101606	DEG	1.94709	0.0732339	nonDEG	-2.32385	0.0167185	DEG	-1.86645	0.0458519	DEG	1.41378	0.18241	nonDEG	POPTR_0011s09200	Potri.011G089700.5	hypothetical protein	AT5G55050.1	XP_002317343
PtpAffx.250002.1.S1_s_at	2.97342	0.0104993	DEG	1.89146	0.0592846	nonDEG	2.29438	0.0306186	DEG	2.15982	0	DEG	1.51371	0.156572	nonDEG	---	---	---	---	---
PtpAffx.7984.1.S1_s_at	-6.14945	0.0115801	DEG	1.76561	0.0505266	nonDEG	3.08296	0.0119045	DEG	4.39123	0	DEG	1.57835	0.148503	nonDEG	POPTR_0006s14510	Potri.006G142600.1	hypothetical protein	AT5G20630.1	XP_002326118
Ptp.3788.1.A1_at	2.38647	0.0192648	DEG	1.6762	0.0956894	nonDEG	1.98106	0.0472132	DEG	2.52865	0.0193493	DEG	1.61578	0.108975	nonDEG	POPTR_0014s10460	Potri.014G109000.1	hypothetical protein	AT3G61980.1	XP_002320916
PtpAffx.16113.1.S1_at	3.21667	0	DEG	1.90954	0.0608029	nonDEG	3.42627	0.00945603	DEG	2.27551	0.0203832	DEG	1.86208	0.105934	nonDEG	---	---	---	---	---
PtpAffx.55376.1.S1_at	5.02072	0	DEG	1.74997	0.120365	nonDEG	11.3573	0	DEG	-1.73625	0.0722176	nonDEG	-3.1821	0.027419	DEG	POPTR_0014s14000	Potri.014G143200.2	hypothetical protein	AT5G05340.1	XP_002320417
PtpAffx.99518.1.S1_at	2.34214	0.0256977	DEG	1.86442	0.1009	nonDEG	2.19776	0.0448332	DEG	-1.05124		nonDEG	-2.5093	0.0390373	DEG	POPTR_0014s17750	Potri.014G179400.2	hypothetical protein	AT1G32450.1	XP_002320578
PtpAffx.218194.1.S1_s_at	-3.7364	0.0236629	DEG	-1.26512		nonDEG	-2.85859	0.00803193	DEG	-1.41744	0.157811	nonDEG	-2.4248	0.0257821	DEG	POPTR_0007s06370	Potri.007G083200.1	cytochrome P450 /// cytochrome P450 /// cytochrome P450 /// cytochrome P450 /// hypothetical protein	AT3G26300.1	XP_002310007 /// XP_002310014 /// XP_002310015 /// XP_002310016 /// XP_002339356
PtpAffx.85937.1.A1_s_at	1.99423	0.0497337	DEG	-1.3837	0.173127	nonDEG	2.03409	0.0428124	DEG	1.29771	0.171631	nonDEG	-2.32014	0.0467837	DEG	---	---	---	---	---
Ptp.2155.1.S1_s_at	5.63097	0	DEG	1.61322	0.106061	nonDEG	2.60051	0.0237483	DEG	1.91382	0.0552748	nonDEG	-2.05	0.0398631	DEG	POPTR_0001s39950	Potri.001G388900.1	hypothetical protein	---	XP_002331796
Ptp.2155.1.S1_at	3.5879	0	DEG	-1.01908		nonDEG	2.30038	0.0435448	DEG	1.7908	0.0738304	nonDEG	-1.97884	0.045911	DEG	POPTR_0001s39950	Potri.001G388900.1	hypothetical protein	---	XP_002331796
PtpAffx.41372.2.A1_at	-4.10078	0.0188235	DEG	1.23082	0.116695	nonDEG	3.27152	0.00788935	DEG	-1.04494		nonDEG	-1.94626	0.0444347	DEG	POPTR_1038s00210	Potri.016G016400.1	hypothetical protein	AT3G21780.1	XP_002322544
Ptp.4063.2.S1_a_at	-9.23281	0	DEG	1.82344	0.0763293	nonDEG	2.88434	0.0185181	DEG	1.37273	0.159827	nonDEG	2.42845	0.0379648	DEG	POPTR_0016s01720	Potri.016G015500.1	---	AT3G22142.1	---
PtpAffx.216043.1.S1_s_at	-10.7958	0	DEG	1.96768	0.0634591	nonDEG	3.54034	0.0115939	DEG	-1.14623		nonDEG	2.58011	0.0255911	DEG	POPTR_0005s01660	Potri.005G013600.1	hypothetical protein	AT4G10500.1	XP_002330260
Ptp.4901.1.S1_s_at	2.62745	0.0166951	DEG	1.30353		nonDEG	-1.77664	0.0459759	DEG	1.11635		nonDEG	-2.01863	0.0531508	nonDEG	POPTR_0007s04300	Potri.007G104500.1	---	AT1G76980.1	---
PtpAffx.225142.1.S1_s_at	-3.51359	0.0274692	DEG	-1.84647	0.0678497	nonDEG	-1.7723	0.0473361	DEG	1.13759		nonDEG	-1.95107	0.0515189	nonDEG	POPTR_0019s01520	Potri.019G001200.1	hypothetical protein	AT3G26040.1	XP_002329454
PtpAffx.1041.1.S1_s_at	-3.10645	0.0341998	DEG	1.415	0.153826	nonDEG	2.27319	0.0238698	DEG	-1.27743		nonDEG	-1.87863	0.0504811	nonDEG	POPTR_0013s14860	Potri.013G152400.2	hypothetical protein	AT4G03210.2	XP_002319953
PtpAffx.29753.1.A1_at	-4.34082	0.0129621	DEG	1.38296	0.100358	nonDEG	3.01106	0.0437148	DEG	-1.44587	0.152903	nonDEG	-1.86878	0.0629025	nonDEG	---	---	cytochrome P450 /// cytochrome P450 /// cytochrome P450	---	XP_002316961 /// XP_002316962 /// XP_002333708
PtpAffx.211464.1.S1_at	-7.33036	0	DEG	1.02006	0.138324	nonDEG	3.16284	0.00980368	DEG	-1.02305		nonDEG	-1.78871	0.122906	nonDEG	POPTR_0014s06460	Potri.014G069000.1	hypothetical protein	AT5G62280.1	XP_002320720
Ptp.6349.1.S1_at	-2.99707	0.0360784	DEG	-1.07866		nonDEG	2.64034	0.0152668	DEG	-1.10315		nonDEG	-1.76451	0.0667928	nonDEG	---	---	---	---	---
PtpAffx.454.10.A1_at	2.98764	0.00943054	DEG	1.89629	0.0711946	nonDEG	-4.83674	0	DEG	-1.05795		nonDEG	-1.59325	0.129324	nonDEG	POPTR_0002s12850	Potri.002G127000.1	hypothetical protein	AT5G42380.1	XP_002301191
Ptp.6535.1.S1_at	-4.15225	0.0180195	DEG	-1.21777		nonDEG	1.89981	0.0423624	DEG	-1.41224	0.155133	nonDEG	-1.56268	0.123127	nonDEG	POPTR_0009s16900	Potri.009G167800.1	hypothetical protein	AT2G17230.1	XP_002312800
PtpAffx.44969.1.S1_a_at	-2.5005	0.0473903	DEG	1.45132	0.161478	nonDEG	-2.00242	0.0296289	DEG	-1.13694		nonDEG	-1.50114	0.12916	nonDEG	---	---	---	---	---
PtpAffx.153627.1.A1_s_at	2.21976	0.0272121	DEG	-1.25436	0.198351	nonDEG	-1.9213	0.0358534	DEG	1.19825		nonDEG	-1.48554	0.129598	nonDEG	---	---	hypothetical protein	---	XP_002328834
PtpAffx.212905.1.S1_s_at	-2.48251	0.0450963	DEG	-1.14297		nonDEG	-2.19878	0.024748	DEG	-1.47067	0.12985	nonDEG	-1.47134	0.119689	nonDEG	POPTR_0015s11420	Potri.015G102100.1	NAC domain protein, IPR003441 /// NAC domain protein, IPR003441	AT5G13180.1	XP_002318155 /// XP_002321734
PtpAffx.101228.1.A1_at	-3.20758	0.0318351	DEG	1.09212		nonDEG	2.29781	0.0212196	DEG	1.0085		nonDEG	-1.40824	0.119981	nonDEG	POPTR_0015s05660	Potri.015G027800.1	hypothetical protein	AT3G16520.3	XP_002329724
PtpAffx.10446.1.S1_a_at	-3.78373	0.0229076	DEG	1.31617	0.100218	nonDEG	3.72962	0.0108398	DEG	1.53761	0.102951	nonDEG	-1.38955	0.170304	nonDEG	POPTR_0001s11430	Potri.001G083200.1	hypothetical protein	AT1G02800.1	XP_002299423
PtpAffx.88082.1.A1_at	2.54061	0.0152164	DEG	1.47431	0.148189	nonDEG	-2.52322	0.0119578	DEG	1.09824		nonDEG	-1.38534	0.180315	nonDEG	POPTR_0002s12840	Potri.002G126900.1	hypothetical protein	AT4G26470.1	XP_002301190
PtpAffx.216835.1.S1_s_at	-2.51528	0.048113	DEG	-1.00236		nonDEG	-1.96051	0.0330961	DEG	-1.35754	0.173337	nonDEG	-1.37927	0.160316	nonDEG	POPTR_0011s08570	Potri.011G085500.1	hypothetical protein /// hypothetical protein	AT5G55570.1	XP_002331071 /// XP_002339728
Ptp.5341.1.S1_at	-2.9944	0.0347404	DEG	1.9887	0.0635794	nonDEG	-1.99987	0.0318035	DEG	-1.2088		nonDEG	-1.36992	0.162412	nonDEG	POPTR_0010s20060	Potri.010G193300.1	sedoheptulose-bisphosphatase	AT3G55800.1	XP_002316235
PtpAffx.209941.1.S1_s_at	2.25498	0.0257577	DEG	-1.83638	0.0629792	nonDEG	-2.2686	0.0197819	DEG	-1.09388		nonDEG	-1.33931	0.175373	nonDEG	---	---	9-cis-epoxycarotenoid dioxygenase	---	XP_002316871
PtpAffx.209941.1.S1_x_at	2.74865	0.00931893	DEG	-1.35081	0.169519	nonDEG	-2.68574	0.00793631	DEG	-1.10488		nonDEG	-1.32954	0.180235	nonDEG	POPTR_0011s11370	Potri.011G112400.1	9-cis-epoxycarotenoid dioxygenase	AT3G14440.1	XP_002316871
PtpAffx.81253.1.S1_at	-2.86399	0.0408005	DEG	1.92641	0.0711795	nonDEG	-1.84607	0.0406376	DEG	1.00257		nonDEG	-1.32667	0.15724	nonDEG	POPTR_0005s00460	Potri.005G002800.2	---	AT1G11910.1	---
PtpAffx.22638.1.S1_at	2.10163	0.0352214	DEG	1.13934		nonDEG	8.48889	0.0296289	DEG	1.38851	0.149525	nonDEG	-1.32184	0.179672	nonDEG	POPTR_0013s04080	Potri.013G043600.1	---	AT1G06135.1	---
PtpAffx.209941.1.S1_at	2.70055	0.0155163	DEG	-1.19004		nonDEG	-2.68807	0.0100248	DEG	-1.18277	0.197898	nonDEG	-1.31766	0.163076	nonDEG	POPTR_0011s11370	Potri.011G112400.1	9-cis-epoxycarotenoid dioxygenase	AT3G14440.1	XP_002316871
PtpAffx.5.2.S1_a_at	-3.62653	0.0212414	DEG	1.68563	0.10555	nonDEG	5.85113	0	DEG	-1.1674		nonDEG	-1.31669	0.179556	nonDEG	POPTR_0001s04840	Potri.001G011200.1	hypothetical protein /// hypothetical protein	AT3G49120.1	XP_002299142 /// XP_002299143
PtpAffx.8343.2.A1_a_at	-3.17837	0.0322959	DEG	1.32029		nonDEG	-1.87568	0.0373822	DEG	-1.04134		nonDEG	-1.29482	0.175235	nonDEG	POPTR_0015s01290	Potri.015G010600.1	hypothetical protein	AT4G27800.1	XP_002321985
Ptp.141.1.S1_x_at	2.08256	0.0365724	DEG	1.06746		nonDEG	-1.80614	0.0444433	DEG	1.20594		nonDEG	-1.29452	0.185501	nonDEG	POPTR_0015s02150	Potri.015G019800.1	---	AT3G22370.1	---
PtpAffx.5125.1.S1_at	2.17779	0.0303449	DEG	1.6039	0.106955	nonDEG	-2.43544	0.0134	DEG	1.07848		nonDEG	-1.27863	0.190838	nonDEG	POPTR_0007s12610	Potri.007G027900.1	---	AT4G36670.1	---
PtpAffx.107682.1.A1_a_at	2.67257	0.0327536	DEG	1.08057		nonDEG	3.28495	0.0379497	DEG	1.1102		nonDEG	-1.27827	0.194056	nonDEG	---	---	---	---	---
Ptp.2483.1.A1_s_at	-3.06929	0.0346313	DEG	1.03067		nonDEG	1.8947	0.0421509	DEG	-1.3031	0.186779	nonDEG	-1.26956	0.19263	nonDEG	POPTR_0003s03720	Potri.003G046200.2	hypothetical protein	AT5G45280.2	XP_002303225
Ptp.141.1.S1_at	2.14772	0.0308804	DEG	1.08407		nonDEG	-1.76576	0.0474484	DEG	1.21022		nonDEG	-1.26262	0.194123	nonDEG	POPTR_0015s02150	Potri.015G019800.3	---	AT3G22370.1	---
Ptp.2483.1.A1_at	-3.7352	0.0224585	DEG	1.17643		nonDEG	2.0314	0.0323879	DEG	-1.25324		nonDEG	-1.2554	0.195888	nonDEG	POPTR_0003s03720	Potri.003G046200.2	---	AT5G45280.2	---
PtpAffx.133453.1.A1_at	2.21554	0.0291648	DEG	1.15509		nonDEG	-1.8709	0.0383248	DEG	-1.13576		nonDEG	-1.23696	0.193323	nonDEG	POPTR_0016s00270	Potri.016G000700.1	hypothetical protein	---	XP_002329971
PtpAffx.65172.1.S1_s_at	-3.03268	0.0351092	DEG	-1.06138		nonDEG	1.9862	0.034459	DEG	-1.5132	0.123693	nonDEG	-1.23535	0.197319	nonDEG	POPTR_0016s08120	Potri.016G080400.1	hypothetical protein	AT2G37390.1	XP_002323431
PtpAffx.25980.1.S1_at	2.09495	0.035902	DEG	1.07632		nonDEG	-2.02398	0.0277771	DEG	-1.33458	0.182523	nonDEG	-1.23455	0.195409	nonDEG	POPTR_0012s01280	Potri.012G032700.1	hypothetical protein	AT1G74100.1	XP_002318367
PtpAffx.1601.6.A1_a_at	-2.75097	0.0412075	DEG	1.20665		nonDEG	-1.99621	0.0312305	DEG	-1.10505		nonDEG	-1.21558		nonDEG	---	---	ribulose bisphosphate carboxylase/oxygenase activase -RuBisCO activase (RCA)	---	XP_002315210
PtpAffx.215678.1.S1_s_at	-2.68393	0.0457155	DEG	-1.24094		nonDEG	-1.87968	0.0386759	DEG	-1.07667		nonDEG	-1.20517	0.186873	nonDEG	POPTR_0001s00630	Potri.001G124200.1	hypothetical protein /// hypothetical protein	AT3G47420.1	XP_002326618 /// XP_002329925
PtpAffx.3173.7.S1_a_at	-5.7598	0.00860601	DEG	2.09461	0.0563337	nonDEG	-2.13127	0.032098	DEG	-1.26078	0.202104	nonDEG	-1.19842		nonDEG	POPTR_0010s20060	Potri.008G063800.6	sedoheptulose-bisphosphatase	AT3G55800.1	XP_002311200
Ptp.6254.2.S1_s_at	-4.10535	0.0190129	DEG	1.82108	0.0738293	nonDEG	3.70646	0.00838553	DEG	1.17679	0.196756	nonDEG	-1.19312		nonDEG	POPTR_0003s03400	Potri.001G148700.3	hypothetical protein	AT4G17670.1	XP_002326694
Ptp.6238.1.S1_at	1.99867	0.0445726	DEG	-1.28626		nonDEG	-1.93841	0.0347817	DEG	1.19613		nonDEG	-1.1914		nonDEG	---	---	---	---	---
Ptp.3855.3.S1_at	2.72263	0.00960305	DEG	1.97829	0.06233	nonDEG	-1.95101	0.0315718	DEG	1.75825	0.0825335	nonDEG	-1.16911		nonDEG	---	---	hypothetical protein	---	XP_002314144
PtpAffx.120706.1.A1_at	2.20182	0.0289267	DEG	-1.47027	0.119	nonDEG	2.54364	0.0223458	DEG	1.32677	0.159351	nonDEG	-1.15958		nonDEG	POPTR_0005s09930	Potri.005G096600.1	---	AT1G79180.1	---
PtpAffx.136512.1.S1_at	-5.92716	0.0113302	DEG	1.37405	0.146782	nonDEG	3.04592	0.0146516	DEG	1.08634		nonDEG	-1.15853		nonDEG	POPTR_0001s03320	Potri.001G041700.1	---	AT1G79720.1	---
PtpAffx.133929.1.A1_at	2.11803	0.04709	DEG	-1.04302		nonDEG	2.05156	0.0444433	DEG	1.53459	0.125953	nonDEG	-1.14986		nonDEG	---	---	---	---	---
PtpAffx.33535.3.S1_at	-6.75329	0.00764515	DEG	-1.1338		nonDEG	-2.05403	0.0315144	DEG	-1.41784	0.165504	nonDEG	-1.13727		nonDEG	POPTR_0005s25480	Potri.005G233400.3	hypothetical protein	AT2G27190.1	XP_002307690
PtpAffx.122841.1.S1_at	-5.47482	0.0091564	DEG	-1.2898		nonDEG	-2.61465	0.0118516	DEG	-1.2778	0.18666	nonDEG	-1.13541	0.185304	nonDEG	POPTR_0006s00580	---	---	---	---
PtpAffx.91700.1.S1_a_at	2.22471	0.0299981	DEG	1.71188	0.0927274	nonDEG	-2.03982	0.0267254	DEG	1.26173	0.195993	nonDEG	-1.11691		nonDEG	POPTR_0004s18590	Potri.004G179500.1	hypothetical protein	AT4G38470.1	XP_002306203
PtpAffx.223421.1.S1_at	-2.61097	0.043781	DEG	-1.16769		nonDEG	3.61081	0.0107524	DEG	1.31327	0.161032	nonDEG	-1.116		nonDEG	POPTR_0017s08670	Potri.017G059900.1	hypothetical protein	AT4G14010.1	XP_002328914
PtpAffx.163910.1.S1_at	-2.52582	0.0499806	DEG	-1.45084	0.153939	nonDEG	-1.96701	0.0314002	DEG	-1.19578		nonDEG	-1.11517		nonDEG	POPTR_0006s06880	Potri.006G069500.2	---	AT2G26660.1	---
Ptp.6213.1.S1_x_at	-2.8329	0.0405206	DEG	1.56319	0.132494	nonDEG	-2.10562	0.0226532	DEG	1.26758	0.154179	nonDEG	-1.1137		nonDEG	POPTR_0008s00350	Potri.008G002900.1	precursor of transferase serine hydroxymethyltransferase 2	AT4G37930.1	XP_002310916
Ptp.1224.1.S1_s_at	-3.31314	0.0302478	DEG	1.54529	0.134334	nonDEG	-1.79327	0.0462607	DEG	-1.74095	0.0705616	nonDEG	-1.09753		nonDEG	POPTR_0018s11910	Potri.018G110800.1	hypothetical protein	AT5G58070.1	XP_002325147
PtpAffx.6065.2.S1_at	-2.64135	0.0411739	DEG	-1.18625		nonDEG	1.97515	0.0368315	DEG	-1.18095		nonDEG	-1.09455		nonDEG	POPTR_0008s11540	Potri.008G116500.1	---	AT1G75290.1	---
PtpAffx.215047.1.S1_s_at	-2.72037	0.0439452	DEG	-1.71237	0.095485	nonDEG	-2.21429	0.022328	DEG	1.27551	0.177739	nonDEG	-1.09418		nonDEG	POPTR_0010s08250	Potri.010G071600.1	high affinity inorganic phosphate transporter /// high affinity inorganic phosphate transporter	AT2G38940.1	XP_002315705 /// XP_002332753
PtpAffx.29976.2.S1_s_at	-2.73804	0.043379	DEG	1.2887		nonDEG	-1.84094	0.039999	DEG	1.36947	0.107766	nonDEG	-1.09128	0.195139	nonDEG	POPTR_0001s03940	Potri.001G002000.2	hypothetical protein	AT3G13460.1	XP_002299095
PtpAffx.146249.1.S1_s_at	-2.55255	0.0495057	DEG	1.75646	0.0895562	nonDEG	-1.97978	0.0288139	DEG	-1.28417	0.197617	nonDEG	-1.08188		nonDEG	POPTR_0013s00760	Potri.013G006100.3	mRNA-binding protein	AT1G09340.1	XP_002319474
PtpAffx.44494.1.A1_at	-2.92851	0.0362953	DEG	-1.06946		nonDEG	2.4896	0.0176013	DEG	-1.09064		nonDEG	-1.08051		nonDEG	POPTR_0003s14670	Potri.003G146800.1	cytochrome P450	AT2G46660.1	XP_002304580
PtpAffx.2951.2.S1_at	2.13507	0.0319236	DEG	1.3833	0.179303	nonDEG	-2.00644	0.033955	DEG	1.50406	0.138802	nonDEG	-1.07441		nonDEG	---	---	hypothetical protein	---	XP_002327483
PtpAffx.5903.1.A1_x_at	-2.55285	0.0446947	DEG	1.41591	0.174261	nonDEG	2.59106	0.017372	DEG	-1.39524	0.159956	nonDEG	-1.06437		nonDEG	POPTR_0002s23730	Potri.002G236200.1	hypothetical protein	AT3G23730.1	XP_002301752
Ptp.6473.2.S1_s_at	2.65129	0.0145152	DEG	1.27419	0.192935	nonDEG	-1.95052	0.0344819	DEG	1.42151	0.166254	nonDEG	-1.06158		nonDEG	POPTR_0017s01380	Potri.004G074300.4	---	AT5G17300.1	---
Ptp.4462.1.S1_s_at	2.42486	0.020191	DEG	1.31416	0.189554	nonDEG	-2.17891	0.0280695	DEG	1.2028		nonDEG	-1.05961		nonDEG	---	---	hypothetical protein	---	XP_002319712
PtpAffx.127968.2.A1_a_at	-2.79806	0.0386566	DEG	2.05942	0.0602645	nonDEG	2.37671	0.0216797	DEG	1.17276	0.194188	nonDEG	-1.05895		nonDEG	POPTR_0014s02650	Potri.014G026700.1	hypothetical protein	AT5G67090.1	XP_002327159
PtpAffx.378.4.A1_s_at	-2.40639	0.0445948	DEG	1.00854		nonDEG	-2.20802	0.0225437	DEG	-1.13673		nonDEG	-1.05272		nonDEG	---	---	hypothetical protein	---	XP_002330746
Ptp.6778.1.S1_s_at	-5.19254	0.00874944	DEG	1.97522	0.0673583	nonDEG	2.87274	0.0159359	DEG	-1.65621	0.0856422	nonDEG	-1.03907		nonDEG	POPTR_0002s23730	Potri.002G236200.1	hypothetical protein	AT3G23730.1	XP_002301752
PtpAffx.5903.1.A1_a_at	-2.702	0.0383084	DEG	1.60114	0.123112	nonDEG	2.93094	0.0116956	DEG	-1.59205	0.100738	nonDEG	-1.03598		nonDEG	POPTR_0002s23730	Potri.002G236200.1	hypothetical protein	AT3G23730.1	XP_002301752
PtpAffx.26548.2.A1_a_at	-2.82006	0.0412696	DEG	-1.13517		nonDEG	1.89722	0.0427196	DEG	-1.16989		nonDEG	-1.03139		nonDEG	POPTR_0009s10060	Potri.009G097800.1	hypothetical protein	AT4G34160.1	XP_002313139
PtpAffx.220152.1.S1_at	-4.22172	0.0160295	DEG	-1.21451		nonDEG	-1.91387	0.0360351	DEG	-1.00499		nonDEG	-1.03038	0.192994	nonDEG	---	---	hypothetical protein	---	XP_002326618
PtpAffx.109658.1.S1_at	1.96533	0.049944	DEG	1.08457		nonDEG	2.01117	0.0375225	DEG	1.58579	0.100473	nonDEG	-1.02949		nonDEG	---	---	---	---	---
Ptp.1970.1.S1_s_at	-3.98354	0.0206448	DEG	1.41753	0.148053	nonDEG	2.0925	0.0323224	DEG	1.29636	0.16822	nonDEG	-1.02324		nonDEG	POPTR_0003s13160	Potri.002G162400.4	hypothetical protein	AT3G61490.1	XP_002301370
PtpAffx.383.6.S1_s_at	-6.46883	0.0084672	DEG	1.67353	0.104186	nonDEG	-1.76783	0.0485121	DEG	-1.10534		nonDEG	-1.01925		nonDEG	POPTR_0008s05870	Potri.008G058500.9	ribulose bisphosphate carboxylase/oxygenase activase -RuBisCO activase (RCA)	AT2G39730.3	XP_002312110
PtpAffx.220744.1.S1_s_at	2.22402	0.0266368	DEG	1.47863	0.135376	nonDEG	2.46374	0.0196652	DEG	1.58129	0.109077	nonDEG	-1.01473		nonDEG	---	---	hypothetical protein /// hypothetical protein /// hypothetical protein	---	XP_002337985 /// XP_002338347 /// XP_002339473
PtpAffx.10247.2.S1_at	2.15129	0.0304462	DEG	1.84851	0.0753521	nonDEG	2.83288	0.0253962	DEG	1.81871	0.0751355	nonDEG	-1.00728		nonDEG	POPTR_0016s14870	Potri.016G142000.1	hypothetical protein	AT4G20780.1	XP_002323692
PtpAffx.390.3.S1_at	2.77823	0.0107136	DEG	1.60692	0.112781	nonDEG	2.36049	0.042747	DEG	1.40072	0.147743	nonDEG	-1.00489		nonDEG	POPTR_0010s13710	Potri.010G127000.1	hypothetical protein	AT1G13340.1	XP_002314874
PtpAffx.56310.1.A1_at	2.56473	0.0203871	DEG	1.67295	0.0984788	nonDEG	2.21562	0.0315404	DEG	1.3644	0.154685	nonDEG	1.01136		nonDEG	---	---	---	---	---
PtpAffx.117004.2.S1_a_at	-10.9498	0	DEG	2.14052	0.053466	nonDEG	4.30066	0	DEG	-1.22099		nonDEG	1.01991		nonDEG	POPTR_0004s24210	Potri.004G233900.4	hypothetical protein	AT5G45280.2	XP_002328833
PtpAffx.219784.1.S1_at	2.87343	0.00990503	DEG	1.47242	0.158127	nonDEG	-3.56415	0	DEG	-1.31274	0.188264	nonDEG	1.02197		nonDEG	POPTR_0006s12430	Potri.006G122400.1	hypothetical protein	AT2G39210.1	XP_002326206
PtpAffx.200963.1.S1_at	-4.79998	0.0136159	DEG	2.19397	0.059559	nonDEG	4.6044	0	DEG	1.12		nonDEG	1.0221	0.147496	nonDEG	POPTR_0001s35180	Potri.001G346800.2	hypothetical protein	AT5G14650.1	XP_002298533
PtpAffx.102081.1.A1_at	2.0449	0.0398975	DEG	1.49378	0.145274	nonDEG	2.42885	0.0213898	DEG	1.69957	0.089702	nonDEG	1.02763		nonDEG	---	---	---	---	---
PtpAffx.249.444.S1_at	-2.8446	0.0398535	DEG	1.06941		nonDEG	-1.78329	0.0465291	DEG	1.04042	0.16515	nonDEG	1.02901		nonDEG	---	---	---	---	---
PtpAffx.18179.1.S1_s_at	-2.76933	0.0424636	DEG	1.27832		nonDEG	-1.89274	0.0363239	DEG	-1.04155		nonDEG	1.02959		nonDEG	POPTR_0016s02220	Potri.016G022400.1	hypothetical protein /// hypothetical protein /// hypothetical protein /// hypothetical protein	AT1G22380.1	XP_002322559 /// XP_002322561 /// XP_002322563 /// XP_002322567
PtpAffx.249.270.S1_s_at	-5.11904	0.0114123	DEG	1.93278	0.0693306	nonDEG	2.71079	0.0156246	DEG	-1.10427		nonDEG	1.03306		nonDEG	---	---	hypothetical protein /// hypothetical protein /// hypothetical protein	---	XP_002325304 /// XP_002325305 /// XP_002325727
PtpAffx.201082.1.S1_s_at	-6.62123	0	DEG	1.14452		nonDEG	2.53819	0.0192534	DEG	-1.38029	0.166474	nonDEG	1.03686		nonDEG	POPTR_0001s32870	Potri.001G321500.1	hypothetical protein	AT4G14010.1	XP_002298673
PtpAffx.224356.1.S1_s_at	2.3357	0.0205601	DEG	1.31951	0.181754	nonDEG	-2.08978	0.0244082	DEG	1.26259	0.195168	nonDEG	1.03702		nonDEG	POPTR_0004s02320	Potri.T090100.1	hypothetical protein /// hypothetical protein	AT4G23180.1	XP_002304939 /// XP_002304940
Ptp.6942.2.S1_a_at	-3.48388	0.0262483	DEG	2.0353	0.0591483	nonDEG	-1.95948	0.0316872	DEG	1.47716	0.106183	nonDEG	1.03996		nonDEG	POPTR_0013s15500	Potri.013G159000.4	hypothetical protein	AT2G30520.1	XP_002319980
PtpAffx.152688.1.S1_at	-2.78511	0.0422191	DEG	1.47266	0.150548	nonDEG	-1.85804	0.0424735	DEG	-1.17525		nonDEG	1.04986		nonDEG	POPTR_0016s02270	Potri.016G022500.1	---	AT1G22340.1	---
PtpAffx.208974.1.S1_at	-3.22043	0.0315723	DEG	1.03021		nonDEG	2.23368	0.0235684	DEG	-1.19643		nonDEG	1.05883		nonDEG	POPTR_0010s13960	Potri.010G129400.1	glycosyltransferase, CAZy family GT8	AT1G13250.1	XP_002314884
PtpAffx.12874.1.S1_at	-3.746	0.0220266	DEG	1.33723		nonDEG	-2.03713	0.0348007	DEG	-1.1067	0.19414	nonDEG	1.06236		nonDEG	---	---	hypothetical protein	---	XP_002308580
PtpAffx.42091.2.S1_a_at	-2.91161	0.0394077	DEG	1.23884		nonDEG	-2.39377	0.0137454	DEG	-1.06127		nonDEG	1.06833		nonDEG	---	---	hypothetical protein	---	XP_002313744
PtpAffx.121556.1.A1_at	-4.8424	0.0123039	DEG	1.92378	0.0694974	nonDEG	-1.98574	0.0392147	DEG	-1.29195	0.163762	nonDEG	1.07669		nonDEG	---	---	---	---	---
PtpAffx.158944.1.S1_s_at	2.29602	0.026186	DEG	1.31725		nonDEG	1.95158	0.0437148	DEG	1.93894	0.0563516	nonDEG	1.0848		nonDEG	POPTR_0030s00300	Potri.013G034800.4	hypothetical protein	AT1G08720.1	XP_002319612
PtpAffx.211838.1.S1_at	-3.28797	0.0309943	DEG	1.25616		nonDEG	1.97277	0.0487793	DEG	-1.02003		nonDEG	1.08766		nonDEG	POPTR_0014s14440	Potri.014G147300.2	hypothetical protein	AT3G28040.1	XP_002321093
PtpAffx.4733.7.S1_s_at	-7.25898	0	DEG	1.11801		nonDEG	2.09295	0.040746	DEG	-1.25849		nonDEG	1.08848		nonDEG	POPTR_0004s08380	Potri.004G085400.2	glutamine synthetase	AT5G37600.1	XP_002305885
Ptp.784.1.A1_at	-3.18167	0.0330014	DEG	1.29119	0.166748	nonDEG	2.2528	0.0262719	DEG	1.39055	0.168698	nonDEG	1.08908		nonDEG	---	---	---	---	---
PtpAffx.47796.1.S1_s_at	-3.08289	0.0358673	DEG	-1.37461	0.15971	nonDEG	-2.72087	0.0108398	DEG	-1.72636	0.132315	nonDEG	1.10335		nonDEG	POPTR_0011s16940	Potri.011G166700.2	kinase/uracil phosphoribosyltransferase	AT1G55740.1	XP_002330589
Ptp.6834.1.S1_at	-13.5134	0	DEG	1.16668	0.131717	nonDEG	5.86078	0	DEG	1.00676	0.195189	nonDEG	1.10816	0.164916	nonDEG	POPTR_0016s14020	Potri.016G132600.1	hypothetical protein	AT2G40435.1	XP_002323657
PtpAffx.32992.1.S1_at	-2.95185	0.0363317	DEG	2.07498	0.06054	nonDEG	4.24956	0.0100248	DEG	1.22792	0.164517	nonDEG	1.11458		nonDEG	POPTR_0008s10220	Potri.008G102600.1	hypothetical protein	AT3G17130.1	XP_002311377
PtpAffx.131927.1.S1_at	-3.58977	0.0256498	DEG	2.10655	0.0552516	nonDEG	1.97968	0.0373125	DEG	-1.1352		nonDEG	1.11531		nonDEG	POPTR_0001s35620	Potri.001G342600.1	---	AT5G14450.1	---
Ptp.6751.1.A1_s_at	-3.64194	0.0246078	DEG	-1.23761		nonDEG	2.65063	0.0145451	DEG	-1.03051		nonDEG	1.11787		nonDEG	POPTR_0016s01620	Potri.016G014500.1	hypothetical protein	AT1G07250.1	XP_002322535
PtpAffx.4337.2.S1_at	2.38605	0.0189177	DEG	-1.2171		nonDEG	-1.78699	0.0458629	DEG	1.59482	0.122685	nonDEG	1.13167		nonDEG	---	---	---	---	---
PtpAffx.12874.1.S1_s_at	-2.94103	0.0381616	DEG	1.36315	0.187513	nonDEG	-1.89432	0.0499988	DEG	-1.29012	0.181192	nonDEG	1.14459		nonDEG	POPTR_0006s24900	Potri.006G232900.1	---	AT4G32940.1	---
PtpAffx.144067.1.S1_at	-3.46901	0.0279982	DEG	-1.13539	0.200725	nonDEG	-3.67222	0	DEG	-1.0215	0.179573	nonDEG	1.15005		nonDEG	---	---	sodium transporter hkt1-like protein	---	XP_002325229
Ptp.7966.1.S1_s_at	2.13676	0.0356312	DEG	1.70741	0.112702	nonDEG	-2.03683	0.0275475	DEG	1.08923		nonDEG	1.15986	0.197931	nonDEG	---	---	hypothetical protein	---	XP_002332707
Ptp.5382.1.S1_s_at	-7.52117	0	DEG	1.10789		nonDEG	2.97612	0.0122321	DEG	-1.24718		nonDEG	1.16381		nonDEG	POPTR_0002s10480	Potri.002G104600.1	hypothetical protein	AT1G09750.1	XP_002302336
PtpAffx.211045.1.S1_s_at	2.01573	0.0444678	DEG	1.86301	0.0728103	nonDEG	5.13867	0.0239925	DEG	1.43348	0.149361	nonDEG	1.17561	0.136878	nonDEG	---	---	hypothetical protein /// hypothetical protein /// hypothetical protein /// hypothetical protein /// hypothetical protein /// hypothetical protein	---	XP_002319674 /// XP_002319675 /// XP_002333091 /// XP_002333092 /// XP_002333093 /// XP_002333094
Ptp.4381.2.A1_a_at	-5.69683	0.0078745	DEG	-1.96991	0.0740299	nonDEG	2.14683	0.0273342	DEG	-1.06517		nonDEG	1.17867	0.156577	nonDEG	POPTR_0003s06510	Potri.003G066600.1	cytochrome P450	AT5G07990.1	XP_002303239
PtpAffx.82253.1.A1_at	-3.26178	0.0306923	DEG	1.4671	0.141245	nonDEG	2.5791	0.0165627	DEG	-1.00898		nonDEG	1.20697		nonDEG	POPTR_0010s23940	Potri.010G233200.3	pyruvate kinase	AT3G52990.1	XP_002316418
PtpAffx.31085.2.S1_a_at	-3.13715	0.0329913	DEG	1.50772	0.138149	nonDEG	2.50267	0.0209419	DEG	-1.16023		nonDEG	1.21775	0.191517	nonDEG	POPTR_0001s33380	Potri.001G326200.2	---	AT5G41050.1	---
Ptp.4660.1.S1_at	-4.06292	0.0198935	DEG	1.18321		nonDEG	2.66238	0.0166663	DEG	1.18492		nonDEG	1.22514	0.198544	nonDEG	POPTR_0008s19430	Potri.008G190000.1	---	AT1G70370.1	---
PtpAffx.137981.2.S1_at	-4.5608	0.0128041	DEG	1.31105		nonDEG	-1.84226	0.0400562	DEG	-1.04198	0.18955	nonDEG	1.23645	0.197676	nonDEG	POPTR_0012s08010	Potri.012G078700.1	---	AT3G48000.1	---
Ptp.4455.1.S1_s_at	-5.52775	0.0110908	DEG	1.66528	0.111093	nonDEG	-2.31764	0.0199	DEG	-1.58555	0.101301	nonDEG	1.24434		nonDEG	POPTR_0008s06580	Potri.008G065600.2	aquaporin, MIP family, PIP subfamily	AT2G45960.2	XP_002312147
PtpAffx.140888.1.A1_s_at	-2.87982	0.0393725	DEG	1.85569	0.0702786	nonDEG	-2.62034	0.0107524	DEG	-1.1778		nonDEG	1.2585	0.197853	nonDEG	POPTR_0003s11810	Potri.003G118200.1	cytochrome P450	AT2G45550.1	XP_002303546
PtpAffx.215007.1.S1_s_at	2.22877	0.0343518	DEG	1.42651	0.127074	nonDEG	2.1669	0.0281023	DEG	1.62759	0.0936912	nonDEG	1.26649	0.193461	nonDEG	POPTR_0013s07680	Potri.013G138500.1	hypothetical protein /// hypothetical protein	ATCG01280.1	XP_002337949 /// XP_002338521
PtpAffx.16367.2.S1_at	-4.14353	0.0171185	DEG	-1.38838	0.180172	nonDEG	2.02786	0.0378913	DEG	1.17469		nonDEG	1.27878	0.162156	nonDEG	---	---	---	---	---
Ptp.6265.1.S1_at	2.47955	0.0203213	DEG	-1.50374	0.161865	nonDEG	-2.70952	0.0106664	DEG	-1.51029	0.128134	nonDEG	1.2805	0.197409	nonDEG	POPTR_0002s01460	Potri.002G013200.1	hypothetical protein	AT1G20450.1	XP_002300665
PtpAffx.209141.1.S1_at	2.0467	0.0476174	DEG	1.04576		nonDEG	-1.97283	0.0321575	DEG	1.33737	0.181008	nonDEG	1.28712	0.197928	nonDEG	POPTR_0010s17100	Potri.010G163800.1	argonaute protein group	AT1G69440.1	XP_002316108
PtpAffx.5329.1.A1_s_at	2.02027	0.0429873	DEG	1.21625		nonDEG	2.52844	0.0183903	DEG	1.70184	0.0837517	nonDEG	1.29041	0.197886	nonDEG	---	---	hypothetical protein	---	XP_002302886
PtpAffx.15112.1.S1_at	-3.52741	0.0256917	DEG	1.22943		nonDEG	1.98558	0.0431422	DEG	1.02437		nonDEG	1.29222	0.197288	nonDEG	POPTR_0015s05680	Potri.015G027600.1	white-brown-complex ABC transporter family	AT5G52860.1	XP_002329680
PtpAffx.120767.1.A1_at	-3.20841	0.0316166	DEG	-1.29758	0.173769	nonDEG	1.95709	0.0413783	DEG	-1.01016		nonDEG	1.29294	0.195711	nonDEG	POPTR_0008s09990	Potri.008G100500.1	---	AT1G48100.1	---
PtpAffx.14753.1.A1_at	-4.07579	0.0200624	DEG	1.16522		nonDEG	2.04976	0.0438586	DEG	-1.08008		nonDEG	1.29312	0.182742	nonDEG	POPTR_0018s10430	Potri.T093600.1	hypothetical protein	AT4G25780.1	XP_002325075
PtpAffx.34354.1.S1_at	-2.85487	0.039119	DEG	1.36497	0.183746	nonDEG	1.91138	0.0411654	DEG	-1.21241		nonDEG	1.29801	0.197617	nonDEG	POPTR_0014s08980	Potri.014G094100.1	---	AT4G01130.1	---
PtpAffx.76062.1.A1_s_at	-7.28538	0	DEG	2.02797	0.0551401	nonDEG	6.25824	0	DEG	1.48203	0.127308	nonDEG	1.30008	0.181707	nonDEG	POPTR_0010s16180	Potri.010G152000.2	---	AT1G48100.1	---
PtpAffx.71191.2.A1_at	2.19619	0.0290453	DEG	1.04786		nonDEG	-2.31157	0.0178966	DEG	1.46646	0.157594	nonDEG	1.30297	0.185321	nonDEG	POPTR_0010s06910	Potri.010G059200.1	---	AT1G67480.1	---
PtpAffx.223000.1.S1_at	-6.05987	0.0104298	DEG	1.79536	0.0857358	nonDEG	3.82238	0.0111108	DEG	1.60961	0.0930023	nonDEG	1.31292	0.173484	nonDEG	POPTR_0008s22360	Potri.008G220800.2	hypothetical protein	AT3G06880.2	XP_002328632
Ptp.3572.1.S1_at	-2.73983	0.0413745	DEG	-1.25019		nonDEG	-1.84583	0.0417249	DEG	-1.0786		nonDEG	1.34113	0.192508	nonDEG	---	---	---	---	---
PtpAffx.358.2.S1_at	-3.43785	0.0280846	DEG	1.38126	0.182618	nonDEG	2.28236	0.0235091	DEG	1.03158		nonDEG	1.36925	0.186945	nonDEG	POPTR_0016s06680	Potri.016G066500.1	---	AT5G06390.1	---
PtpAffx.11626.1.A1_a_at	-3.44112	0.029082	DEG	1.5174	0.135077	nonDEG	3.05748	0.0136051	DEG	-1.0247		nonDEG	1.39427	0.156037	nonDEG	POPTR_0006s06970	Potri.006G070400.1	hypothetical protein	AT2G06925.1	XP_002308989
PtpAffx.6229.2.S1_at	-5.03293	0.0111695	DEG	1.78068	0.0758352	nonDEG	2.63965	0.0154436	DEG	1.42357	0.155475	nonDEG	1.41123	0.182679	nonDEG	---	---	light-harvesting complex II protein Lhcb2	---	XP_002321186
Ptp.1712.1.A1_at	-2.90288	0.0377395	DEG	1.39855	0.179063	nonDEG	2.16222	0.0288593	DEG	-1.11722		nonDEG	1.43905	0.176963	nonDEG	POPTR_0004s19420	Potri.004G183500.3	hypothetical protein	AT2G17120.1	XP_002305553
PtpAffx.30090.1.S1_at	-15.3098	0	DEG	1.23206	0.189449	nonDEG	2.63701	0.0193794	DEG	-1.22256		nonDEG	1.45083	0.175026	nonDEG	POPTR_0002s10480	Potri.002G104600.1	---	AT1G09750.1	---
PtpAffx.146214.1.S1_at	-4.67348	0.0130157	DEG	1.42612	0.174796	nonDEG	-2.10086	0.0276046	DEG	-1.15952	0.181794	nonDEG	1.45294	0.172942	nonDEG	POPTR_0004s01660	Potri.004G016900.1	hypothetical protein	AT4G04770.1	XP_002305582
Ptp.4102.2.A1_a_at	-2.77541	0.0417108	DEG	-1.07342		nonDEG	1.98678	0.035759	DEG	1.07821		nonDEG	1.47738	0.171138	nonDEG	POPTR_0001s00440	Potri.001G122400.2	---	AT4G17260.1	---
PtpAffx.97585.1.S1_at	-4.17961	0.0179783	DEG	-1.50912	0.135544	nonDEG	2.98559	0.0130716	DEG	-1.26999		nonDEG	1.5022	0.172984	nonDEG	POPTR_0005s25030	Potri.005G228700.1	---	AT1G75280.1	---
PtpAffx.68128.1.S1_s_at	-5.12402	0.0130157	DEG	1.51321	0.140808	nonDEG	2.08197	0.0376638	DEG	-1.15147		nonDEG	1.54104	0.154728	nonDEG	POPTR_0004s19420	Potri.004G183500.3	---	AT2G17120.1	---
Ptp.3479.1.S1_s_at	-6.50868	0.00746398	DEG	1.24256		nonDEG	-4.07318	0	DEG	-1.23532	0.181484	nonDEG	1.55022	0.17298	nonDEG	POPTR_0015s05510	Potri.015G029400.1	hypothetical protein	AT1G73220.1	XP_002329696
PtpAffx.12800.1.S1_a_at	-7.61449	0	DEG	1.88816	0.0743032	nonDEG	4.03086	0.0112992	DEG	1.13558		nonDEG	1.55181	0.0870958	nonDEG	POPTR_0009s11560	Potri.009G112500.1	hypothetical protein	AT5G48490.1	XP_002313813
PtpAffx.8849.1.S1_at	-3.01093	0.036478	DEG	1.49017	0.12968	nonDEG	4.21862	0	DEG	1.09678		nonDEG	1.56466	0.146858	nonDEG	POPTR_0002s10910	Potri.002G108400.1	hypothetical protein	AT5G65640.1	XP_002302353
PtpAffx.202526.1.S1_at	-5.35324	0.011797	DEG	1.07339		nonDEG	2.52705	0.0174859	DEG	-1.0656		nonDEG	1.56749	0.147715	nonDEG	POPTR_0002s23470	Potri.002G233600.1	hypothetical protein	AT3G28040.1	XP_002302895
PtpAffx.64568.2.S1_a_at	-3.56363	0.026051	DEG	-1.09472		nonDEG	1.95447	0.0418031	DEG	-1.05648		nonDEG	1.62692	0.119766	nonDEG	POPTR_0001s46760	Potri.001G463300.1	---	AT2G34790.1	---
PtpAffx.149473.1.S1_at	-6.05887	0.0080352	DEG	2.02543	0.0617755	nonDEG	2.03229	0.0445725	DEG	-1.09944		nonDEG	1.66037	0.133519	nonDEG	POPTR_0006s01190	Potri.006G010300.1	---	AT3G26040.1	---
Ptp.6702.1.S1_s_at	-4.65854	0.0141036	DEG	1.58363	0.125715	nonDEG	2.11351	0.0295632	DEG	1.04129		nonDEG	1.71506	0.121734	nonDEG	POPTR_0002s25240	Potri.002G251000.1	hypothetical protein	AT5G48485.1	XP_002301823
PtpAffx.908.1.S1_at	-17.9034	0	DEG	1.90842	0.0630625	nonDEG	9.14315	0	DEG	1.16851	0.176978	nonDEG	1.74615	0.0882452	nonDEG	POPTR_0009s08640	Potri.009G082800.1	hypothetical protein /// hypothetical protein	AT2G14610.1	XP_002313937 /// XP_002334230
PtpAffx.209182.1.S1_at	-3.72436	0.0233896	DEG	2.18792	0.0518322	nonDEG	3.26319	0.0115939	DEG	1.14987		nonDEG	1.77078	0.100592	nonDEG	POPTR_0010s17800	Potri.010G170900.1	hypothetical protein	AT3G19850.1	XP_002315064
PtpAffx.24997.1.S1_at	-10.4177	0	DEG	1.72782	0.10995	nonDEG	7.87065	0	DEG	1.64097	0.106499	nonDEG	1.77239	0.107353	nonDEG	POPTR_0008s19350	Potri.008G189200.1	hypothetical protein	AT1G60590.1	XP_002311773
Ptp.1763.1.A1_at	2.13012	0.0491644	DEG	1.24045		nonDEG	2.46608	0.0165115	DEG	1.12906		nonDEG	1.78082	0.105271	nonDEG	---	---	---	---	---
Ptp.4063.1.S1_at	-6.04504	0.00899943	DEG	1.74478	0.0853177	nonDEG	2.56997	0.0222217	DEG	1.34085	0.166205	nonDEG	1.7997	0.120316	nonDEG	POPTR_0016s01720	Potri.016G015500.1	---	AT3G22142.1	---
Ptp.5976.1.S1_at	-6.55823	0	DEG	-1.35913	0.185784	nonDEG	1.8688	0.0435848	DEG	-1.21557		nonDEG	1.82729	0.0618309	nonDEG	---	---	hypothetical protein	---	XP_002324869
PtpAffx.211355.1.S1_s_at	-8.11108	0	DEG	-1.22707		nonDEG	2.381	0.0437865	DEG	-1.13578		nonDEG	1.88152	0.0857005	nonDEG	POPTR_0013s15020	Potri.013G154100.1	hypothetical protein	AT2G40435.1	XP_002319405
PtpAffx.203915.1.S1_at	3.88741	0	DEG	1.68819	0.106146	nonDEG	2.73929	0.0171486	DEG	1.8975	0.0554514	nonDEG	1.89663	0.0833738	nonDEG	POPTR_0004s10010	Potri.004G100900.1	hypothetical protein	AT1G13340.1	XP_002305812
PtpAffx.31373.1.A1_at	-2.65554	0.0469452	DEG	1.24051	0.191381	nonDEG	3.96253	0.00938944	DEG	1.67353	0.107596	nonDEG	1.92064	0.0926112	nonDEG	POPTR_0010s05180	Potri.010G042100.7	---	AT1G60590.1	---
Ptp.6831.1.S1_s_at	-20.2459	0	DEG	1.09884		nonDEG	2.08982	0.0429467	DEG	-1.05303		nonDEG	1.93882	0.0763816	nonDEG	POPTR_0016s01620	Potri.016G014500.1	hypothetical protein	AT1G07250.1	XP_002322535
Ptp.2477.1.S1_s_at	-5.56264	0.0101935	DEG	1.25074		nonDEG	2.86225	0.0115437	DEG	-1.08545		nonDEG	2.03578	0.0555945	nonDEG	POPTR_0001s00410	Potri.T145400.1	hypothetical protein	AT4G12520.1	XP_002329872
PtpAffx.216044.1.S1_at	-3.68614	0.0198517	DEG	1.5829	0.114541	nonDEG	2.7211	0.0165285	DEG	1.00036		nonDEG	2.06867	0.0664385	nonDEG	POPTR_0005s01660	Potri.005G013600.1	hypothetical protein	AT4G10500.1	XP_002330260
PtpAffx.57620.1.S1_at	-3.27234	0.0240647	DEG	1.26192	0.166262	nonDEG	3.3281	0.00973212	DEG	1.07313		nonDEG	2.16241	0.0519519	nonDEG	---	---	---	---	---
Ptp.1064.1.A1_at	-6.15584	0.00722431	DEG	1.1743	0.191849	nonDEG	8.18622	0	DEG	1.33387	0.16918	nonDEG	2.29436	0.0598234	nonDEG	---	---	hypothetical protein	---	XP_002314612
PtpAffx.40333.1.S1_at	-5.18659	0.00999937	DEG	-1.20495		nonDEG	-1.71718	0.0529973	nonDEG	-2.48994	0.00866948	DEG	-3.43117	0	DEG	POPTR_0008s02790	Potri.008G027600.1	---	AT1G59970.1	---
PtpAffx.35127.1.A1_x_at	2.02321	0.0425102	DEG	1.11357		nonDEG	-1.57296	0.0887739	nonDEG	-2.053	0.0221593	DEG	-2.79619	0.0301072	DEG	POPTR_0036s00200	Potri.T029500.1	hypothetical protein /// hypothetical protein	---	XP_002332668 /// XP_002332669
PtpAffx.209607.1.S1_s_at	-2.76626	0.0413427	DEG	2.25128	0.0943597	nonDEG	-1.75836	0.0585786	nonDEG	-4.81487	0	DEG	-2.28362	0.0343761	DEG	POPTR_0021s00250	Potri.T040300.1	hypothetical protein /// hypothetical protein	AT4G22080.1	XP_002317129 /// XP_002317132
PtpAffx.82275.1.A1_at	-2.51159	0.0492812	DEG	1.17732		nonDEG	-1.51585	0.0932921	nonDEG	-2.52966	0.0166887	DEG	-2.26043	0.0309154	DEG	POPTR_0017s07690	Potri.017G050200.1	hypothetical protein	AT5G64310.1	XP_002323966
PtpAffx.120153.1.S1_s_at	-9.48232	0	DEG	1.335	0.184483	nonDEG	1.28066	0.182073	nonDEG	-2.7985	0	DEG	-2.11866	0.0352017	DEG	POPTR_0007s14570	Potri.007G008500.1	hypothetical protein	AT5G65730.1	XP_002310324
Ptp.1467.1.S1_x_at	2.04393	0.0386742	DEG	-1.52781	0.15636	nonDEG	1.6798	0.0602931	nonDEG	-2.09356	0.0211921	DEG	-2.07216	0.0427959	DEG	POPTR_0017s14320	Potri.017G108500.1	hypothetical protein /// hypothetical protein	AT5G38760.1	XP_002329309 /// XP_002335831
PtpAffx.225032.1.S1_at	2.25459	0.0283482	DEG	1.28149	0.192774	nonDEG	1.77204	0.0547075	nonDEG	2.22961	0.0372586	DEG	2.16244	0.0363663	DEG	POPTR_0091s00270	Potri.016G107900.1	hypothetical protein	AT3G09220.1	XP_002322939
PtpAffx.132656.1.A1_at	3.43748	0	DEG	1.22596		nonDEG	1.55902	0.156002	nonDEG	2.61867	0.0184152	DEG	2.48749	0.0171881	DEG	POPTR_0011s14170	Potri.011G138500.1	hypothetical protein	AT3G28210.1	XP_002317593
Ptp.3764.1.A1_s_at	2.25928	0.0282353	DEG	1.72742	0.0832004	nonDEG	-1.12101	0.195004	nonDEG	4.38013	0	DEG	2.5293	0.0191933	DEG	---	---	hypothetical protein	---	XP_002301194
PtpAffx.202093.1.S1_s_at	2.0321	0.0411201	DEG	2.01255	0.0582795	nonDEG	1.40097	0.147619	nonDEG	8.4215	0	DEG	3.11963	0	DEG	POPTR_0002s13360	Potri.002G132500.1	hypothetical protein /// hypothetical protein /// hypothetical protein	AT5G42380.1	XP_002302467 /// XP_002321694 /// XP_002336110
PtpAffx.209905.1.S1_at	2.25667	0.0247182	DEG	1.38273	0.170862	nonDEG	1.65553	0.0861429	nonDEG	10.7785	0	DEG	3.77601	0	DEG	POPTR_0004s05570	Potri.011G065600.1	hypothetical protein	AT1G06330.1	XP_002317426
Ptp.7657.1.S1_at	2.0424	0.0367324	DEG	1.39714	0.136811	nonDEG	1.43014	0.127583	nonDEG	2.76084	0.0200767	DEG	5.78655	0	DEG	POPTR_0015s04710	Potri.015G037100.1	hypothetical protein	AT3G16780.1	XP_002321519
Ptp.4069.1.A1_at	-7.49976	0	DEG	1.54737	0.0897977	nonDEG	-1.02523	0.149778	nonDEG	-5.3228	0	DEG	6.53391	0	DEG	POPTR_0019s12360	Potri.019G093800.1	hypothetical protein	AT3G54420.1	XP_002326040
Ptp.2467.1.A1_x_at	-3.6209	0.0188611	DEG	-1.43816	0.156384	nonDEG	1.50135	0.103452	nonDEG	-1.96939	0.0260084	DEG	-1.92946	0.0571716	nonDEG	POPTR_0019s14590	Potri.019G125000.2	hypothetical protein	AT4G03210.2	XP_002326087
Ptp.7001.1.S1_at	-9.08493	0	DEG	1.86149	0.0766728	nonDEG	1.81254	0.059008	nonDEG	-2.31359	0.0196338	DEG	-1.81363	0.0641097	nonDEG	---	---	hypothetical protein /// hypothetical protein	---	XP_002326041 /// XP_002326042
Ptp.2846.1.S1_at	-2.60654	0.0449971	DEG	-1.2032		nonDEG	-1.23874	0.191122	nonDEG	-2.35341	0.0147525	DEG	-1.80593	0.0589191	nonDEG	POPTR_0014s13610	Potri.014G140000.1	hypothetical protein	AT5G47920.1	XP_002320398
Ptp.2467.1.A1_at	-3.47274	0.0242707	DEG	-1.46045	0.149234	nonDEG	1.55916	0.0890116	nonDEG	-2.11901	0.0220678	DEG	-1.80415	0.0750162	nonDEG	POPTR_0019s14590	Potri.019G125000.1	hypothetical protein	AT4G03210.1	XP_002326087
PtpAffx.18756.1.S1_a_at	2.49003	0.0185282	DEG	1.09048		nonDEG	-1.08534		nonDEG	2.40492	0.025675	DEG	-1.74986	0.122107	nonDEG	POPTR_0012s01780	Potri.012G003500.1	hypothetical protein /// hypothetical protein /// hypothetical protein /// hypothetical protein	AT1G66920.2	XP_002317764 /// XP_002317767 /// XP_002333472 /// XP_002334096
Ptp.4045.1.S1_at	-9.18736	0	DEG	-1.6205	0.135493	nonDEG	-1.02273		nonDEG	-2.82412	0	DEG	-1.74335	0.092996	nonDEG	POPTR_0019s07690	Potri.019G050200.1	---	AT4G24340.1	---
PtpAffx.34597.1.S1_s_at	2.11145	0.0345256	DEG	1.70855	0.0891274	nonDEG	2.31885	0.0846694	nonDEG	2.16614	0.0381457	DEG	-1.73256	0.0705962	nonDEG	POPTR_0003s14980	Potri.003G150000.1	hypothetical protein	AT3G47570.1	XP_002304590
PtpAffx.37783.1.A1_s_at	1.96012	0.0497861	DEG	1.14683		nonDEG	1.01974		nonDEG	2.40508	0.0258406	DEG	-1.69912	0.115044	nonDEG	POPTR_0016s14490	Potri.016G137900.1	hypothetical protein	AT3G56400.1	XP_002323675
PtpAffx.12232.1.A1_a_at	-5.34065	0.0108614	DEG	-2.29738	0.0626893	nonDEG	-1.08418		nonDEG	-2.52851	0.00967464	DEG	-1.63111	0.147156	nonDEG	POPTR_0010s16080	Potri.010G151000.1	hypothetical protein	AT3G17210.1	XP_002314980
Ptp.7075.1.S1_at	-3.59817	0.0246506	DEG	1.32611	0.156028	nonDEG	-1.71847	0.0553293	nonDEG	-3.10702	0.0137639	DEG	-1.62091	0.0994691	nonDEG	POPTR_0013s06300	Potri.013G066800.1	hypothetical protein	AT4G26010.1	XP_002319196
PtpAffx.210868.1.S1_s_at	-21.7336	0	DEG	-1.39414	0.169686	nonDEG	-1.6303	0.0768444	nonDEG	-6.65084	0.0167937	DEG	-1.51722	0.136522	nonDEG	POPTR_0013s01310	Potri.013G011700.1	hypothetical protein	AT5G02070.1	XP_002319494
PtpAffx.201699.1.S1_at	2.60444	0.0160704	DEG	1.49277	0.136195	nonDEG	1.18148		nonDEG	3.42597	0	DEG	-1.44369	0.14042	nonDEG	POPTR_0002s04840	Potri.002G047500.1	autoinhibited calcium ATPase	AT3G63380.1	XP_002300816
PtpAffx.225288.1.S1_s_at	2.04259	0.0402734	DEG	1.74155	0.0819933	nonDEG	1.97019	0.101833	nonDEG	2.73335	0.0171167	DEG	-1.43706	0.155265	nonDEG	POPTR_0223s00210	Potri.006G061200.1	hypothetical protein /// hypothetical protein	AT2G25470.1	XP_002331051 /// XP_002333927
PtpAffx.69188.2.A1_s_at	2.07538	0.0380303	DEG	1.39533	0.17781	nonDEG	2.19649	0.0769828	nonDEG	1.99353	0.0441355	DEG	-1.43057	0.149985	nonDEG	POPTR_0005s12120	Potri.005G119200.1	hypothetical protein	AT1G43910.1	XP_002327683
PtpAffx.46310.1.A1_at	-5.6649	0.00715864	DEG	-1.71698	0.100545	nonDEG	1.23022	0.184368	nonDEG	-1.86521	0.0385125	DEG	-1.40573	0.154667	nonDEG	---	---	hypothetical protein	---	XP_002313864
PtpAffx.857.2.S1_at	-5.64871	0.00828895	DEG	-1.57032	0.115358	nonDEG	-1.57789	0.0830429	nonDEG	-2.98477	0	DEG	-1.38901	0.161565	nonDEG	POPTR_0007s13840	Potri.007G015100.1	hypothetical protein	AT1G15380.1	XP_002310845
PtpAffx.201699.1.S1_x_at	2.43589	0.0194432	DEG	1.32069		nonDEG	1.19148		nonDEG	4.3666	0	DEG	-1.37339	0.165908	nonDEG	POPTR_0002s04840	Potri.002G047500.1	autoinhibited calcium ATPase	AT3G63380.1	XP_002300816
PtpAffx.213010.1.S1_at	2.09893	0.035739	DEG	1.30753	0.19195	nonDEG	1.08514		nonDEG	2.34894	0.0298346	DEG	-1.36626	0.169922	nonDEG	POPTR_0015s15000	Potri.015G124900.1	hypothetical protein	AT5G04700.1	XP_002322392
PtpAffx.208173.1.S1_x_at	2.40774	0.0205199	DEG	1.67447	0.100354	nonDEG	2.27523	0.0657172	nonDEG	2.21863	0.0349503	DEG	-1.32629	0.187119	nonDEG	POPTR_0008s15890	Potri.008G159100.1	autoinhibited calcium ATPase	AT3G22910.1	XP_002312557
PtpAffx.14549.1.S1_at	2.1006	0.037111	DEG	-1.04712		nonDEG	1.28414	0.185724	nonDEG	2.1605	0.0409899	DEG	-1.30886	0.185866	nonDEG	POPTR_0010s21210	Potri.010G205000.1	---	AT2G16050.1	---
Ptp.6595.1.S1_s_at	-6.01869	0.0082026	DEG	1.15735		nonDEG	1.22557		nonDEG	-1.99957	0.0267913	DEG	-1.30398	0.182654	nonDEG	---	---	hypothetical protein	---	XP_002326087
PtpAffx.40103.1.A1_s_at	-5.13706	0.0113302	DEG	1.27391	0.175763	nonDEG	-1.11019		nonDEG	-2.86095	0.0148344	DEG	-1.29766	0.18398	nonDEG	POPTR_0003s19970	Potri.003G200700.2	hypothetical protein	AT5G12380.1	XP_002304784
PtpAffx.152125.1.S1_s_at	-4.69479	0.0131242	DEG	1.55831	0.100593	nonDEG	-1.37926	0.144295	nonDEG	-1.80515	0.0426096	DEG	-1.27752	0.193292	nonDEG	POPTR_0011s13820	Potri.011G134900.1	thiazole synthase	AT5G54770.1	XP_002316981
PtpAffx.221947.1.S1_at	2.23883	0.030181	DEG	1.18085		nonDEG	-1.00665		nonDEG	2.27538	0.0322488	DEG	-1.27745	0.194115	nonDEG	POPTR_0005s10970	Potri.005G107900.1	hypothetical protein	AT2G17710.1	XP_002327634
PtpAffx.215044.1.S1_s_at	2.62979	0.0147878	DEG	-1.09277		nonDEG	1.95112	0.0514788	nonDEG	2.12016	0.0332114	DEG	-1.26911	0.189658	nonDEG	---	Potri.013G143400.1	hypothetical protein /// hypothetical protein /// hypothetical protein /// hypothetical protein	ATCG01280.1	XP_002337985 /// XP_002338347 /// XP_002338420 /// XP_002339473
PtpAffx.209537.1.S1_s_at	-10.6213	0	DEG	-1.28195		nonDEG	-1.00178		nonDEG	-2.5551	0.0192562	DEG	-1.23624	0.198703	nonDEG	POPTR_0010s24460	Potri.010G238100.1	hypothetical protein	AT3G10080.1	XP_002315440
PtpAffx.93188.1.S1_at	2.53896	0.0146502	DEG	1.8667	0.0694506	nonDEG	1.41633	0.130639	nonDEG	2.43387	0.0208609	DEG	-1.23339		nonDEG	---	Potri.001G432900.1	---	---	---
Ptp.963.1.A1_s_at	-3.93621	0.0152164	DEG	-1.66265	0.097879	nonDEG	-1.54687	0.0618729	nonDEG	-3.65138	0	DEG	-1.21388	0.113985	nonDEG	POPTR_0013s12490	Potri.013G120600.1	hypothetical protein	AT2G20520.1	XP_002327198
PtpAffx.47973.1.S1_at	2.33609	0.0202429	DEG	1.32815		nonDEG	1.92102	0.0654689	nonDEG	2.44473	0.018289	DEG	-1.20292		nonDEG	---	---	---	---	---
PtpAffx.2656.1.A1_at	2.38635	0.0192061	DEG	1.3282	0.174701	nonDEG	1.76224	0.144657	nonDEG	2.41309	0.029505	DEG	-1.18367		nonDEG	---	---	---	---	---
PtpAffx.35386.1.S1_at	2.13565	0.0401652	DEG	-1.19672		nonDEG	-1.24236	0.164995	nonDEG	-1.88347	0.0390761	DEG	-1.17429	0.196102	nonDEG	---	---	---	---	---
PtpAffx.991.1.A1_at	2.28605	0.0260007	DEG	1.42035	0.166872	nonDEG	-1.40292	0.134925	nonDEG	2.67547	0.0175671	DEG	-1.14171		nonDEG	POPTR_0001s06690	Potri.001G029700.1	---	AT3G56710.1	---
PtpAffx.130937.1.S1_at	3.00836	0.00978199	DEG	-1.06673		nonDEG	1.85334	0.0646987	nonDEG	2.40729	0.0192101	DEG	-1.13353		nonDEG	---	---	---	---	---
PtpAffx.44523.1.S1_a_at	-5.59101	0.00811804	DEG	-2.03103	0.0565898	nonDEG	-1.10312		nonDEG	-1.92055	0.0427917	DEG	-1.13008		nonDEG	---	---	---	---	---
PtpAffx.207274.1.S1_s_at	-3.05374	0.035247	DEG	-1.48965	0.143465	nonDEG	-1.26213		nonDEG	-1.84201	0.0400838	DEG	-1.12957	0.185252	nonDEG	POPTR_0007s11140	Potri.007G042800.1	hypothetical protein	AT1G14870.1	XP_002310729
PtpAffx.200081.1.S1_at	2.18347	0.0301705	DEG	1.7182	0.111158	nonDEG	1.22698		nonDEG	2.79015	0.0220678	DEG	-1.129		nonDEG	POPTR_1809s00200	Potri.001G039900.1	hypothetical protein	AT1G16130.1	XP_002297687
PtpAffx.3745.1.S1_at	-3.88181	0.022339	DEG	-1.86734	0.101718	nonDEG	-1.04528		nonDEG	-2.58442	0.0261784	DEG	-1.12407		nonDEG	POPTR_0003s22310	Potri.003G207000.1	hypothetical protein	AT3G20820.1	XP_002303879
PtpAffx.217873.1.S1_s_at	-5.14048	0.0118414	DEG	-1.70302	0.0965148	nonDEG	-1.29014	0.172764	nonDEG	-2.25622	0.0151716	DEG	-1.11636		nonDEG	POPTR_0010s11480	Potri.010G104200.1	hypothetical protein /// hypothetical protein	AT2G01770.1	XP_002314775 /// XP_002334754
Ptp.3500.1.S1_at	2.96792	0.0171807	DEG	1.96252	0.0708288	nonDEG	1.84135	0.140726	nonDEG	-2.04063	0.0314141	DEG	-1.11146	0.112643	nonDEG	POPTR_0012s02210	---	---	---	---
PtpAffx.136323.1.S1_at	-3.4234	0.0287149	DEG	-1.77697	0.0778371	nonDEG	1.09176		nonDEG	-2.36791	0.0149173	DEG	-1.10446		nonDEG	POPTR_0014s03980	Potri.014G040300.1	glycosyltransferase family GT8	AT1G19300.1	XP_002326899
PtpAffx.63924.1.S1_at	2.60517	0.0154402	DEG	2.22213	0.0931977	nonDEG	-1.3582	0.156221	nonDEG	-2.47023	0.0128375	DEG	-1.09969	0.169353	nonDEG	POPTR_0006s16150	Potri.006G158900.3	---	AT5G19600.1	---
PtpAffx.144993.1.A1_at	2.8889	0.0141883	DEG	1.86548	0.0633264	nonDEG	1.21808	0.189163	nonDEG	2.22326	0.0314141	DEG	-1.08617		nonDEG	POPTR_0006s04790	Potri.006G049300.1	---	AT2G41700.1	---
PtpAffx.125908.1.A1_at	2.25537	0.0261239	DEG	1.34947	0.193726	nonDEG	1.04112		nonDEG	2.95092	0.0178013	DEG	-1.06841		nonDEG	POPTR_0007s12670	Potri.007G027200.1	---	AT5G07610.1	---
PtpAffx.209773.1.S1_at	2.33371	0.0219345	DEG	1.40531	0.158746	nonDEG	1.30977	0.196201	nonDEG	2.23907	0.0310488	DEG	-1.06186		nonDEG	POPTR_0011s02480	Potri.011G081900.1	hypothetical protein	---	XP_002317289
Ptp.7109.1.S1_s_at	2.44934	0.0191283	DEG	1.4017	0.177058	nonDEG	1.51667	0.123409	nonDEG	2.04046	0.041909	DEG	-1.0615		nonDEG	---	---	---	---	---
PtpAffx.210868.1.S1_at	-6.65503	0.0072912	DEG	-1.55041	0.1355	nonDEG	-1.42034	0.131285	nonDEG	-3.14536	0.0454844	DEG	-1.03488		nonDEG	POPTR_0013s01310	Potri.013G011700.1	hypothetical protein	AT5G02070.1	XP_002319494
Ptp.7747.1.S1_at	2.54477	0.014999	DEG	1.17752		nonDEG	1.34809	0.160806	nonDEG	2.30267	0.0210252	DEG	-1.02997		nonDEG	---	---	---	---	---
PtpAffx.67763.1.S1_at	3.37683	0	DEG	1.74265	0.0859647	nonDEG	1.62096	0.166151	nonDEG	2.60188	0.0197793	DEG	-1.02024		nonDEG	---	Potri.004G209300.1	---	AT5G06740.1	---
Ptp.6489.1.S1_s_at	2.02726	0.0440019	DEG	1.20759	0.159652	nonDEG	-1.77095	0.0748124	nonDEG	2.27749	0.0367459	DEG	-1.01954		nonDEG	POPTR_0002s03450	Potri.002G033100.1	hypothetical protein	AT5G66440.1	XP_002328176
PtpAffx.549.2.S1_at	-3.00851	0.0366256	DEG	1.01275	0.140257	nonDEG	-1.07168		nonDEG	-2.09147	0.0413527	DEG	-1.0088		nonDEG	POPTR_0012s14230	Potri.012G130600.1	hypothetical protein	AT5G51720.1	XP_002318867
PtpAffx.225309.1.S1_s_at	-4.34884	0.0150348	DEG	1.05396		nonDEG	-1.43324	0.120171	nonDEG	-2.78581	0.00914452	DEG	-1.00848		nonDEG	POPTR_1693s00200	Potri.007G122200.1	hypothetical protein /// hypothetical protein	AT5G15180.1	XP_002309830 /// XP_002338764
PtpAffx.47157.1.S1_at	2.6403	0.0138758	DEG	1.57803	0.126891	nonDEG	1.56737	0.150534	nonDEG	2.80943	0.0130892	DEG	-1.00004		nonDEG	POPTR_0004s09040	Potri.004G091500.1	---	AT5G40010.1	---
PtpAffx.9218.1.S1_at	3.1335	0	DEG	1.51121	0.125752	nonDEG	1.34211	0.191224	nonDEG	4.88952	0	DEG	1.00151		nonDEG	POPTR_0001s03190	Potri.T132800.1	hypothetical protein /// hypothetical protein /// hypothetical protein	AT1G69730.1	XP_002297682 /// XP_002297691 /// XP_002333475
PtpAffx.86629.1.S1_at	2.72905	0.0110908	DEG	2.06325	0.0553487	nonDEG	1.3154	0.174053	nonDEG	1.98358	0.0489048	DEG	1.00715		nonDEG	POPTR_0007s08330	Potri.007G066400.1	---	AT1G16540.1	---
PtpAffx.216103.1.S1_at	-4.89525	0.012336	DEG	-1.3543	0.187581	nonDEG	-1.2811	0.170371	nonDEG	-2.18224	0.0171901	DEG	1.01334		nonDEG	POPTR_0001s41630	Potri.001G405600.1	hypothetical protein	---	XP_002330429
PtpAffx.212083.1.S1_at	2.20779	0.027738	DEG	1.76413	0.0827913	nonDEG	1.96829	0.0887634	nonDEG	6.32441	0	DEG	1.01454	0.193846	nonDEG	POPTR_0019s00980	Potri.T004600.1	hypothetical protein	AT5G14930.2	XP_002325280
PtpAffx.216996.1.S1_at	-8.05222	0	DEG	-1.04598		nonDEG	1.19598		nonDEG	-2.84942	0.018289	DEG	1.01539		nonDEG	POPTR_0017s04370	Potri.017G011000.1	hypothetical protein	---	XP_002336121
PtpAffx.3701.2.S1_at	2.34261	0.020191	DEG	1.5078	0.117903	nonDEG	1.63537	0.166109	nonDEG	3.88637	0	DEG	1.02503		nonDEG	---	---	---	---	---
Ptp.5765.3.S1_at	2.27675	0.0252851	DEG	-1.20722		nonDEG	1.40992	0.148975	nonDEG	1.97207	0.0490846	DEG	1.04144		nonDEG	---	---	---	---	---
PtpAffx.106173.1.S1_s_at	2.95838	0.0130157	DEG	1.73286	0.0779619	nonDEG	2.00231	0.0669128	nonDEG	6.07725	0	DEG	1.05045		nonDEG	POPTR_0487s00210	Potri.002G073900.1	hypothetical protein /// hypothetical protein	AT1G31130.1	XP_002300951 /// XP_002335803
Ptp.1141.1.S1_at	2.30646	0.0201394	DEG	-1.11274		nonDEG	1.22069		nonDEG	2.20603	0.0324053	DEG	1.05249		nonDEG	POPTR_0001s30490	Potri.001G297600.2	hypothetical protein	AT4G34280.1	XP_002300252
PtpAffx.131957.1.S1_at	2.20045	0.0276298	DEG	1.17351		nonDEG	1.43881	0.123609	nonDEG	2.10741	0.0290239	DEG	1.08546		nonDEG	---	---	---	---	---
PtpAffx.210242.1.S1_at	2.54643	0.0147187	DEG	1.28812		nonDEG	1.52457	0.111284	nonDEG	2.19184	0.030692	DEG	1.08671		nonDEG	POPTR_0012s01710	---	hypothetical protein	---	XP_002317762
Ptp.3854.1.S1_at	2.51076	0.0160159	DEG	1.01289		nonDEG	1.60096	0.132779	nonDEG	9.05468	0	DEG	1.09273	0.0984274	nonDEG	---	---	hypothetical protein	---	XP_002314879
PtpAffx.220126.1.S1_at	-2.79778	0.0415472	DEG	-2.01944	0.0761157	nonDEG	-1.44434	0.121648	nonDEG	-3.22854	0	DEG	1.10377		nonDEG	POPTR_0001s01010	Potri.001G127900.1	hypothetical protein	AT4G27870.1	XP_002326782
PtpAffx.143356.1.S1_s_at	-14.9456	0	DEG	-1.59767	0.145984	nonDEG	-1.25679	0.177978	nonDEG	-2.87743	0.0285801	DEG	1.10436		nonDEG	POPTR_0018s01390	Potri.018G031100.1	hypothetical protein	AT5G11420.1	XP_002324280
PtpAffx.59515.1.S1_s_at	2.20093	0.0381386	DEG	1.70043	0.0761577	nonDEG	-1.3153	0.165577	nonDEG	2.00254	0.0469371	DEG	1.1217	0.19592	nonDEG	POPTR_0001s35310	Potri.001G345300.1	hypothetical protein	AT5G40450.1	XP_002300055
PtpAffx.29317.1.A1_at	2.20566	0.0288678	DEG	1.28085		nonDEG	1.28674	0.199454	nonDEG	2.08343	0.0443187	DEG	1.12469		nonDEG	POPTR_0001s12800	Potri.001G069500.2	---	AT1G76390.1	---
PtpAffx.9749.1.A1_at	1.96916	0.0478797	DEG	1.46962	0.133786	nonDEG	1.19641		nonDEG	2.57991	0.0186727	DEG	1.13089		nonDEG	---	---	---	---	---
PtpAffx.145195.1.A1_at	2.90453	0.0100955	DEG	-1.00063		nonDEG	1.57316	0.157207	nonDEG	5.45779	0	DEG	1.16964		nonDEG	POPTR_0014s05430	---	hypothetical protein	---	XP_002326837
Ptp.3690.1.S1_at	2.39969	0.0207224	DEG	1.90413	0.0675795	nonDEG	1.28622	0.170082	nonDEG	4.35744	0	DEG	1.17263		nonDEG	POPTR_0016s07690	Potri.016G076100.1	NAC domain protein, IPR003441	AT5G22380.1	XP_002323414
PtpAffx.85464.1.S1_at	2.03971	0.0417192	DEG	1.46988	0.144427	nonDEG	1.65396	0.0725997	nonDEG	2.33188	0.0222517	DEG	1.1757		nonDEG	---	---	---	---	---
PtpAffx.18878.1.S1_at	-3.01633	0.0359045	DEG	-1.39532	0.183806	nonDEG	-1.17065		nonDEG	-2.01887	0.0431606	DEG	1.18013	0.198429	nonDEG	POPTR_0008s04430	Potri.008G044700.3	---	AT3G54770.1	---
PtpAffx.211593.1.S1_s_at	-4.75323	0.0138554	DEG	-1.83196	0.0705153	nonDEG	-1.11347		nonDEG	-2.46731	0.0122486	DEG	1.1832	0.198167	nonDEG	POPTR_0014s09010	Potri.014G094400.1	hypothetical protein	AT2G46300.1	XP_002320178
Ptp.5270.1.S1_s_at	-4.76683	0.0140199	DEG	1.90469	0.0724741	nonDEG	-1.65326	0.0707378	nonDEG	-1.85288	0.0421928	DEG	1.2088		nonDEG	---	Potri.015G062100.3	ribulose-phosphate 3-epimerase	AT5G61410.1	XP_002330128
Ptp.1541.1.S1_at	-3.88517	0.0207224	DEG	-1.44733	0.121469	nonDEG	1.461	0.121432	nonDEG	-1.89794	0.04108	DEG	1.21347	0.191635	nonDEG	POPTR_0006s18240	Potri.006G166800.4	---	AT5G45670.1	---
PtpAffx.106196.1.S1_at	2.96512	0.015749	DEG	-1.63782	0.171503	nonDEG	1.39615	0.137764	nonDEG	3.93309	0	DEG	1.23842	0.197884	nonDEG	---	---	hypothetical protein	---	XP_002332017
PtpAffx.122940.1.S1_s_at	-3.34572	0.0306799	DEG	-1.54562	0.137927	nonDEG	-1.01876		nonDEG	-1.93456	0.0404576	DEG	1.24167		nonDEG	---	---	---	---	---
PtpAffx.214270.1.S1_s_at	2.30864	0.0226604	DEG	-1.1684		nonDEG	-1.17172		nonDEG	3.6353	0	DEG	1.24767	0.192902	nonDEG	POPTR_0018s03210	Potri.018G012900.1	glutamate-gated kainate-type ion channel receptor subunit GluR5 /// glutamate-gated kainate-type ion channel receptor subunit GluR5 /// glutamate-gated kainate-type ion channel receptor subunit GluR5 /// glutamate-gated kainate-type ion channel receptor subunit GluR5	AT2G29110.1	XP_002324363 /// XP_002324364 /// XP_002324368 /// XP_002324371
Ptp.5868.1.S1_s_at	-3.30406	0.0307999	DEG	-1.18888		nonDEG	1.43682	0.146314	nonDEG	-1.88868	0.03718	DEG	1.27169	0.19797	nonDEG	POPTR_0011s12340	Potri.011G122700.3	hypothetical protein	AT4G27435.1	XP_002317514
PtpAffx.224821.1.S1_at	-2.88503	0.0384122	DEG	-2.11584	0.0677687	nonDEG	1.02525		nonDEG	-2.44736	0.0453934	DEG	1.31974	0.189189	nonDEG	POPTR_0012s13540	Potri.012G137600.2	hypothetical protein	AT1G29670.1	XP_002318829
PtpAffx.206075.1.S1_at	4.03521	0	DEG	1.15825		nonDEG	1.43104	0.158726	nonDEG	2.52435	0.0114111	DEG	1.38705	0.182422	nonDEG	POPTR_0006s04050	Potri.006G042100.1	hypothetical protein	AT1G16390.1	XP_002307985
Ptp.7257.1.A1_at	-2.62813	0.0435399	DEG	-1.64256	0.103049	nonDEG	-1.35154	0.140593	nonDEG	-2.38469	0.0162817	DEG	1.39404	0.178553	nonDEG	---	---	hypothetical protein	---	XP_002322115
Ptp.6123.1.S1_at	2.22899	0.0274492	DEG	1.97418	0.063841	nonDEG	1.19525	0.185353	nonDEG	3.80343	0	DEG	1.40862	0.175381	nonDEG	POPTR_0005s16430	Potri.005G170200.1	---	---	---
PtpAffx.224180.1.S1_at	3.41915	0	DEG	1.47781	0.157216	nonDEG	-1.09358		nonDEG	2.31611	0.0305166	DEG	1.42978	0.173713	nonDEG	POPTR_0001s33050	Potri.001G323300.2	hypothetical protein	AT5G13200.1	XP_002300139
PtpAffx.221154.1.S1_at	-3.04442	0.0352829	DEG	-1.52441	0.133331	nonDEG	1.13536		nonDEG	-1.81719	0.0443187	DEG	1.48385	0.169122	nonDEG	POPTR_0014s03550	Potri.014G036200.1	hypothetical protein	AT1G27040.1	XP_002327102
PtpAffx.22198.1.S1_at	3.01224	0.014999	DEG	1.4385	0.155505	nonDEG	1.1996		nonDEG	2.17385	0.0413527	DEG	1.4864	0.155113	nonDEG	POPTR_0228s00200	Potri.014G113500.1	ABC transporter family protein /// multidrug/pheromone exporter, MDR family, ABC transporter family	AT3G62150.1	XP_002320942 /// XP_002334075
PtpAffx.54529.1.S1_at	2.08591	0.0374452	DEG	1.47042	0.155309	nonDEG	-1.09465		nonDEG	3.4975	0	DEG	1.49409	0.17067	nonDEG	POPTR_0005s11530	Potri.005G113200.1	---	AT5G66160.1	---
PtpAffx.2363.3.A1_at	2.84809	0.0084672	DEG	1.3803	0.154577	nonDEG	1.26436	0.187838	nonDEG	4.02929	0	DEG	1.52834	0.149256	nonDEG	POPTR_0018s03100	Potri.018G013900.4	---	AT4G31750.1	---
Ptp.4733.1.S1_at	-2.77008	0.0425311	DEG	1.22826		nonDEG	1.04575		nonDEG	-2.09064	0.0215339	DEG	1.54762	0.157783	nonDEG	POPTR_0005s07500	Potri.005G073800.1	---	AT1G22360.1	---
PtpAffx.125836.1.A1_at	2.31378	0.0242826	DEG	1.33653	0.182645	nonDEG	1.91972	0.0570396	nonDEG	2.07092	0.0480252	DEG	1.56606	0.134292	nonDEG	POPTR_0012s06830	Potri.012G066700.1	hypothetical protein	AT5G61210.1	XP_002317966
PtpAffx.36899.1.A1_at	2.76563	0.0108614	DEG	-1.06894		nonDEG	1.64224	0.0822035	nonDEG	2.34141	0.02535	DEG	1.56786	0.0861433	nonDEG	POPTR_0005s24230	Potri.005G221000.1	hypothetical protein /// hypothetical protein	AT5G43580.1	XP_002306827 /// XP_002335221
PtpAffx.200498.1.S1_s_at	-3.30164	0.0292422	DEG	-1.98415	0.0623088	nonDEG	-1.32723	0.138411	nonDEG	-2.02238	0.0367153	DEG	1.58397	0.161868	nonDEG	POPTR_0001s17430	Potri.001G174400.1	hypothetical protein	AT5G25460.1	XP_002298115
PtpAffx.225565.1.S1_at	2.12698	0.0333992	DEG	1.40635	0.168018	nonDEG	-1.00755		nonDEG	2.27699	0.032723	DEG	1.60635	0.119911	nonDEG	---	---	hypothetical protein /// hypothetical protein	---	XP_002315607 /// XP_002336444
PtpAffx.142075.1.S1_at	3.53283	0	DEG	1.32353	0.17988	nonDEG	1.23387		nonDEG	3.76488	0	DEG	1.60675	0.13309	nonDEG	---	---	---	---	---
PtpAffx.143539.1.S1_at	1.96445	0.0496814	DEG	1.98565	0.060869	nonDEG	-1.17903		nonDEG	2.8209	0.0136235	DEG	1.61109	0.13395	nonDEG	POPTR_0007s00740	Potri.007G141900.1	---	AT1G05675.1	---
PtpAffx.6696.2.S1_s_at	-3.74149	0.0241056	DEG	1.79397	0.0842343	nonDEG	1.50569	0.107786	nonDEG	2.40009	0.0308694	DEG	1.65565	0.167081	nonDEG	POPTR_0013s07240	Potri.013G074500.1	hypothetical protein	AT5G17540.1	XP_002319767
Ptp.7153.1.S1_at	3.14938	0	DEG	1.02728		nonDEG	1.29566	0.181827	nonDEG	2.52541	0.0250331	DEG	1.65604	0.10705	nonDEG	---	---	---	---	---
Ptp.973.1.A1_at	3.28206	0.0105698	DEG	1.42362	0.15154	nonDEG	1.23068		nonDEG	4.47222	0	DEG	1.70323	0.122604	nonDEG	---	---	---	---	---
PtpAffx.200498.1.S1_at	-5.29494	0.0122085	DEG	-1.60179	0.120213	nonDEG	-1.33306	0.131632	nonDEG	-1.98153	0.033564	DEG	1.71985	0.153547	nonDEG	---	---	hypothetical protein	---	XP_002298115
PtpAffx.203834.1.S1_s_at	2.90306	0.0135767	DEG	1.22346		nonDEG	1.35708	0.139005	nonDEG	14.5898	0	DEG	1.79056	0.152763	nonDEG	POPTR_0004s05570	Potri.004G056800.1	hypothetical protein /// hypothetical protein	AT1G06330.1	XP_002305747 /// XP_002335020
PtpAffx.206771.1.S1_at	3.52702	0	DEG	1.91121	0.0685557	nonDEG	1.97075	0.0506096	nonDEG	6.95568	0	DEG	1.79949	0.0786459	nonDEG	POPTR_0006s26640	Potri.006G250200.2	hypothetical protein	AT1G52360.1	XP_002309604
PtpAffx.218415.1.S1_at	2.20528	0.0313271	DEG	1.42916	0.0945469	nonDEG	1.3608	0.138109	nonDEG	2.20168	0.0340587	DEG	1.96489	0.127956	nonDEG	POPTR_0019s02570	Potri.019G010900.1	hypothetical protein	AT1G73260.1	XP_002332017
PtpAffx.214387.1.S1_at	1.9791	0.0471422	DEG	1.9194	0.0668335	nonDEG	1.30542	0.196602	nonDEG	2.34877	0.0293429	DEG	2.03873	0.0508059	nonDEG	POPTR_0018s10200	Potri.018G094100.1	hypothetical protein	AT5G57510.1	XP_002325063
Ptp.6239.1.S1_at	2.43941	0.0188611	DEG	-1.00767		nonDEG	1.05145		nonDEG	3.08191	0.0117114	DEG	2.08574	0.0559806	nonDEG	POPTR_0013s02310	Potri.013G022100.2	lipoxygenase	AT1G55020.1	XP_002319015
PtpAffx.159371.1.A1_at	-3.73944	0.0222995	DEG	-1.29529	0.179849	nonDEG	-1.61346	0.0922508	nonDEG	-1.62874	0.039536	DEG	2.42435	0.0901609	nonDEG	POPTR_0011s07680	Potri.004G053700.1	---	AT2G31081.1	---
PtpAffx.224349.1.S1_s_at	-4.12443	0.0136552	DEG	-1.22295		nonDEG	1.07302	0.148013	nonDEG	-1.88761	0.0369927	DEG	2.47464	0.113836	nonDEG	POPTR_0004s02230	Potri.004G023100.1	hypothetical protein /// hypothetical protein	AT3G01190.1	XP_002304933 /// XP_002304934
PtpAffx.4493.3.S1_s_at	-9.00829	0	DEG	-1.61911	0.11491	nonDEG	1.25326	0.178377	nonDEG	-2.2422	0.0203315	DEG	3.09617	0.0626721	nonDEG	---	---	hypothetical protein	---	XP_002308060
PtpAffx.2874.1.S1_at	-3.48631	0.0275493	DEG	1.14942	0.112349	nonDEG	1.74802	0.0804665	nonDEG	-1.2571	0.16426	nonDEG	-4.76853	0	DEG	---	---	hypothetical protein	---	XP_002320818
PtpAffx.32933.1.A1_at	2.3824	0.0221817	DEG	1.29001		nonDEG	1.06343		nonDEG	1.74596	0.0839065	nonDEG	-3.33344	0.0255911	DEG	POPTR_0379s00200	Potri.011G027500.1	hypothetical protein	AT4G23180.1	XP_002316616
PtpAffx.225490.1.S1_s_at	2.13412	0.0320862	DEG	1.11353		nonDEG	-1.3773	0.167806	nonDEG	-1.09247		nonDEG	-3.29526	0.0286112	DEG	---	Potri.T094500.1	leucine rich repeat family protein with ABC domain /// hypothetical protein	AT1G74190.1	XP_002332812 /// XP_002332817
PtpAffx.35127.2.A1_s_at	2.59305	0.0135767	DEG	-1.16978		nonDEG	-1.64537	0.0862724	nonDEG	-1.67	0.0773224	nonDEG	-3.22727	0.0325311	DEG	---	---	hypothetical protein /// hypothetical protein /// hypothetical protein /// hypothetical protein	---	XP_002315504 /// XP_002315506 /// XP_002332668 /// XP_002332669
Ptp.5229.1.S1_s_at	-14.9165	0	DEG	-1.17502		nonDEG	1.09372		nonDEG	-1.59855	0.100463	nonDEG	-3.13578	0.0198552	DEG	POPTR_0007s14570	Potri.007G008500.2	hypothetical protein	AT5G65730.1	XP_002310324
PtpAffx.24159.1.A1_x_at	3.25629	0	DEG	1.61052	0.107516	nonDEG	1.4189	0.159249	nonDEG	1.19314	0.178232	nonDEG	-3.01099	0.0140439	DEG	POPTR_0015s08720	Potri.015G076000.1	hypothetical protein	AT5G14740.2	XP_002322164
PtpAffx.3287.1.S1_at	2.00038	0.0478278	DEG	-1.04434		nonDEG	-1.09376		nonDEG	-1.42772	0.166121	nonDEG	-2.61046	0.0478409	DEG	---	---	---	---	---
Ptp.3512.1.S1_s_at	2.63986	0.0172434	DEG	1.31381		nonDEG	-1.00406		nonDEG	1.11379		nonDEG	-2.56379	0.0255911	DEG	POPTR_1731s00200	Potri.017G102100.1	hypothetical protein	AT1G29660.1	XP_002330937
PtpAffx.25276.1.A1_at	2.38962	0.0378689	DEG	1.2125		nonDEG	-1.48802	0.107788	nonDEG	-1.13943		nonDEG	-2.39168	0.0382274	DEG	POPTR_0002s23050	Potri.002G229900.1	glutamate-gated kainate-type ion channel receptor subunit GluR5	AT2G32400.1	XP_002301626
PtpAffx.150574.1.S1_at	2.86203	0.0132345	DEG	1.44492	0.15873	nonDEG	-1.18103		nonDEG	1.43172	0.160285	nonDEG	-2.28817	0.0433822	DEG	POPTR_0010s02530	Potri.010G024500.1	hypothetical protein /// hypothetical protein	AT5G24860.1	XP_002315557 /// XP_002339831
Ptp.7457.1.S1_at	2.51663	0.0173066	DEG	1.20387		nonDEG	1.29799	0.185368	nonDEG	1.95899	0.0518943	nonDEG	-2.22343	0.0327159	DEG	---	---	hypothetical protein	---	XP_002315381
PtpAffx.140476.1.A1_at	2.77722	0.0164052	DEG	1.68156	0.106178	nonDEG	-1.28839	0.190471	nonDEG	-1.39847	0.160881	nonDEG	-1.99043	0.0439847	DEG	POPTR_0006s03610	Potri.006G037800.1	---	---	---
Ptp.3264.1.S1_at	2.20691	0.0275761	DEG	1.00483		nonDEG	-1.01061		nonDEG	1.94948	0.0527013	nonDEG	-1.95299	0.0485225	DEG	---	---	---	---	---
PtpAffx.123151.1.A1_at	2.06704	0.0372369	DEG	-1.03901		nonDEG	1.27252		nonDEG	1.53335	0.123753	nonDEG	2.13753	0.0471967	DEG	POPTR_0015s00950	Potri.012G114000.1	hypothetical protein	AT2G47110.1	XP_002326346
PtpAffx.161219.2.S1_s_at	-5.69536	0.00673034	DEG	1.57827	0.123774	nonDEG	1.49439	0.110933	nonDEG	-1.14905	0.198068	nonDEG	2.19154	0.0464355	DEG	POPTR_0014s12380	Potri.014G129200.3	UDP-glucuronate decarboxylase	AT3G62830.1	XP_002321005
PtpAffx.126071.1.S1_at	-5.59662	0.0086533	DEG	1.70334	0.100133	nonDEG	1.80057	0.0577186	nonDEG	1.36358	0.170226	nonDEG	2.38916	0.02879	DEG	---	---	pyruvate decarboxylase	---	XP_002317431
PtpAffx.153510.1.A1_s_at	2.19384	0.0383023	DEG	1.14729		nonDEG	1.15053		nonDEG	1.35568	0.159698	nonDEG	2.41131	0.0295282	DEG	POPTR_0001s36080	Potri.001G338100.1	hypothetical protein	AT5G40690.1	XP_002298584
PtpAffx.103892.1.S1_a_at	-18.8905	0	DEG	-1.77083	0.0838024	nonDEG	1.5346	0.143885	nonDEG	-1.69465	0.0972947	nonDEG	2.42581	0.0407646	DEG	POPTR_0002s24290	Potri.002G241500.1	hypothetical protein	AT2G02850.1	XP_002303034
PtpAffx.224320.1.S1_at	2.40315	0.021168	DEG	1.11368		nonDEG	1.03432		nonDEG	1.32622	0.184057	nonDEG	2.4347	0.0418764	DEG	POPTR_0003s17730	Potri.003G178900.1	pleiotropic drug resistance protein	AT1G15520.1	XP_002304713
PtpAffx.150232.1.S1_at	-2.6676	0.0474567	DEG	1.49758	0.133822	nonDEG	1.49421	0.102801	nonDEG	-1.4256	0.147536	nonDEG	2.48134	0.0483866	DEG	POPTR_0012s13580	Potri.012G137200.1	cytochrome P450	AT2G45550.1	XP_002318833
PtpAffx.114367.1.A1_at	2.38914	0.0184739	DEG	1.1744		nonDEG	-1.0462		nonDEG	1.57735	0.131053	nonDEG	2.66019	0.0164514	DEG	POPTR_0003s17740	Potri.003G179000.1	---	AT1G15520.1	---
PtpAffx.209861.1.S1_at	-2.58922	0.0464205	DEG	-1.82139	0.0694838	nonDEG	-1.17162		nonDEG	-1.87988	0.0535059	nonDEG	3.00218	0.02879	DEG	POPTR_0011s09930	Potri.011G096900.1	hypothetical protein	AT2G31085.1	XP_002316798
PtpAffx.2370.1.S1_at	2.00562	0.0438001	DEG	-1.21465		nonDEG	-1.04628	0.189502	nonDEG	-1.3016	0.183223	nonDEG	-3.72468	0.0513248	nonDEG	---	---	hypothetical protein /// hypothetical protein /// hypothetical protein /// hypothetical protein	---	XP_002323147 /// XP_002323152 /// XP_002333815 /// XP_002338709
PtpAffx.35484.1.S1_at	2.88788	0.00837713	DEG	-1.67268	0.128941	nonDEG	-1.01484		nonDEG	-1.17266		nonDEG	-2.23043	0.0582127	nonDEG	---	---	hypothetical protein	---	XP_002305727
Ptp.3345.1.S1_at	2.07046	0.0366789	DEG	1.05712		nonDEG	1.11868		nonDEG	1.42089	0.148089	nonDEG	-2.01951	0.0765118	nonDEG	POPTR_0015s15340	Potri.015G122000.1	---	AT5G38280.1	---
PtpAffx.207888.1.S1_at	2.61577	0.0139991	DEG	1.13113		nonDEG	1.47239	0.116785	nonDEG	-1.06686		nonDEG	-1.86085	0.0551144	nonDEG	POPTR_0008s09380	Potri.008G094200.2	hypothetical protein	AT1G26560.1	XP_002311330
PtpAffx.1251.2.S1_at	-3.45579	0.0284752	DEG	-2.17512	0.0766629	nonDEG	1.31452	0.178952	nonDEG	-1.54851	0.107995	nonDEG	-1.85651	0.0592546	nonDEG	POPTR_0002s21630	Potri.002G225500.2	---	AT3G21670.1	---
PtpAffx.10075.1.S1_at	4.0506	0	DEG	-1.24084		nonDEG	-1.71828	0.0529314	nonDEG	-1.27999	0.180988	nonDEG	-1.83955	0.0746221	nonDEG	POPTR_0001s41460	Potri.001G404100.1	NAC domain protein, IPR003441	AT4G27410.2	XP_002329109
PtpAffx.224767.1.S1_at	3.97556	0	DEG	1.85726	0.0720714	nonDEG	1.59447	0.15633	nonDEG	1.62181	0.0953643	nonDEG	-1.82149	0.0655382	nonDEG	POPTR_0011s12950	Potri.T022600.3	hypothetical protein	AT4G27290.1	XP_002316947
PtpAffx.133656.1.A1_a_at	-3.48421	0.0275895	DEG	1.12048		nonDEG	1.33742	0.169431	nonDEG	-1.58285	0.1093	nonDEG	-1.81504	0.0591944	nonDEG	---	---	hypothetical protein /// hypothetical protein	---	XP_002302041 /// XP_002306857
PtpAffx.35389.1.A1_at	2.15794	0.0306076	DEG	-1.17054		nonDEG	-1.00594		nonDEG	1.3721	0.167724	nonDEG	-1.81085	0.0595209	nonDEG	POPTR_0001s21770	Potri.001G210300.1	---	---	---
PtpAffx.43425.1.A1_at	2.00044	0.0441561	DEG	-1.05021		nonDEG	1.07018		nonDEG	1.02738		nonDEG	-1.79374	0.059655	nonDEG	POPTR_0017s04790	Potri.017G016600.1	hypothetical protein	AT1G28440.1	XP_002328032
PtpAffx.224410.1.S1_at	1.9567	0.0498912	DEG	-1.2895	0.201814	nonDEG	1.17567		nonDEG	-1.02815		nonDEG	-1.75182	0.0959667	nonDEG	---	---	hypothetical protein	---	XP_002306099
PtpAffx.147001.1.A1_at	2.10692	0.0352778	DEG	1.12334		nonDEG	-1.07302		nonDEG	1.10504		nonDEG	-1.74519	0.0700593	nonDEG	POPTR_0004s02560	Potri.004G026400.1	---	AT4G23180.1	---
PtpAffx.119420.1.A1_at	2.4286	0.0232744	DEG	1.31125		nonDEG	-1.09735		nonDEG	-1.08519		nonDEG	-1.72211	0.0817494	nonDEG	POPTR_0005s12730	Potri.005G125800.1	GRAS family transcription factor	AT4G36710.1	XP_002327698
Ptp.7965.1.S1_a_at	2.29401	0.0296591	DEG	1.74266	0.089222	nonDEG	1.26208	0.20059	nonDEG	-1.12542		nonDEG	-1.71215	0.0809719	nonDEG	POPTR_0005s21110	Potri.005G188700.1	hypothetical protein	AT5G48940.1	XP_002307483
PtpAffx.223499.1.S1_at	2.01042	0.0465841	DEG	1.10547		nonDEG	1.1229		nonDEG	-1.09941		nonDEG	-1.70979	0.0732836	nonDEG	---	Potri.T028500.1	hypothetical protein	AT1G12290.1	XP_002337475
PtpAffx.21017.1.S1_at	2.37509	0.0224345	DEG	1.60279	0.112011	nonDEG	1.76212	0.153113	nonDEG	1.52829	0.136178	nonDEG	-1.70341	0.0752813	nonDEG	---	---	---	---	---
PtpAffx.249.187.S1_at	2.19785	0.0341839	DEG	1.3332	0.193643	nonDEG	1.61486	0.137329	nonDEG	1.17818		nonDEG	-1.70179	0.0869132	nonDEG	---	---	hypothetical protein	---	XP_002302162
PtpAffx.47270.1.A1_at	2.3255	0.0217528	DEG	-1.09658		nonDEG	1.02677		nonDEG	1.17646		nonDEG	-1.68999	0.103485	nonDEG	---	---	---	---	---
PtpAffx.10532.1.S1_a_at	-5.29776	0.0103272	DEG	-1.06863		nonDEG	-1.69758	0.0926976	nonDEG	-1.48295	0.133008	nonDEG	-1.66238	0.0912951	nonDEG	POPTR_0018s11930	Potri.018G111000.3	---	AT2G24280.1	---
Ptp.3552.1.S1_at	2.18087	0.0301128	DEG	-1.37494	0.197539	nonDEG	1.16994		nonDEG	1.22826	0.196203	nonDEG	-1.65674	0.0843474	nonDEG	---	---	---	---	---
Ptp.7273.1.S1_at	2.17718	0.0298843	DEG	-1.07865		nonDEG	1.05087		nonDEG	1.5172	0.143869	nonDEG	-1.65568	0.0890923	nonDEG	---	---	---	---	---
PtpAffx.92986.1.S1_at	2.08713	0.0346676	DEG	1.13293		nonDEG	1.20951		nonDEG	1.42602	0.165288	nonDEG	-1.65063	0.0848012	nonDEG	---	---	---	---	---
Ptp.4354.1.S1_at	2.2591	0.0275694	DEG	-1.11184		nonDEG	1.0863		nonDEG	1.72417	0.0942424	nonDEG	-1.64042	0.100018	nonDEG	---	---	---	---	---
PtpAffx.99879.1.S1_at	2.45731	0.0167543	DEG	1.00276		nonDEG	-1.02204		nonDEG	1.71884	0.0945847	nonDEG	-1.62875	0.0915498	nonDEG	---	---	---	---	---
PtpAffx.222128.1.S1_at	-2.55054	0.0495381	DEG	-1.38868	0.171871	nonDEG	-1.06983		nonDEG	-1.70643	0.0725983	nonDEG	-1.62392	0.0987483	nonDEG	POPTR_0011s10740	Potri.011G106300.3	hypothetical protein /// hypothetical protein	AT3G14850.2	XP_002317443 /// XP_002332481
PtpAffx.131630.1.S1_at	-2.55207	0.049916	DEG	1.35828	0.194105	nonDEG	-1.39762	0.138813	nonDEG	-1.20262		nonDEG	-1.62378	0.10008	nonDEG	POPTR_0006s04370	Potri.006G045200.5	---	AT3G57190.1	---
Ptp.1000.1.A1_at	2.43182	0.0189747	DEG	1.64043	0.110704	nonDEG	-1.57613	0.0906285	nonDEG	1.10691		nonDEG	-1.62046	0.120603	nonDEG	---	---	---	---	---
PtpAffx.249.377.A1_at	2.77616	0.0139372	DEG	1.23446		nonDEG	1.18317		nonDEG	-1.13909		nonDEG	-1.61791	0.0993482	nonDEG	---	---	---	---	---
Ptp.4984.1.S1_s_at	-2.84184	0.0404536	DEG	-1.06205		nonDEG	-1.34103	0.176005	nonDEG	-1.03084		nonDEG	-1.61693	0.0894768	nonDEG	POPTR_2515s00200	Potri.008G157900.6	early light-inducible protein /// early light-inducible protein /// early light-inducible protein /// early light-inducible protein	AT3G22840.1	XP_002312550 /// XP_002312551 /// XP_002312552 /// XP_002338573
Ptp.7768.1.S1_at	2.10751	0.042024	DEG	1.12069		nonDEG	1.49094	0.121379	nonDEG	1.32728	0.170284	nonDEG	-1.60718	0.130402	nonDEG	---	---	---	---	---
PtpAffx.82413.1.A1_at	2.56814	0.0233896	DEG	1.63558	0.119756	nonDEG	1.28323	0.197461	nonDEG	-1.18511	0.201552	nonDEG	-1.6056	0.0958419	nonDEG	POPTR_0013s11220	Potri.013G107700.1	---	AT1G22610.1	---
PtpAffx.200021.1.S1_at	2.2718	0.0280675	DEG	1.03138		nonDEG	1.2541		nonDEG	1.27332	0.194427	nonDEG	-1.60278	0.116604	nonDEG	POPTR_0001s04110	Potri.001G003900.1	hypothetical protein	AT1G55350.1	XP_002297624
PtpAffx.8326.2.A1_at	2.18981	0.0294925	DEG	1.77989	0.0842826	nonDEG	-1.05612		nonDEG	1.1349		nonDEG	-1.59453	0.104572	nonDEG	---	---	JAZ domain containing protein	---	XP_002314793
PtpAffx.114990.1.A1_at	3.00177	0.00851297	DEG	2.0299	0.062606	nonDEG	1.05027		nonDEG	-1.29338	0.196686	nonDEG	-1.59117	0.0983073	nonDEG	POPTR_0005s28020	Potri.005G258800.1	hypothetical protein	AT1G20990.1	XP_002307829
Ptp.6277.2.S1_at	2.27341	0.0253432	DEG	1.18906		nonDEG	-1.28359	0.182801	nonDEG	1.30524	0.187574	nonDEG	-1.58885	0.129261	nonDEG	---	---	hypothetical protein	---	XP_002320667
PtpAffx.222322.1.S1_s_at	2.71441	0.0128563	DEG	1.59357	0.120005	nonDEG	1.409	0.133166	nonDEG	-1.04554		nonDEG	-1.58282	0.104335	nonDEG	POPTR_0017s04790	Potri.017G016600.1	hypothetical protein	AT1G28440.1	XP_002328032
PtpAffx.68101.1.S1_s_at	-2.97567	0.0371293	DEG	1.03885		nonDEG	-1.64439	0.0910186	nonDEG	1.35193	0.145691	nonDEG	-1.57668	0.152518	nonDEG	---	---	hypothetical protein /// hypothetical protein /// hypothetical protein /// hypothetical protein /// hypothetical protein	---	XP_002314533 /// XP_002314534 /// XP_002314535 /// XP_002314536 /// XP_002314537
PtpAffx.9641.1.S1_at	2.28361	0.0252272	DEG	1.22149		nonDEG	-1.13487		nonDEG	1.59192	0.116096	nonDEG	-1.57017	0.130144	nonDEG	---	---	---	---	---
PtpAffx.149533.1.A1_at	3.91425	0	DEG	-1.04742		nonDEG	1.23079		nonDEG	1.12302		nonDEG	-1.56814	0.140784	nonDEG	POPTR_0007s14750	Potri.007G006800.1	---	AT3G49780.1	---
PtpAffx.119025.1.S1_at	1.99388	0.0477242	DEG	1.004		nonDEG	-1.03928		nonDEG	1.28646	0.192219	nonDEG	-1.55235	0.112263	nonDEG	---	---	---	---	---
Ptp.845.1.S1_at	-3.49338	0.0249588	DEG	-1.47161	0.143429	nonDEG	1.22934		nonDEG	-1.06768		nonDEG	-1.55224	0.131492	nonDEG	POPTR_0003s06370	Potri.013G141900.1	hypothetical protein /// hypothetical protein	AT1G72610.1	XP_002304135 /// XP_002304136
PtpAffx.112304.2.S1_at	2.58171	0.0182421	DEG	1.14824		nonDEG	-1.05556		nonDEG	1.13175		nonDEG	-1.54726	0.126242	nonDEG	POPTR_0012s01640	Potri.012G001700.1	hypothetical protein	AT2G46420.1	XP_002317756
Ptp.7211.1.S1_at	2.21214	0.0294374	DEG	1.06931		nonDEG	-1.13354		nonDEG	1.37629	0.166324	nonDEG	-1.53603	0.124065	nonDEG	---	---	---	---	---
Ptp.315.1.A1_at	2.23211	0.0271534	DEG	-1.14107		nonDEG	1.31321	0.17356	nonDEG	1.02081		nonDEG	-1.5228	0.118028	nonDEG	---	---	---	---	---
Ptp.6836.1.S1_at	4.96118	0	DEG	1.62918	0.120157	nonDEG	1.86948	0.122533	nonDEG	1.41328	0.136067	nonDEG	-1.52025	0.109321	nonDEG	POPTR_0015s11130	Potri.015G099200.2	hypothetical protein	AT5G13080.1	XP_002322274
Ptp.265.1.S1_at	2.55231	0.0144486	DEG	1.02301		nonDEG	-1.38287	0.139919	nonDEG	-1.06218		nonDEG	-1.51993	0.129074	nonDEG	---	---	---	---	---
Ptp.1752.2.A1_s_at	2.42988	0.0254016	DEG	2.08883	0.05167	nonDEG	-1.0357		nonDEG	-1.11329		nonDEG	-1.51614	0.117915	nonDEG	POPTR_0007s00290	Potri.007G146400.1	hypothetical protein	AT3G59900.1	XP_002310372
PtpAffx.86388.1.S1_at	-3.32051	0.0302091	DEG	1.38153	0.175563	nonDEG	-1.28534	0.178887	nonDEG	-1.22442		nonDEG	-1.51225	0.136279	nonDEG	POPTR_0014s15390	Potri.014G155800.2	cytochrome P450 fatty acid hydroperoxide lyase	AT4G15440.1	XP_002321136
PtpAffx.24831.1.A1_at	2.26324	0.0264689	DEG	1.48384	0.156971	nonDEG	-1.56638	0.0850091	nonDEG	-1.133		nonDEG	-1.51202	0.117777	nonDEG	---	---	---	---	---
PtpAffx.76547.1.A1_at	2.21054	0.0289859	DEG	1.08878		nonDEG	-1.12687		nonDEG	1.25974	0.195558	nonDEG	-1.50844	0.120827	nonDEG	---	---	---	---	---
Ptp.7144.1.S1_at	2.32017	0.0211113	DEG	1.02479		nonDEG	1.17018		nonDEG	1.51065	0.138689	nonDEG	-1.50387	0.129143	nonDEG	---	---	---	---	---
PtpAffx.101918.1.A1_at	2.17194	0.0289504	DEG	1.11278		nonDEG	1.46311	0.117284	nonDEG	1.63331	0.101691	nonDEG	-1.49829	0.128268	nonDEG	---	---	hypothetical protein	---	XP_002313393
Ptp.7425.1.S1_at	3.06141	0.0125992	DEG	1.49097	0.10146	nonDEG	1.05832		nonDEG	1.74809	0.0895754	nonDEG	-1.49691	0.129443	nonDEG	---	---	---	---	---
PtpAffx.138305.1.S1_at	2.08309	0.0355241	DEG	1.09315		nonDEG	1.1475		nonDEG	1.40042	0.161392	nonDEG	-1.49429	0.12806	nonDEG	---	---	---	---	---
PtpAffx.67810.1.A1_s_at	7.34803	0	DEG	1.50542	0.14547	nonDEG	2.14973	0.0918275	nonDEG	1.00553		nonDEG	-1.48707	0.132845	nonDEG	POPTR_0016s12440	Potri.016G117100.1	oxidoreductase, 2OG-Fe(II) oxygenase family protein	AT5G05600.1	XP_002323582
PtpAffx.60213.1.S1_at	-4.4006	0.0141883	DEG	1.00026		nonDEG	1.3068	0.173558	nonDEG	1.26149	0.187628	nonDEG	-1.48124	0.126676	nonDEG	POPTR_0004s21320	Potri.004G203000.1	---	AT3G52740.1	---
PtpAffx.215394.1.S1_s_at	2.64478	0.0210548	DEG	1.40031	0.183912	nonDEG	1.51356	0.116368	nonDEG	1.15283		nonDEG	-1.47424	0.138933	nonDEG	POPTR_0063s00220	Potri.019G108600.1	hypothetical protein /// hypothetical protein	---	XP_002338073 /// XP_002339485
PtpAffx.115107.1.A1_at	2.00208	0.0470379	DEG	-1.03159		nonDEG	1.30083	0.191401	nonDEG	1.39361	0.169789	nonDEG	-1.4668	0.138654	nonDEG	---	---	---	---	---
PtpAffx.93286.1.A1_at	2.37965	0.0237422	DEG	-1.16328		nonDEG	1.00525		nonDEG	1.3631	0.168449	nonDEG	-1.46527	0.146202	nonDEG	---	---	---	---	---
PtpAffx.24537.1.A1_at	2.05721	0.0376558	DEG	-1.19359		nonDEG	1.05573		nonDEG	1.25425	0.195877	nonDEG	-1.46105	0.137725	nonDEG	---	---	---	---	---
Ptp.6192.1.S1_s_at	-4.65425	0.014928	DEG	-1.29185	0.200872	nonDEG	-1.52919	0.100679	nonDEG	-1.16931		nonDEG	-1.45805	0.142137	nonDEG	POPTR_0019s01520	Potri.019G001200.1	hypothetical protein	AT3G26040.1	XP_002329454
PtpAffx.54413.1.A1_at	2.85904	0.00860601	DEG	1.02756		nonDEG	1.20434		nonDEG	-1.29869	0.196714	nonDEG	-1.45459	0.14007	nonDEG	---	---	---	---	---
PtpAffx.37703.1.A1_at	2.03284	0.0435369	DEG	1.1808		nonDEG	1.19491		nonDEG	1.66259	0.103682	nonDEG	-1.45145	0.141164	nonDEG	---	---	hypothetical protein	---	XP_002319889
PtpAffx.147337.1.A1_at	2.22534	0.0421848	DEG	1.90648	0.0607425	nonDEG	1.33588	0.175288	nonDEG	1.82135	0.0682168	nonDEG	-1.44775	0.139145	nonDEG	---	---	hypothetical protein	---	XP_002300643
PtpAffx.78732.1.S1_at	2.58578	0.0148575	DEG	1.32542	0.172122	nonDEG	1.29503	0.193411	nonDEG	1.5542	0.129102	nonDEG	-1.44389	0.149343	nonDEG	---	---	---	---	---
PtpAffx.18160.2.S1_at	-11.7926	0	DEG	1.54895	0.0927906	nonDEG	1.20752		nonDEG	-1.537	0.0830592	nonDEG	-1.44365	0.143502	nonDEG	POPTR_0004s09510	Potri.004G096000.1	hypothetical protein	AT3G18280.1	XP_002301735
Ptp.4398.2.A1_at	2.37251	0.0301285	DEG	1.67867	0.0841828	nonDEG	1.07923		nonDEG	1.00501		nonDEG	-1.44052	0.133352	nonDEG	POPTR_0008s13360	Potri.008G134000.1	hypothetical protein	AT2G01670.1	XP_002312457
PtpAffx.220112.1.S1_s_at	4.28567	0	DEG	1.38261	0.144957	nonDEG	1.26958	0.196694	nonDEG	1.3833	0.164594	nonDEG	-1.43821	0.150706	nonDEG	POPTR_0001s01240	Potri.001G130300.1	hypothetical protein /// hypothetical protein /// hypothetical protein /// hypothetical protein /// hypothetical protein	AT3G56710.1	XP_002305274 /// XP_002322895 /// XP_002326773 /// XP_002331999 /// XP_002337613
PtpAffx.135369.1.S1_at	1.96278	0.0480885	DEG	1.40384	0.161448	nonDEG	1.0734		nonDEG	1.85596	0.0714123	nonDEG	-1.43762	0.15131	nonDEG	POPTR_0001s45080	Potri.T176200.1	---	---	---
PtpAffx.5203.1.A1_at	2.38541	0.020088	DEG	1.30451		nonDEG	-1.14333		nonDEG	1.04282		nonDEG	-1.43145	0.15218	nonDEG	POPTR_0002s09550	Potri.002G094900.1	hypothetical protein	AT1G35830.1	XP_002301045
PtpAffx.225081.1.S1_s_at	2.46229	0.0169344	DEG	-1.05458		nonDEG	-1.17483		nonDEG	1.09968		nonDEG	-1.42917	0.16142	nonDEG	POPTR_0011s13100	Potri.018G111700.1	hypothetical protein /// hypothetical protein	AT4G11530.1	XP_002324559 /// XP_002334008
Ptp.1596.1.A1_at	-2.98301	0.0338688	DEG	-1.01233		nonDEG	-1.31856	0.172698	nonDEG	-1.11555		nonDEG	-1.42784	0.148874	nonDEG	POPTR_0003s21190	Potri.003G219000.1	hypothetical protein	AT4G25650.1	XP_002304859
PtpAffx.29666.2.S1_at	-2.85697	0.0351754	DEG	-1.34116	0.198492	nonDEG	-1.26979	0.190771	nonDEG	-1.18716		nonDEG	-1.42777	0.152087	nonDEG	POPTR_0011s04400	Potri.011G044200.1	hypothetical protein	AT4G21570.1	XP_002305664
PtpAffx.1654.1.S1_at	2.12064	0.0372757	DEG	1.11772		nonDEG	-1.2846	0.178071	nonDEG	-1.08006		nonDEG	-1.42724	0.14653	nonDEG	POPTR_0004s06850	Potri.017G150000.1	hypothetical protein	AT3G16520.3	XP_002327511
Ptp.3448.1.S1_at	2.24387	0.0266932	DEG	1.44566	0.156102	nonDEG	-1.29554	0.180262	nonDEG	-1.03644		nonDEG	-1.42586	0.149734	nonDEG	POPTR_0014s03510	Potri.014G035800.2	---	AT2G26510.1	---
Ptp.2749.1.S1_at	2.75898	0.011753	DEG	1.01137		nonDEG	1.04944		nonDEG	1.55056	0.132307	nonDEG	-1.42532	0.150041	nonDEG	---	---	---	---	---
PtpAffx.208320.1.S1_at	2.20108	0.0303396	DEG	-1.13395		nonDEG	-1.01112		nonDEG	1.42829	0.16297	nonDEG	-1.42292	0.147727	nonDEG	---	---	hypothetical protein	---	XP_002311792
PtpAffx.133759.1.A1_at	2.14315	0.0373407	DEG	1.23013		nonDEG	-1.00819		nonDEG	1.4093	0.16707	nonDEG	-1.42273	0.151227	nonDEG	---	---	---	---	---
PtpAffx.224722.1.S1_at	2.5768	0.0158017	DEG	1.27748		nonDEG	1.45567	0.180885	nonDEG	1.03228		nonDEG	-1.42265	0.14939	nonDEG	POPTR_0011s03790	Potri.011G037300.1	hypothetical protein	AT4G21390.1	XP_002316681
PtpAffx.2409.1.S1_at	2.27602	0.0231603	DEG	1.01103		nonDEG	1.09801		nonDEG	1.56148	0.127305	nonDEG	-1.42098	0.151742	nonDEG	---	---	---	---	---
PtpAffx.37752.1.A1_at	2.12	0.0339531	DEG	-1.02722		nonDEG	1.36524	0.163046	nonDEG	1.11036		nonDEG	-1.42057	0.15079	nonDEG	---	---	---	---	---
PtpAffx.163405.2.S1_at	-2.83153	0.0395136	DEG	1.00119		nonDEG	-1.0989		nonDEG	-1.05878		nonDEG	-1.42011	0.152381	nonDEG	POPTR_0005s15890	Potri.005G175400.1	aminotransferase family protein	AT1G77670.1	XP_002306622
PtpAffx.151676.1.A1_at	2.07819	0.0366256	DEG	1.06977		nonDEG	1.88811	0.105721	nonDEG	1.42649	0.15971	nonDEG	-1.41938	0.164871	nonDEG	---	Potri.009G109500.1	---	AT3G18950.1	---
PtpAffx.30016.1.S1_at	2.15615	0.0315554	DEG	1.20125		nonDEG	1.04443		nonDEG	1.32016	0.184364	nonDEG	-1.41514	0.152453	nonDEG	---	---	hypothetical protein	---	XP_002320380
PtpAffx.215477.1.S1_s_at	2.02239	0.0418115	DEG	1.00674		nonDEG	-1.45096	0.11829	nonDEG	1.25684	0.194773	nonDEG	-1.41209	0.145613	nonDEG	---	---	hypothetical protein	---	XP_002334354
Ptp.7421.1.S1_at	-3.16076	0.032257	DEG	1.70668	0.102099	nonDEG	-1.02538		nonDEG	-1.06622		nonDEG	-1.41147	0.146419	nonDEG	---	Potri.006G067200.1	---	AT5G20230.1	---
PtpAffx.224331.1.S1_at	2.32295	0.0352064	DEG	1.40849	0.177656	nonDEG	1.10255		nonDEG	1.23938	0.195076	nonDEG	-1.40788	0.153068	nonDEG	POPTR_0003s19600	Potri.003G196600.1	hypothetical protein	AT4G29050.1	XP_002303928
PtpAffx.2288.3.A1_at	2.40557	0.0230473	DEG	-1.6949	0.0915502	nonDEG	1.35476	0.160349	nonDEG	1.10935		nonDEG	-1.40534	0.160153	nonDEG	---	---	hypothetical protein	---	XP_002329963
PtpAffx.112474.1.S1_at	2.00792	0.0466371	DEG	-1.34354	0.196653	nonDEG	1.01854		nonDEG	1.06992		nonDEG	-1.40345	0.155213	nonDEG	---	---	---	---	---
PtpAffx.34171.1.S1_at	2.31828	0.0231037	DEG	1.22935		nonDEG	1.18096		nonDEG	1.53267	0.121373	nonDEG	-1.40027	0.160209	nonDEG	---	---	---	---	---
PtpAffx.5657.1.S1_at	2.20167	0.0280121	DEG	-1.20217		nonDEG	-1.52423	0.0933234	nonDEG	-1.0436		nonDEG	-1.39971	0.150098	nonDEG	POPTR_0012s01740	Potri.012G002700.1	hypothetical protein	AT2G29380.1	XP_002318387
Ptp.6983.1.S1_s_at	2.3299	0.0313839	DEG	-1.25232		nonDEG	-1.19927		nonDEG	-1.46356	0.140923	nonDEG	-1.39512	0.152681	nonDEG	POPTR_0010s15220	Potri.010G142300.2	hypothetical protein	AT4G16160.2	XP_002314929
PtpAffx.99700.1.S1_at	-3.86338	0.0212824	DEG	-1.79101	0.112307	nonDEG	1.14931		nonDEG	-1.23368		nonDEG	-1.39399	0.152554	nonDEG	---	---	---	---	---
Ptp.15.1.S1_at	-2.65381	0.0384469	DEG	1.23106	0.158096	nonDEG	1.05322		nonDEG	-1.09066		nonDEG	-1.38624	0.126123	nonDEG	POPTR_0003s21200	Potri.003G218900.2	hypothetical protein	AT4G25650.1	XP_002304861
PtpAffx.211278.1.S1_at	2.20457	0.0295478	DEG	-1.20952		nonDEG	1.01048		nonDEG	1.6785	0.102325	nonDEG	-1.3851	0.165904	nonDEG	POPTR_0013s09470	Potri.013G090300.1	hypothetical protein	AT3G56400.1	XP_002319879
PtpAffx.53138.1.S1_at	2.10661	0.0353117	DEG	1.07389		nonDEG	1.01694		nonDEG	1.3009	0.178087	nonDEG	-1.38411	0.160107	nonDEG	---	---	---	---	---
PtpAffx.80734.1.A1_at	-2.62496	0.0477242	DEG	-1.57882	0.120846	nonDEG	-1.64302	0.0723821	nonDEG	-1.48265	0.143706	nonDEG	-1.38218	0.165217	nonDEG	POPTR_0002s17000	Potri.002G168600.1	hypothetical protein	AT4G01070.1	XP_002301402
PtpAffx.24788.1.A1_at	2.88244	0.0204532	DEG	1.70907	0.0943108	nonDEG	1.10042		nonDEG	1.33859	0.179038	nonDEG	-1.38163	0.16058	nonDEG	---	---	---	---	---
PtpAffx.214491.1.S1_at	-2.88985	0.0343793	DEG	-1.91676	0.0597021	nonDEG	1.03272		nonDEG	-1.30588	0.190648	nonDEG	-1.38036	0.155298	nonDEG	POPTR_0018s12080	Potri.006G188700.1	hypothetical protein	AT2G07690.1	XP_002325153
Ptp.5778.1.S1_s_at	-4.60541	0.0135378	DEG	1.49366	0.145326	nonDEG	-1.46335	0.116671	nonDEG	-1.16883		nonDEG	-1.37666	0.152338	nonDEG	POPTR_0012s04090	Potri.012G043900.4	glutamine synthetase	AT5G37600.1	XP_002318305
PtpAffx.212510.1.S1_at	2.08397	0.0437472	DEG	1.51085	0.143218	nonDEG	-1.04299		nonDEG	-1.12315		nonDEG	-1.37478	0.16597	nonDEG	POPTR_0019s14060	Potri.019G118000.1	hypothetical protein	AT1G03940.1	XP_002326109
PtpAffx.13917.1.S1_at	2.4222	0.017762	DEG	1.23982		nonDEG	1.30956	0.180599	nonDEG	1.44334	0.134915	nonDEG	-1.37312	0.16681	nonDEG	---	---	---	---	---
PtpAffx.1458.1.S1_at	3.1957	0	DEG	-1.93138	0.0563058	nonDEG	-1.32843	0.127958	nonDEG	-1.3809	0.167003	nonDEG	-1.373	0.166961	nonDEG	---	---	hypothetical protein	---	XP_002320889
PtpAffx.140385.1.A1_at	2.74477	0.0145824	DEG	1.11304		nonDEG	-1.25911	0.194809	nonDEG	1.00088		nonDEG	-1.37268	0.172781	nonDEG	POPTR_0018s01960	Potri.018G025100.1	hypothetical protein	AT5G20280.1	XP_002324874
Ptp.3429.1.S1_at	2.67013	0.0129621	DEG	1.16916		nonDEG	1.18317		nonDEG	1.86935	0.064383	nonDEG	-1.37121	0.168781	nonDEG	---	---	---	---	---
PtpAffx.93242.1.A1_at	2.14248	0.031498	DEG	-1.08128		nonDEG	-1.01063		nonDEG	1.15298		nonDEG	-1.36982	0.171426	nonDEG	---	---	---	---	---
PtpAffx.20895.2.S1_at	-5.55773	0.00799442	DEG	1.21572		nonDEG	-1.04814		nonDEG	1.08869		nonDEG	-1.36824	0.167565	nonDEG	---	---	---	---	---
PtpAffx.202219.1.S1_at	2.14602	0.0325281	DEG	1.03511		nonDEG	1.42426	0.138918	nonDEG	1.28089	0.168512	nonDEG	-1.36786	0.175864	nonDEG	POPTR_0002s16160	Potri.002G160300.2	hypothetical protein	AT2G45910.1	XP_002301359
PtpAffx.85674.2.S1_at	2.03735	0.0422387	DEG	1.20354		nonDEG	1.03243		nonDEG	1.31756	0.178459	nonDEG	-1.36744	0.165285	nonDEG	POPTR_0001s31640	Potri.001G308900.1	---	AT2G18465.1	---
Ptp.629.1.S1_at	-4.52619	0.0123683	DEG	-1.44522	0.169386	nonDEG	1.12696		nonDEG	-1.72493	0.0784371	nonDEG	-1.36486	0.167108	nonDEG	POPTR_0007s10120	Potri.007G052600.1	---	AT4G33910.1	---
Ptp.3724.1.S1_at	2.27435	0.0254603	DEG	1.17312	0.194511	nonDEG	-1.56441	0.0887177	nonDEG	1.34046	0.177556	nonDEG	-1.36425	0.167531	nonDEG	---	---	---	---	---
PtpAffx.6610.2.S1_s_at	2.76271	0.0118414	DEG	1.26719	0.180864	nonDEG	1.51149	0.11457	nonDEG	1.84406	0.0704369	nonDEG	-1.36255	0.183858	nonDEG	---	---	hypothetical protein	---	XP_002303897
PtpAffx.221239.1.S1_at	2.20956	0.0379763	DEG	-1.07289		nonDEG	1.71231	0.0641627	nonDEG	1.2398	0.196123	nonDEG	-1.36139	0.169393	nonDEG	---	---	---	---	---
PtpAffx.212209.1.S1_s_at	2.4033	0.0275092	DEG	-1.25849		nonDEG	-1.21957		nonDEG	-1.04662		nonDEG	-1.35608	0.16604	nonDEG	POPTR_0019s04820	Potri.019G032700.3	hypothetical protein	AT3G04030.3	XP_002325408
PtpAffx.52988.1.S1_at	2.53651	0.0188988	DEG	1.42193	0.145008	nonDEG	-1.01742		nonDEG	1.52642	0.124418	nonDEG	-1.33954	0.175727	nonDEG	---	---	---	---	---
PtpAffx.214224.1.S1_x_at	2.0171	0.0440665	DEG	-1.11668		nonDEG	1.02813		nonDEG	-1.02721		nonDEG	-1.33915	0.182843	nonDEG	POPTR_0018s02220	Potri.018G022500.2	hypothetical protein	AT5G11040.1	XP_002324893
PtpAffx.208946.1.S1_s_at	3.30036	0.00920994	DEG	1.62761	0.117606	nonDEG	1.67215	0.0621678	nonDEG	-1.07286		nonDEG	-1.33681	0.174679	nonDEG	POPTR_0010s13340	Potri.010G123500.1	hypothetical protein	AT1G68290.1	XP_002315936
Ptp.4182.1.S1_at	-3.01637	0.0345951	DEG	1.01828		nonDEG	1.64257	0.101032	nonDEG	-1.47786	0.141832	nonDEG	-1.33111	0.17804	nonDEG	POPTR_0001s04590	Potri.001G008500.2	hypothetical protein	AT1G55260.1	XP_002299127
Ptp.1570.1.S1_at	2.32905	0.0224986	DEG	1.23673		nonDEG	-1.00603		nonDEG	1.22718		nonDEG	-1.33047	0.177433	nonDEG	---	---	---	---	---
Ptp.4975.1.S1_at	2.16551	0.0306618	DEG	-1.11921		nonDEG	-1.04639		nonDEG	1.44636	0.151783	nonDEG	-1.32699	0.177985	nonDEG	---	---	---	---	---
Ptp.3431.1.S1_at	2.3259	0.0235646	DEG	1.00198		nonDEG	1.32916	0.175752	nonDEG	1.05093		nonDEG	-1.32552	0.19216	nonDEG	---	Potri.012G087200.1	---	---	---
Ptp.2230.1.S1_at	2.22889	0.0265246	DEG	1.79111	0.0836791	nonDEG	1.08218		nonDEG	1.33743	0.167836	nonDEG	-1.32474	0.180595	nonDEG	---	---	hypothetical protein	---	XP_002302409
PtpAffx.63488.1.S1_at	2.5209	0.014928	DEG	1.39988	0.167778	nonDEG	-1.2946	0.171622	nonDEG	1.29734	0.17835	nonDEG	-1.32429	0.188193	nonDEG	---	---	---	---	---
PtpAffx.202227.1.S1_at	-2.84364	0.0404512	DEG	1.34162	0.173717	nonDEG	-1.08064		nonDEG	-1.23926	0.200841	nonDEG	-1.32412	0.179499	nonDEG	POPTR_0002s16430	Potri.002G162800.2	hypothetical protein	AT2G46100.1	XP_002302602
PtpAffx.90500.1.S1_at	2.26036	0.0241761	DEG	1.11226		nonDEG	-1.04336		nonDEG	1.59202	0.123383	nonDEG	-1.32319	0.185587	nonDEG	---	---	---	---	---
PtpAffx.101664.1.A1_at	2.58494	0.0187488	DEG	1.29815		nonDEG	1.27519	0.192435	nonDEG	1.63705	0.116216	nonDEG	-1.32297	0.185606	nonDEG	---	---	hypothetical protein	---	XP_002325199
PtpAffx.130846.1.S1_at	2.26387	0.0273302	DEG	-1.03798		nonDEG	-1.09098		nonDEG	1.16124		nonDEG	-1.32053	0.181447	nonDEG	POPTR_0018s00700	Potri.018G038100.1	AP2/ERF domain-containing transcription factor	AT5G21960.1	XP_002324813
Ptp.2833.1.S1_at	2.61906	0.0190512	DEG	-1.10166		nonDEG	1.16619		nonDEG	1.51051	0.133803	nonDEG	-1.31848	0.183247	nonDEG	---	---	---	---	---
Ptp.7335.1.S1_at	1.95953	0.0479317	DEG	1.15312		nonDEG	1.55574	0.148967	nonDEG	1.56119	0.102824	nonDEG	-1.31767	0.183847	nonDEG	POPTR_0006s04770	Potri.006G049200.1	hypothetical protein	AT2G41690.1	XP_002308023
PtpAffx.112672.1.A1_at	2.12681	0.0338969	DEG	1.06628		nonDEG	1.08705		nonDEG	1.39662	0.170763	nonDEG	-1.31587	0.180801	nonDEG	---	---	---	---	---
Ptp.5314.1.S1_s_at	-7.26603	0	DEG	-1.09976		nonDEG	-1.55811	0.0911307	nonDEG	-1.52253	0.119561	nonDEG	-1.31564	0.171683	nonDEG	POPTR_0007s00570	Potri.007G143600.1	hypothetical protein	AT5G16970.1	XP_002309722
Ptp.6550.1.S1_s_at	-5.11561	0.0124498	DEG	1.36589	0.180447	nonDEG	-1.28859	0.182826	nonDEG	-1.22211	0.198835	nonDEG	-1.31563	0.163	nonDEG	---	---	hypothetical protein	---	XP_002301134
PtpAffx.141538.1.S1_s_at	-2.72112	0.043813	DEG	1.44794	0.161326	nonDEG	-1.45844	0.125107	nonDEG	1.05537	0.18925	nonDEG	-1.31429	0.175243	nonDEG	POPTR_0005s24500	Potri.005G223500.1	high affinity inorganic phosphate transporter /// high affinity inorganic phosphate transporter /// high affinity inorganic phosphate transporter	AT2G38940.1	XP_002306844 /// XP_002306845 /// XP_002339222
PtpAffx.126669.1.S1_at	-2.76529	0.0423964	DEG	-1.00383		nonDEG	-1.31133	0.177773	nonDEG	-1.10741		nonDEG	-1.31247	0.184177	nonDEG	POPTR_0016s14420	Potri.016G137200.2	hypothetical protein	AT2G38550.1	XP_002323079
PtpAffx.204643.1.S1_s_at	-3.66415	0.0256081	DEG	-1.1104		nonDEG	-1.45729	0.148537	nonDEG	-1.46362	0.128493	nonDEG	-1.30754	0.147085	nonDEG	POPTR_0009s11210	Potri.009G108900.1	hypothetical protein /// hypothetical protein	AT1G49470.1	XP_002313078 /// XP_002334558
Ptp.6304.1.S1_at	-3.76897	0.0246936	DEG	1.27453		nonDEG	-1.42227	0.131573	nonDEG	-1.0756		nonDEG	-1.30494	0.181521	nonDEG	POPTR_0003s21190	Potri.003G219000.1	hypothetical protein	AT4G25650.1	XP_002304860
PtpAffx.30775.1.A1_at	2.3212	0.0246078	DEG	1.26131		nonDEG	1.6725	0.163725	nonDEG	1.04155		nonDEG	-1.3037	0.182537	nonDEG	POPTR_0004s23530	Potri.004G226700.1	---	AT1G09620.1	---
PtpAffx.133334.1.A1_at	2.15514	0.0340661	DEG	1.3268	0.193675	nonDEG	-1.50914	0.0957701	nonDEG	1.07648		nonDEG	-1.30293	0.188219	nonDEG	POPTR_0008s06930	Potri.008G069300.1	---	AT5G05600.1	---
PtpAffx.146.1.A1_at	1.98464	0.046216	DEG	1.08097		nonDEG	1.07827		nonDEG	1.78026	0.0835889	nonDEG	-1.30147	0.18809	nonDEG	POPTR_0003s19340	Potri.003G194000.7	---	AT5G09860.1	---
PtpAffx.144853.1.S1_at	-3.89647	0.0170444	DEG	-1.20207		nonDEG	1.25516	0.195587	nonDEG	-1.01626		nonDEG	-1.3008	0.183675	nonDEG	POPTR_0010s23570	Potri.010G229000.2	hypothetical protein	AT5G04310.1	XP_002316399
PtpAffx.112314.1.A1_at	3.28175	0	DEG	1.16831		nonDEG	1.26138	0.198508	nonDEG	1.80299	0.0779032	nonDEG	-1.29971	0.19156	nonDEG	---	---	---	---	---
PtpAffx.126529.1.S1_at	2.48508	0.0174343	DEG	1.1357		nonDEG	1.04801		nonDEG	1.86709	0.0630756	nonDEG	-1.29686	0.188188	nonDEG	---	---	---	---	---
PtpAffx.8582.1.S1_at	2.07368	0.0386215	DEG	-1.03037		nonDEG	-1.6068	0.0745831	nonDEG	1.13142		nonDEG	-1.29631	0.189782	nonDEG	POPTR_0013s13580	Potri.013G132300.1	hypothetical protein	AT4G03510.1	XP_002330679
Ptp.2163.1.S1_at	-2.78977	0.0378218	DEG	1.13274		nonDEG	-1.19048		nonDEG	-1.1917		nonDEG	-1.29469	0.189422	nonDEG	POPTR_0011s14550	Potri.011G142300.1	photosystem II subunit R (PsbR)	AT1G79040.1	XP_002317016
Ptp.1181.1.S1_s_at	-2.92834	0.0389042	DEG	1.39398	0.140547	nonDEG	1.13633		nonDEG	-1.31456	0.193626	nonDEG	-1.28805	0.190106	nonDEG	POPTR_0014s15390	Potri.014G155800.1	cytochrome P450 fatty acid hydroperoxide lyase	AT4G15440.1	XP_002321136
PtpAffx.5494.1.A1_at	2.08163	0.0376029	DEG	1.00621		nonDEG	-1.19944		nonDEG	1.43546	0.160141	nonDEG	-1.28734	0.186489	nonDEG	---	---	---	---	---
Ptp.6219.1.S1_at	-2.95006	0.032963	DEG	1.21891	0.169143	nonDEG	-1.29305	0.182283	nonDEG	-1.0392		nonDEG	-1.28659	0.192116	nonDEG	POPTR_0001s25670	Potri.001G249600.1	hypothetical protein	AT3G47070.1	XP_002298321
PtpAffx.4403.3.S1_a_at	2.37914	0.0207908	DEG	1.11545		nonDEG	-1.33914	0.140347	nonDEG	1.56147	0.109531	nonDEG	-1.28517	0.192246	nonDEG	---	---	---	---	---
PtpAffx.153919.1.A1_s_at	-2.5831	0.0377855	DEG	1.06614		nonDEG	-1.25534	0.196458	nonDEG	1.01963		nonDEG	-1.28442	0.189757	nonDEG	POPTR_0002s08410	Potri.002G083500.4	hypothetical protein	AT1G44575.1	XP_002300987
PtpAffx.215868.1.S1_at	2.38825	0.034777	DEG	1.56914	0.119023	nonDEG	-1.22004		nonDEG	1.02572		nonDEG	-1.28435	0.174093	nonDEG	POPTR_0005s00360	Potri.005G001800.1	hypothetical protein	AT1G09530.1	XP_002330047
Ptp.3202.1.S1_at	2.76648	0.0087011	DEG	-1.11454		nonDEG	-1.26812	0.190703	nonDEG	1.17732		nonDEG	-1.28408	0.192586	nonDEG	---	---	---	---	---
Ptp.7724.1.S1_at	2.87564	0.0159081	DEG	-1.14422		nonDEG	1.51318	0.148405	nonDEG	1.54205	0.130279	nonDEG	-1.28357	0.193101	nonDEG	---	---	---	---	---
PtpAffx.8933.1.A1_at	2.63689	0.0132903	DEG	1.29529		nonDEG	-1.08707		nonDEG	1.01505		nonDEG	-1.28255	0.190112	nonDEG	---	---	hypothetical protein	---	XP_002328077
PtpAffx.9816.1.S1_at	2.19695	0.0290037	DEG	1.11164		nonDEG	-1.10139		nonDEG	1.55928	0.131601	nonDEG	-1.28163	0.195147	nonDEG	---	---	---	---	---
Ptp.5240.1.S1_s_at	-3.37444	0.0280398	DEG	1.84577	0.0786366	nonDEG	-1.19925		nonDEG	-1.20663		nonDEG	-1.28151	0.193347	nonDEG	POPTR_0008s15100	Potri.008G151600.1	---	AT1G03130.1	---
PtpAffx.45770.1.S1_at	2.10675	0.0337651	DEG	-1.31152		nonDEG	-1.08899		nonDEG	1.27549	0.195034	nonDEG	-1.27984	0.193092	nonDEG	---	---	---	---	---
PtpAffx.221272.1.S1_at	2.03645	0.03878	DEG	-1.03909		nonDEG	-1.1898		nonDEG	1.21801		nonDEG	-1.27955	0.193093	nonDEG	POPTR_0013s12240	Potri.013G118000.3	hypothetical protein	AT2G31130.1	XP_002327318
PtpAffx.141179.1.A1_at	2.05688	0.0380844	DEG	-1.11061		nonDEG	-1.0468		nonDEG	1.59637	0.12324	nonDEG	-1.27624	0.192802	nonDEG	---	---	---	---	---
PtpAffx.221539.1.S1_at	2.18145	0.0297151	DEG	-1.03649		nonDEG	-1.03434		nonDEG	-1.05459		nonDEG	-1.27611	0.195975	nonDEG	POPTR_0003s04260	Potri.003G042500.1	---	AT1G58190.2	---
PtpAffx.201191.1.S1_at	2.03832	0.0399507	DEG	1.52167	0.131044	nonDEG	1.04309		nonDEG	1.29526	0.179803	nonDEG	-1.27257	0.196305	nonDEG	POPTR_0001s30130	Potri.001G294100.1	porin/voltage-dependent anion-selective channel protein	AT5G67500.1	XP_002298773
PtpAffx.56938.1.A1_at	2.13396	0.033785	DEG	1.18653		nonDEG	-1.25696	0.190738	nonDEG	1.7664	0.0799461	nonDEG	-1.27236	0.195077	nonDEG	POPTR_0008s10860	Potri.008G109200.2	hypothetical protein	AT1G69040.2	XP_002312346
PtpAffx.225448.1.S1_at	2.07406	0.0378154	DEG	1.28609	0.19273	nonDEG	1.23605		nonDEG	1.24457	0.195967	nonDEG	-1.27137	0.195166	nonDEG	POPTR_0019s01990	Potri.T026000.1	BED finger-nbs-lrr resistance protein /// BED finger-nbs-lrr resistance protein /// BED finger-nbs-lrr resistance protein /// hypothetical protein	---	XP_002332538 /// XP_002332539 /// XP_002332544 /// XP_002336116
PtpAffx.42031.1.S1_at	2.40561	0.0198726	DEG	1.10639		nonDEG	1.18464	0.0886027	nonDEG	1.24167		nonDEG	-1.27075	0.191512	nonDEG	---	---	---	---	---
PtpAffx.22654.1.S1_at	2.17836	0.0288443	DEG	1.14124		nonDEG	-1.07577		nonDEG	1.56595	0.132619	nonDEG	-1.27052	0.192543	nonDEG	---	---	hypothetical protein	---	XP_002311434
PtpAffx.99594.1.A1_at	2.08756	0.0412818	DEG	1.35157		nonDEG	1.1438		nonDEG	1.39227	0.164068	nonDEG	-1.2704	0.193364	nonDEG	---	---	---	---	---
PtpAffx.3497.1.A1_at	2.26074	0.0247737	DEG	1.39301	0.157335	nonDEG	1.48421	0.131609	nonDEG	1.66677	0.103311	nonDEG	-1.26992	0.195114	nonDEG	---	---	---	---	---
PtpAffx.105517.1.A1_at	3.28158	0	DEG	-1.02026		nonDEG	1.22921	0.191121	nonDEG	1.35509	0.178821	nonDEG	-1.26893	0.192025	nonDEG	---	---	---	---	---
PtpAffx.162923.1.S1_s_at	-2.57133	0.0484261	DEG	2.072	0.0508028	nonDEG	1.29808	0.186035	nonDEG	-1.46207	0.152494	nonDEG	-1.26887	0.194937	nonDEG	POPTR_0008s07370	Potri.008G073700.1	laccase 90a	AT2G40370.1	XP_002312186
Ptp.1959.1.S1_s_at	-3.02016	0.0359352	DEG	-1.79406	0.0757556	nonDEG	1.45005	0.116139	nonDEG	-1.5893	0.0971964	nonDEG	-1.26856	0.195085	nonDEG	POPTR_0021s00290	Potri.011G007600.2	hypothetical protein	AT1G11910.1	XP_002317126
PtpAffx.17592.1.A1_at	2.24216	0.0251696	DEG	1.25894		nonDEG	1.19136		nonDEG	1.60127	0.119619	nonDEG	-1.26711	0.196069	nonDEG	---	---	---	---	---
PtpAffx.220977.1.S1_s_at	2.08082	0.0493219	DEG	1.35197		nonDEG	1.31464	0.166571	nonDEG	1.37118	0.16701	nonDEG	-1.2657	0.195822	nonDEG	---	---	BED finger-nbs-lrr resistance protein /// hypothetical protein /// hypothetical protein	---	XP_002332544 /// XP_002332956 /// XP_002337475
PtpAffx.162939.1.S1_s_at	-2.67062	0.0451958	DEG	1.43653	0.161451	nonDEG	1.11093		nonDEG	-1.10418		nonDEG	-1.26395	0.195686	nonDEG	POPTR_0001s05560	Potri.001G018200.1	hypothetical protein	AT5G12950.1	XP_002297785
Ptp.4181.1.S1_at	2.61905	0.0162361	DEG	1.1054		nonDEG	1.56136	0.0869338	nonDEG	1.42103	0.144555	nonDEG	-1.26277	0.196948	nonDEG	---	---	---	---	---
PtpAffx.145066.1.A1_at	2.00948	0.0465311	DEG	1.01155		nonDEG	-1.13929		nonDEG	1.24468	0.190729	nonDEG	-1.26039	0.193969	nonDEG	---	---	---	---	---
PtpAffx.89357.1.A1_at	1.96603	0.0488472	DEG	1.22568		nonDEG	-1.00755		nonDEG	1.48985	0.134821	nonDEG	-1.25929	0.19393	nonDEG	---	---	---	---	---
PtpAffx.556.5.S1_s_at	-2.7474	0.0417884	DEG	1.7334	0.0963597	nonDEG	-1.28192	0.181166	nonDEG	-1.40459	0.174749	nonDEG	-1.25703	0.180841	nonDEG	POPTR_0004s16920	Potri.004G162400.10	hypothetical protein	AT4G38970.1	XP_002305462
Ptp.7875.1.S1_at	2.17242	0.0312142	DEG	1.17162		nonDEG	1.19351		nonDEG	1.30105	0.18937	nonDEG	-1.25306	0.193467	nonDEG	---	---	---	---	---
PtpAffx.25697.1.S1_at	-2.57278	0.0476236	DEG	1.15388		nonDEG	-1.58503	0.116598	nonDEG	-1.00701		nonDEG	-1.25199	0.197102	nonDEG	POPTR_0001s01630	Potri.001G134000.1	phosphoribulokinase	AT1G32060.1	XP_002326572
PtpAffx.102010.1.A1_at	2.56053	0.0220574	DEG	1.31935		nonDEG	1.28108	0.188054	nonDEG	1.48077	0.125166	nonDEG	-1.25089	0.194014	nonDEG	---	---	hypothetical protein	---	XP_002333100
PtpAffx.80126.1.S1_at	2.319	0.0244984	DEG	1.19444		nonDEG	1.11382		nonDEG	1.42555	0.15973	nonDEG	-1.25066	0.180281	nonDEG	---	---	hypothetical protein	---	XP_002303412
PtpAffx.123164.1.A1_at	2.50878	0.0175639	DEG	1.57468	0.106744	nonDEG	-1.23441		nonDEG	1.27654	0.186671	nonDEG	-1.2499	0.196604	nonDEG	POPTR_0008s18100	Potri.008G180700.7	---	AT2G02710.2	---
Ptp.719.1.S1_at	2.47121	0.0339732	DEG	1.69876	0.100986	nonDEG	1.35704	0.180854	nonDEG	-1.04965		nonDEG	-1.24844		nonDEG	POPTR_0005s07390	Potri.005G072800.1	---	AT2G22420.1	---
PtpAffx.134013.1.A1_s_at	2.22472	0.0292853	DEG	1.10219		nonDEG	-1.21516		nonDEG	1.25492	0.196231	nonDEG	-1.24737	0.196115	nonDEG	---	---	---	---	---
Ptp.8104.1.S1_at	2.47401	0.0206544	DEG	1.54162	0.119934	nonDEG	-1.08189		nonDEG	1.35478	0.178671	nonDEG	-1.24622	0.198502	nonDEG	---	Potri.003G153100.1	---	---	---
Ptp.1731.1.A1_at	1.98768	0.0479839	DEG	-1.15822		nonDEG	1.0819		nonDEG	1.11445		nonDEG	-1.24588		nonDEG	---	---	hypothetical protein	---	XP_002317200
Ptp.3647.1.S1_at	2.74231	0.0130157	DEG	-1.05232		nonDEG	1.73218	0.0543887	nonDEG	1.45491	0.157586	nonDEG	-1.2446	0.195546	nonDEG	---	---	---	---	---
PtpAffx.217645.1.S1_s_at	2.09464	0.0436462	DEG	1.47418	0.144604	nonDEG	1.39945	0.155076	nonDEG	1.20299		nonDEG	-1.24342	0.185493	nonDEG	---	---	hypothetical protein /// hypothetical protein	---	XP_002333424 /// XP_002338995
PtpAffx.24899.1.A1_at	2.79574	0.0114123	DEG	-1.04164		nonDEG	1.75662	0.0556831	nonDEG	1.75398	0.0838932	nonDEG	-1.24339		nonDEG	---	---	---	---	---
PtpAffx.61283.1.S1_at	2.44021	0.0227587	DEG	1.42168	0.161696	nonDEG	1.28032	0.185951	nonDEG	1.73907	0.0872176	nonDEG	-1.24097		nonDEG	---	---	---	---	---
Ptp.3579.1.S1_at	2.87577	0.0089483	DEG	1.74877	0.0799697	nonDEG	1.17309		nonDEG	1.58412	0.124143	nonDEG	-1.24061	0.193252	nonDEG	---	---	---	---	---
PtpAffx.133012.1.S1_at	2.01882	0.0474579	DEG	1.2311		nonDEG	1.2218		nonDEG	1.05222		nonDEG	-1.24007		nonDEG	POPTR_0010s08090	Potri.010G070200.1	---	AT5G43310.2	---
PtpAffx.88174.1.A1_at	-2.55394	0.0470937	DEG	1.30016	0.188977	nonDEG	-1.08792		nonDEG	-1.47208	0.150737	nonDEG	-1.23772		nonDEG	POPTR_0014s15390	Potri.014G155800.2	cytochrome P450 fatty acid hydroperoxide lyase	AT4G15440.1	XP_002321136
PtpAffx.41770.3.S1_at	2.09774	0.0353645	DEG	-1.08916		nonDEG	1.31099	0.185844	nonDEG	1.38413	0.159415	nonDEG	-1.23682		nonDEG	---	---	hypothetical protein	---	XP_002324490
PtpAffx.6307.1.S1_at	-3.90322	0.0205677	DEG	1.00332		nonDEG	-1.73767	0.0664359	nonDEG	1.20224	0.184184	nonDEG	-1.2366	0.192023	nonDEG	POPTR_0011s11190	Potri.011G110700.1	hypothetical protein	AT3G14940.1	XP_002316861
Ptp.6582.1.S1_x_at	-6.14332	0.00984312	DEG	2.07244	0.0582816	nonDEG	-1.08087		nonDEG	-1.2692		nonDEG	-1.2359		nonDEG	---	---	hypothetical protein	---	XP_002298398
Ptp.7526.1.S1_at	-2.77584	0.0386215	DEG	-1.26997		nonDEG	1.52305	0.0974976	nonDEG	-1.42236	0.155937	nonDEG	-1.23479	0.192023	nonDEG	POPTR_0002s10080	Potri.002G100600.1	hypothetical protein	AT4G40060.1	XP_002302314
Ptp.7336.1.A1_at	2.00337	0.048795	DEG	1.12131		nonDEG	1.28479	0.193764	nonDEG	1.13338	0.195254	nonDEG	-1.23363	0.196045	nonDEG	---	---	---	---	---
Ptp.2802.1.S1_at	2.94654	0.0143173	DEG	1.3074		nonDEG	1.08658		nonDEG	1.47616	0.145415	nonDEG	-1.23314	0.192716	nonDEG	---	---	hypothetical protein	---	XP_002314825
PtpAffx.80318.1.A1_at	2.05447	0.0427298	DEG	1.23522		nonDEG	1.07029		nonDEG	1.29719	0.178622	nonDEG	-1.23314		nonDEG	POPTR_0018s13650	Potri.006G072900.3	autoinhibited calcium ATPase	AT4G29900.1	XP_002325251
Ptp.2653.1.S1_a_at	2.3164	0.0212824	DEG	-1.78999	0.0711438	nonDEG	-1.53168	0.091289	nonDEG	-1.25373	0.200872	nonDEG	-1.23263	0.195843	nonDEG	---	---	hypothetical protein	---	XP_002303955
PtpAffx.11635.2.S1_at	1.98054	0.0491098	DEG	1.52707	0.128772	nonDEG	1.01911		nonDEG	1.1805		nonDEG	-1.2274		nonDEG	POPTR_0003s06420	Potri.003G066000.1	---	AT1G54130.1	---
Ptp.3514.1.S1_at	2.24979	0.0260622	DEG	1.29775		nonDEG	1.05529		nonDEG	1.54419	0.118042	nonDEG	-1.22688		nonDEG	---	---	---	---	---
Ptp.3798.1.S1_at	2.00806	0.049057	DEG	1.33964	0.166073	nonDEG	1.54024	0.108737	nonDEG	1.48454	0.154433	nonDEG	-1.22496		nonDEG	---	---	---	---	---
Ptp.1071.1.A1_at	2.11262	0.0347222	DEG	-1.21031		nonDEG	1.23373		nonDEG	1.11971		nonDEG	-1.22459	0.19334	nonDEG	---	---	hypothetical protein /// hypothetical protein	---	XP_002322407 /// XP_002336768
Ptp.7044.1.S1_at	-2.72009	0.0437472	DEG	1.02969		nonDEG	-1.14374		nonDEG	-1.27451	0.195855	nonDEG	-1.22368		nonDEG	POPTR_0014s02960	Potri.014G029700.2	light-harvesting complex I protein Lhca5	AT1G45474.1	XP_002327136
Ptp.5778.1.S1_at	-5.18142	0.0100633	DEG	1.37228	0.166079	nonDEG	-1.27341	0.191181	nonDEG	-1.18924		nonDEG	-1.2226	0.183002	nonDEG	---	---	glutamine synthetase	---	XP_002318305
Ptp.6171.1.S1_at	2.77344	0.0338408	DEG	-1.12326		nonDEG	-1.55588	0.0957164	nonDEG	-1.2808	0.157411	nonDEG	-1.2224		nonDEG	POPTR_0008s22890	Potri.008G214500.1	---	AT3G21460.1	---
PtpAffx.8052.1.S1_at	2.28737	0.0255192	DEG	1.3419	0.170177	nonDEG	-1.00529		nonDEG	1.64411	0.107841	nonDEG	-1.2203	0.195683	nonDEG	---	---	---	---	---
PtpAffx.139086.1.S1_at	-3.53693	0.0269005	DEG	1.3145		nonDEG	-1.64481	0.0744745	nonDEG	-1.17916		nonDEG	-1.21777	0.197548	nonDEG	POPTR_0014s01470	Potri.014G014400.2	hypothetical protein	AT1G27480.1	XP_002320681
PtpAffx.203786.1.S1_at	2.05041	0.038569	DEG	1.47173	0.153274	nonDEG	1.6454	0.0716952	nonDEG	1.36196	0.157145	nonDEG	-1.21546		nonDEG	---	---	hypothetical protein	---	XP_002305020
PtpAffx.24739.1.A1_s_at	2.04555	0.0486909	DEG	1.37398	0.178607	nonDEG	1.13961		nonDEG	1.52682	0.139073	nonDEG	-1.21412		nonDEG	POPTR_0012s05460	Potri.012G058100.3	hypothetical protein	AT5G23080.1	XP_002318558
PtpAffx.201774.1.S1_at	3.69084	0.019748	DEG	1.70206	0.0793934	nonDEG	-2.26677	0.0580818	nonDEG	2.02042	0.0620128	nonDEG	-1.21402	0.171604	nonDEG	POPTR_0002s06430	Potri.002G063800.1	hypothetical protein	AT1G34060.1	XP_002302159
PtpAffx.88184.1.A1_at	-2.86154	0.0406849	DEG	1.56263	0.134071	nonDEG	-1.33622	0.165084	nonDEG	-1.20647		nonDEG	-1.21224		nonDEG	POPTR_0014s14580	Potri.014G148500.1	hypothetical protein	AT3G23700.1	XP_002321102
PtpAffx.149264.1.S1_at	2.98585	0.0104298	DEG	-1.54214	0.1455	nonDEG	-1.04436		nonDEG	-1.17147		nonDEG	-1.21157	0.195258	nonDEG	---	---	---	---	---
PtpAffx.154816.1.S1_at	-3.0625	0.0354272	DEG	1.41994	0.171936	nonDEG	-1.01204		nonDEG	1.07637		nonDEG	-1.2112		nonDEG	POPTR_0008s03980	Potri.008G040000.1	mtn21-like protein	AT5G19290.1	XP_002311094
Ptp.5957.1.S1_at	2.4798	0.0187488	DEG	1.01169		nonDEG	-1.16656		nonDEG	-1.12313		nonDEG	-1.20922		nonDEG	POPTR_0021s00800	Potri.011G002900.3	---	AT3G21690.1	---
PtpAffx.101668.1.A1_at	2.06124	0.0389934	DEG	-1.37274	0.198776	nonDEG	-1.05032		nonDEG	1.15492		nonDEG	-1.20871		nonDEG	---	---	---	---	---
Ptp.6776.1.S1_at	2.26058	0.0258786	DEG	1.0994		nonDEG	1.02016		nonDEG	1.28283	0.194257	nonDEG	-1.20736		nonDEG	---	---	---	---	---
PtpAffx.24359.1.A1_at	2.11873	0.0360114	DEG	-1.03094		nonDEG	1.1517		nonDEG	1.00662		nonDEG	-1.20693		nonDEG	POPTR_0004s05650	Potri.004G057800.2	hypothetical protein	AT1G29240.1	XP_002305742
PtpAffx.55747.1.A1_at	2.59655	0.0164624	DEG	1.41341	0.156776	nonDEG	1.43247	0.126926	nonDEG	1.972	0.058557	nonDEG	-1.20668		nonDEG	---	---	---	---	---
PtpAffx.162261.1.S1_s_at	-3.65161	0.0254838	DEG	1.49789	0.15464	nonDEG	1.18931		nonDEG	-1.31516	0.192029	nonDEG	-1.20543		nonDEG	POPTR_0001s19180	Potri.001G191000.1	hypothetical protein	AT4G25150.1	XP_002299744
Ptp.2163.1.S1_x_at	-2.52378	0.0443465	DEG	1.2725		nonDEG	-1.14985		nonDEG	-1.17009		nonDEG	-1.20535		nonDEG	POPTR_0011s14550	Potri.011G142300.1	photosystem II subunit R (PsbR)	AT1G79040.1	XP_002317016
PtpAffx.5580.4.S1_at	1.96641	0.0477779	DEG	1.23586		nonDEG	1.11059		nonDEG	1.09865		nonDEG	-1.20471		nonDEG	---	Potri.008G036700.8	---	AT5G04250.1	---
PtpAffx.92715.1.S1_at	2.1937	0.027847	DEG	1.47106	0.143279	nonDEG	-1.14903		nonDEG	1.21397		nonDEG	-1.2035		nonDEG	---	---	---	---	---
PtpAffx.68488.1.A1_at	2.10322	0.0353343	DEG	1.72537	0.0859037	nonDEG	1.56947	0.164751	nonDEG	1.6994	0.0829723	nonDEG	-1.20284		nonDEG	POPTR_0001s29000	Potri.001G284200.1	---	AT5G10530.1	---
Ptp.5291.2.S1_a_at	-3.14584	0.0334336	DEG	1.06127		nonDEG	-1.64405	0.0693624	nonDEG	-1.60027	0.100165	nonDEG	-1.20162		nonDEG	---	---	hypothetical protein	---	XP_002328338
PtpAffx.222124.1.S1_s_at	-3.10514	0.0341257	DEG	-1.03539		nonDEG	-1.06471		nonDEG	-1.42854	0.149779	nonDEG	-1.20027		nonDEG	POPTR_0011s03290	Potri.011G030300.2	hypothetical protein /// hypothetical protein	AT4G21410.1	XP_002316708 /// XP_002317217
PtpAffx.86204.1.S1_s_at	3.11428	0.0136355	DEG	1.7144	0.0983426	nonDEG	-1.24072		nonDEG	1.0603		nonDEG	-1.19866		nonDEG	POPTR_0010s19430	Potri.010G187000.1	hypothetical protein	AT2G40180.1	XP_002316202
PtpAffx.115155.2.S1_a_at	-7.87856	0	DEG	1.15046		nonDEG	1.16495		nonDEG	-1.14755		nonDEG	-1.19863		nonDEG	POPTR_0001s09790	Potri.001G100000.1	hypothetical protein	AT4G23500.1	XP_002299511
PtpAffx.132598.1.S1_s_at	-3.04671	0.0353549	DEG	1.92687	0.0698538	nonDEG	1.20828		nonDEG	1.15736		nonDEG	-1.19851	0.196385	nonDEG	POPTR_0002s11270	Potri.002G112100.7	amino acid permease	AT5G49630.1	XP_002301129
PtpAffx.153313.1.A1_at	3.07533	0.0138149	DEG	-1.41271	0.188141	nonDEG	1.11045		nonDEG	-1.77327	0.081545	nonDEG	-1.19681	0.180328	nonDEG	POPTR_0016s14460	Potri.016G137600.1	cytochrome P450 /// cytochrome P450	AT3G26330.1	XP_002323081 /// XP_002323083
Ptp.7305.1.S1_at	2.27261	0.0320319	DEG	1.28951	0.17491	nonDEG	-1.00812		nonDEG	1.27123	0.194817	nonDEG	-1.19546		nonDEG	---	---	---	---	---
Ptp.6711.1.S1_s_at	-2.75056	0.0433686	DEG	1.07013		nonDEG	-1.36755	0.162329	nonDEG	-1.10412		nonDEG	-1.19432		nonDEG	POPTR_0014s14200	Potri.014G145100.2	chalcone synthase	AT5G13930.1	XP_002321081
Ptp.7829.1.S1_at	2.32804	0.0205065	DEG	-1.41549	0.186919	nonDEG	-1.52339	0.0902109	nonDEG	-1.03098		nonDEG	-1.19368		nonDEG	---	---	---	---	---
Ptp.1592.1.A1_at	3.40644	0	DEG	1.71891	0.0956433	nonDEG	1.13274		nonDEG	1.42628	0.154367	nonDEG	-1.19332		nonDEG	---	---	---	---	---
PtpAffx.10999.1.A1_at	2.44975	0.0176295	DEG	-1.25415		nonDEG	1.17686		nonDEG	1.08502		nonDEG	-1.1923		nonDEG	---	---	---	---	---
PtpAffx.54021.1.S1_at	-2.67593	0.0458486	DEG	-1.02311		nonDEG	-1.17925		nonDEG	1.10233		nonDEG	-1.19138		nonDEG	POPTR_0019s15350	Potri.019G133000.4	hypothetical protein	AT5G51340.1	XP_002325623
Ptp.7612.1.S1_at	2.27914	0.0228799	DEG	1.0665		nonDEG	-1.03604		nonDEG	1.03803		nonDEG	-1.1913		nonDEG	---	---	hypothetical protein /// hypothetical protein /// hypothetical protein /// hypothetical protein /// hypothetical protein /// hypothetical protein	---	XP_002317770 /// XP_002317771 /// XP_002317772 /// XP_002333478 /// XP_002333479 /// XP_002337965
PtpAffx.104659.1.S1_at	2.19321	0.0279568	DEG	1.04613		nonDEG	1.78111	0.0665418	nonDEG	1.7102	0.0933353	nonDEG	-1.19044		nonDEG	---	---	---	---	---
PtpAffx.224778.1.S1_x_at	-4.29853	0.0139372	DEG	1.94177	0.067454	nonDEG	1.15241		nonDEG	-1.6226	0.105941	nonDEG	-1.19012		nonDEG	POPTR_0011s13430	Potri.011G130800.1	cytochrome P450 /// cytochrome P450	AT3G26300.1	XP_002316961 /// XP_002333708
PtpAffx.26433.1.S1_at	2.13904	0.0435893	DEG	1.25842		nonDEG	-1.39057	0.150534	nonDEG	1.10362		nonDEG	-1.18966	0.198739	nonDEG	POPTR_0009s11360	Potri.009G110500.1	---	AT2G16050.1	---
PtpAffx.200592.1.S1_at	2.28105	0.0287916	DEG	1.02551		nonDEG	1.29562	0.194889	nonDEG	1.08704		nonDEG	-1.18887		nonDEG	POPTR_0001s21290	Potri.001G205400.1	heavy metal ATPase	AT4G33520.2	XP_002299685
PtpAffx.216669.1.S1_x_at	2.69364	0.0156706	DEG	-1.24851		nonDEG	1.78429	0.0596586	nonDEG	1.67993	0.0952335	nonDEG	-1.1882		nonDEG	---	---	---	---	---
Ptp.5261.2.S1_a_at	-6.54795	0.00824555	DEG	-1.01884		nonDEG	-1.18964		nonDEG	-1.31885	0.161799	nonDEG	-1.18754		nonDEG	POPTR_0005s26710	Potri.005G245800.1	hypothetical protein	AT1G20330.1	XP_002307753
PtpAffx.41728.1.S1_s_at	2.02354	0.0436945	DEG	-1.21686		nonDEG	1.279	0.194375	nonDEG	1.05801		nonDEG	-1.18682		nonDEG	---	---	hypothetical protein	---	XP_002320807
PtpAffx.117004.1.S1_s_at	-7.00962	0	DEG	1.21937		nonDEG	1.70587	0.0733823	nonDEG	-1.49563	0.127962	nonDEG	-1.18532		nonDEG	POPTR_0003s03720	Potri.003G046200.2	hypothetical protein	AT5G45280.2	XP_002303225
PtpAffx.60282.1.S1_s_at	-4.70514	0.0141458	DEG	-1.55557	0.125268	nonDEG	-1.52896	0.0949129	nonDEG	-1.30951	0.187303	nonDEG	-1.18398		nonDEG	POPTR_0014s02310	Potri.014G023000.2	hypothetical protein	AT4G34160.1	XP_002326955
PtpAffx.103190.1.S1_at	-4.65118	0.0131975	DEG	1.25778		nonDEG	1.31506	0.141101	nonDEG	1.64591	0.119881	nonDEG	-1.18303	0.15927	nonDEG	POPTR_0003s06460	Potri.003G066400.1	cytochrome P450	AT5G07990.1	XP_002303241
PtpAffx.67622.1.A1_at	2.07753	0.0370021	DEG	-1.06663		nonDEG	1.18803		nonDEG	1.40005	0.171007	nonDEG	-1.18278		nonDEG	---	---	hypothetical protein	---	XP_002323380
PtpAffx.2420.1.S1_at	1.96075	0.0494733	DEG	-1.43159	0.175637	nonDEG	1.12322		nonDEG	1.24937	0.192742	nonDEG	-1.18193		nonDEG	---	---	---	---	---
PtpAffx.153955.1.A1_at	2.05372	0.0476726	DEG	-1.02358		nonDEG	-1.14656		nonDEG	1.02317		nonDEG	-1.18124	0.198047	nonDEG	---	---	cinnamyl alcohol dehydrogenase-like protein	---	XP_002300211
PtpAffx.5772.6.S1_at	-3.54354	0.0262086	DEG	-1.54831	0.126965	nonDEG	-1.27205	0.193515	nonDEG	-1.03831		nonDEG	-1.181		nonDEG	POPTR_0014s09080	Potri.014G095100.1	hypothetical protein /// hypothetical protein	AT5G41761.1	XP_002320848 /// XP_002320849
PtpAffx.32412.1.S1_a_at	-2.92845	0.0393374	DEG	1.10404		nonDEG	-1.24544		nonDEG	-1.315	0.195405	nonDEG	-1.18078		nonDEG	POPTR_0019s04970	Potri.019G034100.1	hypothetical protein	AT1G64770.1	XP_002325834
PtpAffx.3389.1.S1_at	2.39423	0.024553	DEG	-1.10146		nonDEG	1.25471		nonDEG	1.35498	0.177303	nonDEG	-1.18068		nonDEG	---	---	---	---	---
Ptp.805.2.S1_a_at	-4.81992	0.0143173	DEG	1.59073	0.122034	nonDEG	-1.67006	0.0672923	nonDEG	-1.60176	0.106664	nonDEG	-1.18003		nonDEG	---	---	hypothetical protein	---	XP_002328543
PtpAffx.138184.1.S1_at	-4.16739	0.018228	DEG	-1.36646	0.186273	nonDEG	1.2451	0.187812	nonDEG	-1.15461		nonDEG	-1.17959		nonDEG	POPTR_0001s02650	Potri.003G090300.2	---	AT1G32540.2	---
Ptp.6361.1.S1_s_at	3.11056	0.0091564	DEG	1.66684	0.100633	nonDEG	1.0685		nonDEG	1.27551	0.191305	nonDEG	-1.1792		nonDEG	---	---	---	---	---
PtpAffx.43214.1.S1_at	2.25546	0.0244441	DEG	1.74885	0.0907297	nonDEG	1.37171	0.191679	nonDEG	1.52246	0.112786	nonDEG	-1.17898		nonDEG	---	---	---	---	---
PtpAffx.162751.1.S1_s_at	-3.16706	0.0320638	DEG	1.83412	0.0806413	nonDEG	-1.57555	0.0883205	nonDEG	-1.41636	0.157505	nonDEG	-1.17885		nonDEG	POPTR_0016s11610	Potri.016G108900.1	---	AT3G54050.1	---
PtpAffx.109739.1.S1_s_at	-3.45808	0.0285149	DEG	1.38362	0.180837	nonDEG	-1.12454		nonDEG	1.14617		nonDEG	-1.17854		nonDEG	POPTR_0014s18380	Potri.014G196200.1	acyltransferase	AT1G19440.1	XP_002321310
PtpAffx.204064.1.S1_at	-3.4518	0.0281232	DEG	-2.08485	0.0749016	nonDEG	1.09645		nonDEG	-1.60242	0.0979521	nonDEG	-1.17788	0.198846	nonDEG	POPTR_0004s10530	Potri.004G105600.1	hypothetical protein	AT5G15900.1	XP_002305968
PtpAffx.81296.1.S1_at	1.98899	0.0435958	DEG	1.52081	0.135649	nonDEG	1.39048	0.147568	nonDEG	1.14844		nonDEG	-1.1769		nonDEG	---	---	---	---	---
PtpAffx.211624.1.S1_at	2.15776	0.0344509	DEG	1.62898	0.100722	nonDEG	1.06489		nonDEG	1.28025	0.189456	nonDEG	-1.17671		nonDEG	POPTR_0014s09660	Potri.014G101100.1	hypothetical protein	AT2G35930.1	XP_002320209
PtpAffx.44353.1.A1_at	-5.24088	0.0128563	DEG	-2.19083	0.0574048	nonDEG	-1.47976	0.126887	nonDEG	1.01391		nonDEG	-1.17612	0.195065	nonDEG	POPTR_0009s01210	Potri.009G006600.1	---	AT2G36870.1	---
Ptp.7858.1.S1_at	2.31222	0.0260853	DEG	1.60782	0.114628	nonDEG	2.02217	0.0962611	nonDEG	1.3856	0.143603	nonDEG	-1.176		nonDEG	POPTR_0010s19530	Potri.010G188000.1	---	AT5G05600.1	---
PtpAffx.22546.1.S1_at	1.97169	0.046986	DEG	1.23866		nonDEG	1.22478		nonDEG	1.5027	0.128456	nonDEG	-1.17498		nonDEG	POPTR_0001s09380	Potri.001G104300.1	---	AT4G11560.1	---
PtpAffx.221238.1.S1_at	2.8892	0.00905115	DEG	-1.31592		nonDEG	1.23884	0.197206	nonDEG	1.34674	0.178435	nonDEG	-1.17493		nonDEG	---	Potri.T057100.1	hypothetical protein	---	XP_002333220
PtpAffx.147015.1.A1_at	2.05574	0.039155	DEG	-1.37769	0.184199	nonDEG	1.24616	0.183183	nonDEG	1.44308	0.16087	nonDEG	-1.1747		nonDEG	---	---	---	---	---
PtpAffx.28759.1.S1_at	2.0729	0.0463206	DEG	1.2017		nonDEG	1.12647		nonDEG	1.24235	0.188528	nonDEG	-1.17467		nonDEG	---	---	---	---	---
Ptp.3726.1.S1_at	2.73033	0.0083328	DEG	-1.1148		nonDEG	-1.29445	0.18547	nonDEG	1.54969	0.132218	nonDEG	-1.17425		nonDEG	---	---	---	---	---
Ptp.6361.1.S1_at	3.32244	0	DEG	1.91946	0.059809	nonDEG	1.04355		nonDEG	1.32184	0.178777	nonDEG	-1.17414		nonDEG	---	---	---	---	---
PtpAffx.14466.2.S1_at	-2.66451	0.0462211	DEG	1.18418		nonDEG	-1.03268		nonDEG	-1.14507		nonDEG	-1.17407		nonDEG	POPTR_0011s10720	Potri.011G106100.1	---	AT1G78630.1	---
PtpAffx.91525.1.S1_at	2.00303	0.0438997	DEG	1.59632	0.105987	nonDEG	1.4652	0.115996	nonDEG	1.61565	0.117961	nonDEG	-1.17383		nonDEG	POPTR_0002s23580	Potri.002G234700.5	---	AT1G14780.1	---
PtpAffx.43377.1.A1_s_at	2.57562	0.0161805	DEG	1.21138		nonDEG	1.35665	0.155349	nonDEG	1.3682	0.165107	nonDEG	-1.17329		nonDEG	---	---	hypothetical protein	---	XP_002320749
PtpAffx.86576.1.S1_at	2.06581	0.0393179	DEG	-1.18844		nonDEG	-1.05485		nonDEG	1.28558	0.189614	nonDEG	-1.17306		nonDEG	---	---	---	---	---
PtpAffx.1873.2.A1_at	2.08624	0.0349978	DEG	1.06979		nonDEG	-1.04831		nonDEG	1.07238		nonDEG	-1.17222		nonDEG	POPTR_0001s42250	Potri.001G412100.1	hypothetical protein	AT4G27290.1	XP_002330370
PtpAffx.163051.2.S1_s_at	-2.91467	0.0377493	DEG	1.29804		nonDEG	-1.45887	0.119035	nonDEG	1.08702	0.196285	nonDEG	-1.17121		nonDEG	POPTR_0007s12750	Potri.007G026400.3	succinate dehydrogenase	AT5G66760.1	XP_002327807
PtpAffx.210019.1.S1_at	2.02607	0.0432557	DEG	1.62501	0.116423	nonDEG	1.00637		nonDEG	1.04285		nonDEG	-1.17104		nonDEG	POPTR_0489s00210	Potri.T126900.1	hypothetical protein	AT3G20660.1	XP_002317556
PtpAffx.59512.1.A1_at	2.05392	0.0397385	DEG	1.04996		nonDEG	1.72152	0.065284	nonDEG	1.48346	0.123532	nonDEG	-1.17068		nonDEG	---	---	---	---	---
Ptp.557.1.A1_at	2.14256	0.0334538	DEG	-1.8604	0.07314	nonDEG	1.25804	0.201042	nonDEG	1.08275		nonDEG	-1.16911		nonDEG	---	---	---	---	---
Ptp.7382.1.S1_at	-3.6874	0.024396	DEG	1.98298	0.0660655	nonDEG	-1.29488	0.175495	nonDEG	1.1235		nonDEG	-1.16759		nonDEG	---	---	---	---	---
PtpAffx.57019.1.A1_at	2.15745	0.0323056	DEG	1.22894		nonDEG	1.2489	0.194047	nonDEG	1.49247	0.147482	nonDEG	-1.16719		nonDEG	POPTR_0015s06720	Potri.015G056500.1	---	AT5G61140.2	---
Ptp.7924.1.S1_at	2.34218	0.0225523	DEG	1.07842		nonDEG	1.06136		nonDEG	1.30819	0.183931	nonDEG	-1.16679		nonDEG	---	---	---	---	---
PtpAffx.249.481.S1_s_at	-3.53933	0.0260902	DEG	-1.0424		nonDEG	-1.59824	0.0839519	nonDEG	-1.21901	0.196848	nonDEG	-1.16671		nonDEG	POPTR_0009s06690	Potri.009G062200.2	---	AT5G13490.1	---
PtpAffx.128997.1.S1_at	2.00715	0.0433097	DEG	1.23475		nonDEG	1.18736		nonDEG	1.00746		nonDEG	-1.16586		nonDEG	POPTR_0005s16970	Potri.005G166100.1	---	AT5G65170.1	---
PtpAffx.92537.1.A1_at	2.42164	0.0218736	DEG	-1.09731		nonDEG	1.6097	0.110932	nonDEG	1.62742	0.118852	nonDEG	-1.16508		nonDEG	---	---	hypothetical protein	---	XP_002334515
PtpAffx.202491.1.S1_at	-3.64436	0.0246463	DEG	1.23295		nonDEG	1.34804	0.17291	nonDEG	1.04607		nonDEG	-1.16442		nonDEG	POPTR_0014s15240	Potri.002G227400.1	---	AT4G21990.1	---
Ptp.4905.2.S1_s_at	-3.28763	0.030132	DEG	1.4099	0.171441	nonDEG	1.28308	0.184879	nonDEG	-1.43991	0.148127	nonDEG	-1.1643		nonDEG	POPTR_0006s14140	Potri.006G139200.1	hypothetical protein	AT5G20700.1	XP_002326296
PtpAffx.638.2.A1_a_at	-4.98375	0.0105344	DEG	1.73434	0.095008	nonDEG	-1.48335	0.115319	nonDEG	1.00479		nonDEG	-1.1641		nonDEG	POPTR_0008s19160	Potri.008G187400.2	alanine transaminase /// alanine transaminase	AT1G70580.1	XP_002312679 /// XP_002315675
PtpAffx.204484.1.S1_at	-2.55359	0.0482969	DEG	-1.37773	0.180524	nonDEG	-1.04945		nonDEG	-1.17987		nonDEG	-1.16276		nonDEG	POPTR_0009s14690	Potri.009G144600.1	hypothetical protein	AT3G07350.1	XP_002313669
Ptp.7557.1.S1_s_at	-3.42787	0.0293319	DEG	1.18965		nonDEG	-1.29252	0.18351	nonDEG	-1.0278	0.164908	nonDEG	-1.16271		nonDEG	POPTR_0006s20030	Potri.006G186200.2	hypothetical protein	AT4G30960.1	XP_002309336
PtpAffx.17702.1.A1_at	1.96892	0.0494215	DEG	-1.20626		nonDEG	1.28042	0.194181	nonDEG	1.66415	0.101941	nonDEG	-1.16255		nonDEG	POPTR_0018s09750	Potri.018G090300.1	---	AT2G18960.1	---
PtpAffx.100235.1.S1_s_at	-2.71162	0.0446613	DEG	1.02818		nonDEG	-1.44064	0.123825	nonDEG	-1.69468	0.0724613	nonDEG	-1.16143		nonDEG	POPTR_0005s16020	Potri.002G087000.1	auxin influx carrier component /// auxin influx carrier component	AT1G77690.1	XP_002302253 /// XP_002306615
PtpAffx.102817.1.S1_s_at	-2.91446	0.0378582	DEG	1.3959	0.148031	nonDEG	-1.08232		nonDEG	-1.07578		nonDEG	-1.16116		nonDEG	---	---	hypothetical protein	---	XP_002298321
PtpAffx.60081.1.A1_at	1.9616	0.0486391	DEG	-1.08677		nonDEG	1.13842		nonDEG	1.38706	0.16304	nonDEG	-1.1602		nonDEG	POPTR_0005s11920	Potri.005G117300.2	---	AT3G51120.1	---
PtpAffx.49454.1.S1_s_at	1.95267	0.0496292	DEG	1.05224		nonDEG	-1.03609		nonDEG	1.07056		nonDEG	-1.15985		nonDEG	---	---	hypothetical protein	---	XP_002307006
Ptp.1020.2.A1_at	2.03416	0.0424605	DEG	-1.20437		nonDEG	1.26956	0.193435	nonDEG	1.65907	0.0951079	nonDEG	-1.15795		nonDEG	POPTR_0010s22940	Potri.010G222600.1	---	---	---
PtpAffx.73638.1.S1_at	2.4684	0.0200624	DEG	-1.31674		nonDEG	1.27219	0.191193	nonDEG	1.3211	0.17836	nonDEG	-1.15779		nonDEG	---	---	---	---	---
PtpAffx.210299.1.S1_at	2.15115	0.0324165	DEG	1.36069	0.193741	nonDEG	1.12076		nonDEG	1.30766	0.165504	nonDEG	-1.15564		nonDEG	POPTR_0012s02680	Potri.012G019900.3	hypothetical protein	AT1G76390.1	XP_002318446
PtpAffx.221984.1.S1_s_at	2.66521	0.0153649	DEG	1.59147	0.120947	nonDEG	1.54883	0.129011	nonDEG	1.30218	0.166252	nonDEG	-1.15467		nonDEG	POPTR_0005s12130	Potri.005G119300.1	hypothetical protein	AT1G75390.1	XP_002327782
PtpAffx.143342.1.S1_at	-2.83495	0.0411652	DEG	1.0673		nonDEG	-1.39365	0.140549	nonDEG	1.081	0.196051	nonDEG	-1.15463		nonDEG	POPTR_0005s23050	Potri.005G208900.1	hypothetical protein	AT4G02820.1	XP_002307578
PtpAffx.224797.1.S1_at	-6.32319	0.00926412	DEG	-1.7522	0.0859623	nonDEG	-1.51599	0.104239	nonDEG	-1.0473		nonDEG	-1.15126		nonDEG	POPTR_0012s00940	Potri.012G036000.1	hypothetical protein	AT4G01070.1	XP_002317730
Ptp.7320.1.S1_a_at	2.00946	0.0431223	DEG	-1.36264	0.197374	nonDEG	-1.22692	0.194333	nonDEG	1.32169	0.178013	nonDEG	-1.15019		nonDEG	---	---	hypothetical protein	---	XP_002321413
PtpAffx.211.1.A1_a_at	2.72245	0.0181719	DEG	2.01444	0.0604728	nonDEG	-1.20918		nonDEG	1.24477	0.189479	nonDEG	-1.14883	0.196218	nonDEG	POPTR_0009s08090	Potri.009G077200.1	hypothetical protein	AT2G30140.2	XP_002298502
PtpAffx.140465.1.A1_at	2.51857	0.0181023	DEG	1.39935	0.167808	nonDEG	1.00895		nonDEG	1.47294	0.156995	nonDEG	-1.14852		nonDEG	---	---	---	---	---
PtpAffx.121346.1.A1_at	2.26465	0.0292189	DEG	1.15236		nonDEG	1.0734		nonDEG	1.03388		nonDEG	-1.14625		nonDEG	---	---	---	---	---
PtpAffx.43837.1.A1_s_at	2.31522	0.0285768	DEG	1.31151	0.184169	nonDEG	1.68552	0.0667887	nonDEG	1.60269	0.1027	nonDEG	-1.14618		nonDEG	---	---	hypothetical protein	---	XP_002329831
Ptp.649.2.A1_at	-2.65147	0.0476571	DEG	1.69293	0.100987	nonDEG	-1.0228		nonDEG	1.08132		nonDEG	-1.14565		nonDEG	POPTR_0002s22220	Potri.002G221400.1	hypothetical protein	AT2G05070.1	XP_002322864
Ptp.6278.1.S1_at	1.96976	0.0483815	DEG	1.16405		nonDEG	-1.09341		nonDEG	1.13961		nonDEG	-1.14332		nonDEG	POPTR_0001s10090	Potri.003G134200.1	hypothetical protein	AT1G64140.1	XP_002304530
PtpAffx.118679.1.S1_s_at	-2.76864	0.0435122	DEG	1.4442	0.160531	nonDEG	-1.07206		nonDEG	1.06124		nonDEG	-1.14257		nonDEG	POPTR_0006s24290	Potri.006G226400.1	hypothetical protein	AT4G33050.3	XP_002308550
Ptp.5310.1.S1_s_at	-2.62101	0.0476914	DEG	-1.01366		nonDEG	-1.15064		nonDEG	-1.2257		nonDEG	-1.14223		nonDEG	---	---	hypothetical protein	---	XP_002331189
PtpAffx.134120.1.A1_at	2.23443	0.0265806	DEG	1.55988	0.116226	nonDEG	1.36794	0.192291	nonDEG	1.73121	0.092288	nonDEG	-1.14157		nonDEG	---	Potri.005G137000.1	---	---	---
PtpAffx.125678.1.A1_at	1.95829	0.048141	DEG	-1.37972	0.198292	nonDEG	1.00133		nonDEG	1.28876	0.192221	nonDEG	-1.14119		nonDEG	---	---	---	---	---
AFFX-Ptp-gapdh-3_at	-2.42582	0.0482648	DEG	1.38413	0.133713	nonDEG	-1.12993		nonDEG	-1.10624		nonDEG	-1.1393		nonDEG	POPTR_0002s22600	Potri.002G214800.1	---	AT1G12900.1	---
PtpAffx.141424.1.S1_at	-3.35141	0.030039	DEG	-1.73996	0.0820123	nonDEG	1.02878		nonDEG	1.04419		nonDEG	-1.13889		nonDEG	POPTR_0003s11220	Potri.003G112700.1	hypothetical protein	AT4G12420.1	XP_002303520
PtpAffx.150789.1.S1_s_at	-2.97694	0.0377131	DEG	1.30535	0.19409	nonDEG	-1.33942	0.161918	nonDEG	-1.11388		nonDEG	-1.1388		nonDEG	POPTR_0018s11820	Potri.006G186800.2	glyceraldehyde-3-phosphate dehydrogenase (NADP+)/3-chloroallyl aldehyde dehydrogenase /// glyceraldehyde-3-phosphate dehydrogenase (NADP+)/3-chloroallyl aldehyde dehydrogenase	AT2G24270.4	XP_002308391 /// XP_002325142
PtpAffx.88294.1.A1_at	2.41065	0.0214564	DEG	1.22573		nonDEG	-1.68089	0.0600924	nonDEG	1.03144		nonDEG	-1.13818		nonDEG	POPTR_0005s27270	Potri.005G251300.1	---	AT2G30600.1	---
PtpAffx.124715.1.S1_at	-3.07335	0.0344617	DEG	-1.08341		nonDEG	-1.56709	0.0879099	nonDEG	-1.29259	0.184487	nonDEG	-1.1378		nonDEG	POPTR_0013s06910	Potri.013G071900.1	---	AT5G17630.1	---
PtpAffx.154542.1.S1_s_at	-2.98136	0.0366967	DEG	2.01577	0.0602055	nonDEG	-1.05545		nonDEG	-1.17301		nonDEG	-1.13767		nonDEG	---	---	hypothetical protein	---	XP_002316154
PtpAffx.30128.1.S1_at	-2.69434	0.0443305	DEG	1.36375	0.184711	nonDEG	1.0137		nonDEG	1.01927		nonDEG	-1.13761		nonDEG	POPTR_0001s02320	Potri.001G140700.1	cinnamoyl-CoA reductase	AT2G23910.1	XP_002326731
PtpAffx.13062.1.A1_s_at	2.04748	0.0414447	DEG	1.49191	0.135383	nonDEG	1.0619		nonDEG	1.24492		nonDEG	-1.13746		nonDEG	---	---	f-box family protein	---	XP_002325221
PtpAffx.2271.1.S1_at	-4.21421	0.0184415	DEG	1.44659	0.175315	nonDEG	1.23828		nonDEG	-1.36154	0.14656	nonDEG	-1.13705	0.160491	nonDEG	POPTR_0001s09570	Potri.T094100.1	hypothetical protein	AT4G11650.1	XP_002325077
PtpAffx.1601.7.S1_at	-6.00112	0.00775813	DEG	1.63904	0.100813	nonDEG	1.12739		nonDEG	-1.09623		nonDEG	-1.13617		nonDEG	POPTR_0003s17010	Potri.001G056700.7	light-harvesting complex I protein Lhca2	AT3G61470.1	XP_002299309
PtpAffx.105987.1.S1_at	2.33224	0.025818	DEG	1.21363		nonDEG	1.67481	0.0740099	nonDEG	1.61964	0.116753	nonDEG	-1.13564		nonDEG	---	---	---	---	---
PtpAffx.1601.4.A1_s_at	-2.50563	0.0489229	DEG	1.04912		nonDEG	-1.80343	0.0515641	nonDEG	-1.15749		nonDEG	-1.13563		nonDEG	---	---	ribulose bisphosphate carboxylase/oxygenase activase -RuBisCO activase (RCA)	---	XP_002315210
PtpAffx.125754.1.S1_at	2.17435	0.0303928	DEG	1.12914		nonDEG	-1.0205		nonDEG	1.1365		nonDEG	-1.13429		nonDEG	POPTR_0001s31380	Potri.001G306300.1	---	AT5G53590.1	---
Ptp.2979.1.S1_at	2.01694	0.0492669	DEG	-1.08302		nonDEG	1.00836		nonDEG	1.12247		nonDEG	-1.13251		nonDEG	POPTR_0010s13450	Potri.010G124700.1	---	AT1G68500.1	---
PtpAffx.219004.1.S1_s_at	-3.20899	0.0326216	DEG	-1.10444		nonDEG	-1.19277		nonDEG	-1.09254		nonDEG	-1.13207		nonDEG	POPTR_0008s12540	Potri.008G126500.1	hypothetical protein /// hypothetical protein	AT1G15170.1	XP_002312424 /// XP_002334955
PtpAffx.64505.1.S1_a_at	-4.05955	0.0180608	DEG	-1.23155		nonDEG	-1.13192		nonDEG	-1.03844		nonDEG	-1.13124		nonDEG	POPTR_0002s07630	Potri.005G184700.2	---	AT1G44000.1	---
PtpAffx.28976.1.S1_s_at	2.06987	0.0420775	DEG	1.31017		nonDEG	-1.14012		nonDEG	1.05991		nonDEG	-1.12961		nonDEG	POPTR_0013s15110	Potri.013G155100.1	hypothetical protein	AT5G58350.1	XP_002319412
Ptp.5386.1.S1_s_at	-2.55956	0.0406251	DEG	1.20647		nonDEG	-1.16552		nonDEG	-1.07484		nonDEG	-1.12891		nonDEG	POPTR_0006s14630	Potri.006G144000.1	hypothetical protein	AT2G06520.1	XP_002326114
PtpAffx.219986.1.S1_at	2.14657	0.0342943	DEG	-1.11744		nonDEG	1.15839		nonDEG	1.46502	0.147914	nonDEG	-1.12805		nonDEG	---	---	hypothetical protein	---	XP_002326659
PtpAffx.10960.1.S1_at	-3.71812	0.0210387	DEG	1.75792	0.0910016	nonDEG	-1.2066		nonDEG	-1.13787		nonDEG	-1.12766		nonDEG	POPTR_0003s11910	Potri.003G119200.2	hypothetical protein	AT4G22890.1	XP_002303553
PtpAffx.206225.1.S1_at	-5.19365	0.00948735	DEG	-1.09249		nonDEG	1.06341		nonDEG	-1.31228	0.187763	nonDEG	-1.12727		nonDEG	POPTR_0006s08270	Potri.006G082700.1	hypothetical protein	AT2G37460.1	XP_002308146
Ptp.2816.1.S1_at	-2.74824	0.0412347	DEG	1.59736	0.120929	nonDEG	-1.55995	0.0918141	nonDEG	1.05567		nonDEG	-1.12709		nonDEG	POPTR_0337s00220	Potri.007G019600.2	---	AT1G43910.1	---
Ptp.2988.1.A1_at	2.0216	0.0425649	DEG	1.34936	0.161375	nonDEG	1.06256		nonDEG	1.21771		nonDEG	-1.12667		nonDEG	---	---	---	---	---
PtpAffx.32431.1.S1_at	-5.20316	0.0104993	DEG	-1.16285		nonDEG	-1.16535		nonDEG	-1.14427		nonDEG	-1.12637		nonDEG	POPTR_0010s18600	Potri.010G178800.1	---	AT5G36890.1	---
PtpAffx.121418.1.A1_s_at	2.28207	0.0300762	DEG	1.22397		nonDEG	-1.02628		nonDEG	1.30889	0.187779	nonDEG	-1.12569		nonDEG	POPTR_0006s07240	Potri.008G008100.1	autoinhibited calcium ATPase	AT3G21180.1	XP_002309002
PtpAffx.105990.1.S1_at	1.96982	0.0493699	DEG	1.09525		nonDEG	1.17268		nonDEG	1.80051	0.078218	nonDEG	-1.12536		nonDEG	---	---	---	---	---
PtpAffx.556.1.A1_x_at	-3.62234	0.021574	DEG	1.5573	0.0816008	nonDEG	-1.08612		nonDEG	1.14125		nonDEG	-1.12476		nonDEG	POPTR_0009s12710	Potri.009G124100.2	hypothetical protein	AT4G38970.1	XP_002313760
Ptp.7881.1.S1_at	3.04989	0	DEG	1.51414	0.140609	nonDEG	1.15053		nonDEG	1.28721	0.172535	nonDEG	-1.12421		nonDEG	POPTR_0002s14890	Potri.002G148000.3	hypothetical protein /// hypothetical protein	AT5G42800.1	XP_002301291 /// XP_002335140
PtpAffx.249.684.A1_a_at	-3.01021	0.0356092	DEG	1.92679	0.0706043	nonDEG	-1.51475	0.100653	nonDEG	-1.49927	0.136954	nonDEG	-1.12342		nonDEG	POPTR_0019s14100	Potri.019G118500.1	hypothetical protein	AT4G03280.1	XP_002325684
PtpAffx.200592.1.S1_x_at	2.41343	0.0377621	DEG	1.25111		nonDEG	1.50152	0.112472	nonDEG	1.08646		nonDEG	-1.1231		nonDEG	POPTR_0001s21290	Potri.001G205400.1	heavy metal ATPase	AT4G33520.2	XP_002299685
Ptp.5133.1.S1_s_at	-4.21236	0.0183555	DEG	1.39651	0.168494	nonDEG	-1.44063	0.125783	nonDEG	-1.36801	0.180046	nonDEG	-1.12231		nonDEG	POPTR_0008s17090	Potri.008G171000.1	hypothetical protein	AT2G05620.1	XP_002311693
PtpAffx.43400.2.A1_at	2.29142	0.0264134	DEG	1.16552		nonDEG	-1.00506		nonDEG	1.37884	0.165333	nonDEG	-1.12183		nonDEG	---	---	---	---	---
Ptp.5242.3.S1_s_at	-7.09509	0	DEG	1.35831	0.136701	nonDEG	-1.1189		nonDEG	-1.19676		nonDEG	-1.12163		nonDEG	---	---	light-harvesting complex II protein Lhcb6	---	XP_002303160
PtpAffx.99113.1.S1_s_at	-3.19588	0.0322505	DEG	1.11422		nonDEG	1.0928		nonDEG	-1.0732		nonDEG	-1.12161		nonDEG	POPTR_0013s05230	Potri.009G153900.2	hypothetical protein	AT5G20950.1	XP_002313632
PtpAffx.14098.1.A1_s_at	-3.26196	0.0312635	DEG	-1.40474	0.169484	nonDEG	-1.30988	0.181215	nonDEG	1.13124	0.168391	nonDEG	-1.12113		nonDEG	POPTR_0014s12170	Potri.014G126900.1	hydrolase, hydrolyzing O-glycosyl compounds	AT4G02290.1	XP_002320998
PtpAffx.161419.1.S1_at	-2.72473	0.0433459	DEG	1.54848	0.133556	nonDEG	1.18594		nonDEG	-1.06772		nonDEG	-1.12073		nonDEG	POPTR_0012s11640	Potri.012G115900.2	hypothetical protein	AT2G37500.1	XP_002332319
Ptp.3825.1.S1_at	2.38013	0.0216928	DEG	1.28882		nonDEG	1.08728		nonDEG	1.70882	0.0844703	nonDEG	-1.12071		nonDEG	---	---	---	---	---
Ptp.5247.1.S1_at	-2.98932	0.0346894	DEG	1.41797	0.147095	nonDEG	-1.21711		nonDEG	-1.05728		nonDEG	-1.12043		nonDEG	POPTR_0002s08410	Potri.002G083500.4	hypothetical protein	AT1G44575.1	XP_002300987
Ptp.3568.1.S1_at	2.36991	0.0226931	DEG	1.36297	0.178183	nonDEG	1.11453		nonDEG	1.30099	0.18511	nonDEG	-1.12021		nonDEG	POPTR_0001s31300	Potri.001G305600.1	---	AT4G24290.2	---
PtpAffx.211973.1.S1_at	-3.0412	0.0343436	DEG	-1.81164	0.0896195	nonDEG	1.11011		nonDEG	-1.04481		nonDEG	-1.11996		nonDEG	POPTR_0014s17620	Potri.014G178100.1	hypothetical protein	AT4G13710.1	XP_002321242
Ptp.114.1.S1_at	2.69768	0.0188235	DEG	2.15604	0.0502976	nonDEG	-1.05489		nonDEG	1.16436		nonDEG	-1.11886		nonDEG	POPTR_0010s19840	Potri.010G191000.3	auxin influx carrier component	AT2G38120.1	XP_002316226
PtpAffx.4473.4.S1_a_at	2.13538	0.0348319	DEG	1.30006	0.181896	nonDEG	1.40631	0.173413	nonDEG	1.78904	0.0797869	nonDEG	-1.11877		nonDEG	---	---	---	---	---
Ptp.7489.1.S1_at	-2.60566	0.0480804	DEG	-1.18899		nonDEG	-1.10391		nonDEG	-1.2121		nonDEG	-1.11852		nonDEG	POPTR_0003s14190	Potri.003G142000.1	hypothetical protein	AT5G46290.1	XP_002303661
PtpAffx.121049.1.A1_at	2.22996	0.0282916	DEG	1.1066		nonDEG	1.18537		nonDEG	1.53128	0.133413	nonDEG	-1.11772		nonDEG	---	---	---	---	---
PtpAffx.85831.1.S1_at	-2.72811	0.0441784	DEG	1.20706		nonDEG	-1.55437	0.0913662	nonDEG	1.0726		nonDEG	-1.11767		nonDEG	POPTR_0011s11190	Potri.011G110700.2	hypothetical protein	AT3G14940.1	XP_002330719
Ptp.5899.1.S1_s_at	-3.89382	0.0204154	DEG	1.24636	0.177008	nonDEG	-1.56673	0.0857058	nonDEG	-1.07531		nonDEG	-1.1149		nonDEG	POPTR_0018s11820	Potri.018G109700.4	glyceraldehyde-3-phosphate dehydrogenase (NADP+)/3-chloroallyl aldehyde dehydrogenase /// glyceraldehyde-3-phosphate dehydrogenase (NADP+)/3-chloroallyl aldehyde dehydrogenase	AT2G24270.4	XP_002308391 /// XP_002325142
Ptp.1213.1.A1_s_at	2.10064	0.0350534	DEG	1.167		nonDEG	-1.02009		nonDEG	1.22418	0.196569	nonDEG	-1.11427		nonDEG	---	Potri.009G158400.2	---	AT2G27110.1	---
Ptp.4230.1.S1_at	2.11621	0.0357932	DEG	1.24007		nonDEG	1.2298		nonDEG	1.24692	0.192115	nonDEG	-1.11423		nonDEG	POPTR_0011s03760	Potri.011G037100.1	---	AT4G21380.1	---
PtpAffx.115155.2.S1_at	-6.12849	0.0102935	DEG	1.14156		nonDEG	1.25688	0.185125	nonDEG	-1.10892		nonDEG	-1.11421		nonDEG	POPTR_0001s09790	Potri.001G100000.1	---	AT4G23500.1	---
PtpAffx.4403.1.S1_at	2.14962	0.0338169	DEG	1.76728	0.0865592	nonDEG	-1.47631	0.109726	nonDEG	1.25883	0.195536	nonDEG	-1.11401		nonDEG	POPTR_0003s18310	Potri.003G185000.2	hypothetical protein	AT2G24100.1	XP_002304738
PtpAffx.76080.1.A1_at	2.51312	0.0213981	DEG	1.82214	0.0774008	nonDEG	1.08721		nonDEG	1.02268		nonDEG	-1.1137		nonDEG	---	---	hypothetical protein	---	XP_002318686
PtpAffx.56277.1.A1_at	2.01305	0.0492156	DEG	-1.47602	0.148296	nonDEG	1.25113		nonDEG	1.16955		nonDEG	-1.11325		nonDEG	---	---	hypothetical protein	---	XP_002323090
PtpAffx.154542.1.S1_at	-3.713	0.0244803	DEG	-1.18685		nonDEG	-1.17382		nonDEG	1.43577	0.164841	nonDEG	-1.11306		nonDEG	---	---	hypothetical protein	---	XP_002316154
PtpAffx.147961.1.S1_at	-2.68495	0.0444953	DEG	1.7447	0.0959107	nonDEG	-1.08118		nonDEG	1.37714	0.172479	nonDEG	-1.11302		nonDEG	POPTR_0006s11560	Potri.006G114700.1	---	AT3G52870.1	---
PtpAffx.129231.1.S1_at	2.0897	0.0349423	DEG	-1.07871		nonDEG	1.09253		nonDEG	1.01699		nonDEG	-1.11207		nonDEG	POPTR_0005s06750	Potri.005G066400.1	---	---	---
PtpAffx.5682.2.A1_at	2.57234	0.0135185	DEG	-1.11687		nonDEG	-1.22789		nonDEG	1.40075	0.165102	nonDEG	-1.11101		nonDEG	---	---	---	---	---
PtpAffx.14240.2.S1_a_at	2.23385	0.036786	DEG	1.03962		nonDEG	1.52588	0.101413	nonDEG	1.40367	0.15627	nonDEG	-1.10933		nonDEG	---	Potri.013G074700.1	---	ATCG01110.1	---
PtpAffx.221011.1.S1_s_at	-2.56668	0.0486211	DEG	1.26996		nonDEG	-1.4409	0.124312	nonDEG	-1.0289	0.17887	nonDEG	-1.10925		nonDEG	POPTR_0010s12440	Potri.010G114200.2	hypothetical protein /// hypothetical protein	AT1G71040.1	XP_002315892 /// XP_002336469
Ptp.5909.1.S1_x_at	-3.51634	0.0253607	DEG	2.08839	0.0552094	nonDEG	-1.00656		nonDEG	1.02788		nonDEG	-1.10908		nonDEG	POPTR_0010s06190	Potri.010G052000.1	photosystem II core complex proteins psbY	AT1G67740.1	XP_002315645
Ptp.1671.1.A1_at	2.68721	0.0190897	DEG	1.09726		nonDEG	-1.00033		nonDEG	1.30871	0.181986	nonDEG	-1.10812		nonDEG	POPTR_0014s08210	Potri.014G086300.6	cysteine synthase/L-3-cyanoalanine synthase	AT3G61440.1	XP_002320141
Ptp.7979.1.S1_at	2.09092	0.0421311	DEG	-1.09534		nonDEG	1.26271	0.198199	nonDEG	-1.00822		nonDEG	-1.10797		nonDEG	---	---	hypothetical protein	---	XP_002329803
PtpAffx.57659.1.S1_at	2.30071	0.0309355	DEG	1.651	0.110103	nonDEG	-1.06955		nonDEG	1.05176		nonDEG	-1.10772		nonDEG	POPTR_0006s23150	Potri.006G215000.1	---	AT5G02640.1	---
PtpAffx.48344.2.S1_at	2.83339	0.0102935	DEG	2.05053	0.0659956	nonDEG	-1.05852		nonDEG	1.14556		nonDEG	-1.10673		nonDEG	---	---	---	---	---
PtpAffx.105045.1.S1_at	-2.60132	0.0485559	DEG	1.18306		nonDEG	1.00024		nonDEG	-1.04129		nonDEG	-1.10594		nonDEG	POPTR_0006s29340	Potri.006G279100.2	hypothetical protein	AT4G31270.1	XP_002330777
PtpAffx.125515.1.S1_at	2.62296	0.0183128	DEG	1.62471	0.109086	nonDEG	-1.25566	0.195801	nonDEG	1.67073	0.105485	nonDEG	-1.10511		nonDEG	---	---	---	---	---
Ptp.5992.1.S1_at	-2.57178	0.0498649	DEG	1.32569		nonDEG	1.12428		nonDEG	-1.11628		nonDEG	-1.10498		nonDEG	POPTR_0001s38810	Potri.001G379000.1	hypothetical protein	AT1G17100.1	XP_002300435
Ptp.6779.1.S1_at	2.16402	0.0307161	DEG	-1.78994	0.0731802	nonDEG	1.38768	0.145104	nonDEG	1.26563	0.190139	nonDEG	-1.10492		nonDEG	---	---	---	---	---
Ptp.8072.1.A1_at	2.22621	0.0302337	DEG	-1.14102		nonDEG	1.05376		nonDEG	1.23117		nonDEG	-1.10479		nonDEG	---	---	---	---	---
PtpAffx.618.9.S1_s_at	-5.71174	0.00712624	DEG	2.02297	0.0597884	nonDEG	-1.22146		nonDEG	-1.20755		nonDEG	-1.10406		nonDEG	POPTR_0003s01450	Potri.003G020400.2	light-harvesting complex II protein Lhcb6 /// light-harvesting complex II protein Lhcb6	AT1G15820.1	XP_002298178 /// XP_002303160
PtpAffx.106656.1.S1_at	-3.05196	0.0344869	DEG	1.13121		nonDEG	-1.18253		nonDEG	-1.0524		nonDEG	-1.10325		nonDEG	POPTR_0013s11820	Potri.013G113900.3	---	AT5G10330.1	---
PtpAffx.62940.1.A1_a_at	2.00578	0.0433805	DEG	1.21512		nonDEG	-1.48755	0.104783	nonDEG	1.29581	0.187104	nonDEG	-1.10297		nonDEG	---	---	cytochrome P450 /// cytochrome P450	---	XP_002319774 /// XP_002319775
Ptp.3433.1.S1_at	2.28476	0.0262483	DEG	1.05806		nonDEG	1.22677		nonDEG	1.63874	0.094726	nonDEG	-1.10244		nonDEG	---	---	---	---	---
PtpAffx.20225.2.A1_at	2.03705	0.0425649	DEG	1.20186		nonDEG	1.29502	0.186911	nonDEG	1.61065	0.103188	nonDEG	-1.10203		nonDEG	POPTR_0008s12370	Potri.008G124700.1	---	AT2G01190.1	---
PtpAffx.24794.3.A1_at	3.1132	0.0124008	DEG	2.09692	0.0509671	nonDEG	1.08879		nonDEG	1.51732	0.120687	nonDEG	-1.10189		nonDEG	POPTR_0002s16450	Potri.002G163000.2	---	AT4G01290.2	---
PtpAffx.52788.1.S1_s_at	-2.86187	0.0401337	DEG	-1.02946		nonDEG	-1.8165	0.0588033	nonDEG	-1.06696	0.195955	nonDEG	-1.10137		nonDEG	POPTR_0001s40250	Potri.001G391900.3	hypothetical protein	AT3G14940.1	XP_002330719
PtpAffx.1615.2.S1_x_at	-2.746	0.0366611	DEG	1.33266	0.156869	nonDEG	-1.23149		nonDEG	-1.21355		nonDEG	-1.10089		nonDEG	POPTR_0004s22810	Potri.004G218400.1	---	AT1G60950.1	---
PtpAffx.10507.2.S1_s_at	-3.37877	0.0266522	DEG	1.90791	0.0721287	nonDEG	-1.58938	0.0807773	nonDEG	-1.18179		nonDEG	-1.10018		nonDEG	POPTR_0014s17400	Potri.014G175600.2	photosystem I reaction center subunit XI	AT4G12800.1	XP_002320562
Ptp.4988.2.S1_a_at	-3.47481	0.0280814	DEG	1.10078		nonDEG	-1.14045		nonDEG	-1.4847	0.13732	nonDEG	-1.09814		nonDEG	POPTR_0002s25810	Potri.002G256400.1	---	AT4G28660.1	---
PtpAffx.64845.1.S1_at	-2.70146	0.0432797	DEG	1.68219	0.100409	nonDEG	-1.18809		nonDEG	1.01441		nonDEG	-1.09709		nonDEG	---	---	---	---	---
PtpAffx.28468.1.A1_at	2.52863	0.0163484	DEG	1.47514	0.139929	nonDEG	-1.4304	0.114815	nonDEG	1.30302	0.180815	nonDEG	-1.09597		nonDEG	---	---	---	---	---
Ptp.972.1.A1_s_at	2.01923	0.0416535	DEG	-1.02061		nonDEG	1.16337		nonDEG	1.53132	0.12811	nonDEG	-1.09577		nonDEG	---	---	---	---	---
PtpAffx.32723.3.S1_at	2.04014	0.0444155	DEG	1.86202	0.073403	nonDEG	-1.25504	0.194681	nonDEG	1.45218	0.157333	nonDEG	-1.09562		nonDEG	POPTR_0014s10000	Potri.014G104200.3	---	AT1G01140.1	---
PtpAffx.111871.1.S1_at	-2.77672	0.0421165	DEG	1.50464	0.141127	nonDEG	-1.19262		nonDEG	-1.21455	0.197853	nonDEG	-1.09541		nonDEG	POPTR_0006s05960	Potri.006G060600.1	---	AT2G12400.1	---
PtpAffx.43824.2.A1_at	1.95242	0.0483522	DEG	-1.1068		nonDEG	-1.00914		nonDEG	1.17142		nonDEG	-1.09529		nonDEG	---	---	---	---	---
PtpAffx.221717.1.S1_at	2.11095	0.037331	DEG	-1.11202		nonDEG	1.01705		nonDEG	1.71181	0.093966	nonDEG	-1.09405		nonDEG	---	---	hypothetical protein	---	XP_002333370
PtpAffx.43573.1.A1_s_at	2.47848	0.0164052	DEG	-1.54758	0.12959	nonDEG	1.26097		nonDEG	-1.07975		nonDEG	-1.09087		nonDEG	---	---	hypothetical protein	---	XP_002311647
PtpAffx.163955.1.S1_s_at	-3.44674	0.0283177	DEG	1.22896		nonDEG	-1.31177	0.179027	nonDEG	-1.16887		nonDEG	-1.09077		nonDEG	POPTR_0002s08170	Potri.002G081200.2	hypothetical protein	AT1G77470.1	XP_002302226
PtpAffx.209877.1.S1_s_at	2.02178	0.0495252	DEG	1.27172		nonDEG	1.13719		nonDEG	1.1371		nonDEG	-1.08979		nonDEG	---	---	hypothetical protein	---	XP_002317377
Ptp.2895.1.A1_at	2.22314	0.0263582	DEG	2.05909	0.053916	nonDEG	1.79924	0.0678771	nonDEG	1.52634	0.137593	nonDEG	-1.08972		nonDEG	---	---	hypothetical protein /// hypothetical protein	---	XP_002307052 /// XP_002335237
PtpAffx.12437.1.A1_at	1.96822	0.0485652	DEG	-1.03906		nonDEG	1.27186	0.19602	nonDEG	1.17269		nonDEG	-1.08952		nonDEG	POPTR_0006s15070	Potri.006G148500.1	---	---	---
PtpAffx.595.1.S1_s_at	2.23734	0.0270369	DEG	1.0627		nonDEG	1.26227		nonDEG	1.25693	0.187145	nonDEG	-1.08893		nonDEG	---	---	autoinhibited H+ ATPase	---	XP_002330804
PtpAffx.618.8.S1_at	-2.96152	0.0363682	DEG	1.47179	0.13571	nonDEG	1.07385		nonDEG	1.18392		nonDEG	-1.08885		nonDEG	---	---	light-harvesting complex II protein Lhcb6	---	XP_002303160
PtpAffx.17914.2.A1_a_at	-2.4628	0.0496031	DEG	-1.00782		nonDEG	1.55561	0.0937956	nonDEG	-1.15851		nonDEG	-1.08866		nonDEG	POPTR_0008s05720	Potri.008G057100.1	hypothetical protein	AT2G39700.1	XP_002312101
PtpAffx.145560.1.S1_at	-2.79109	0.0415815	DEG	1.4269	0.169573	nonDEG	-1.20298		nonDEG	-1.07353		nonDEG	-1.08864		nonDEG	POPTR_0004s09140	Potri.004G092400.1	hypothetical protein	AT5G18420.2	XP_002305188
PtpAffx.28390.1.S1_s_at	-2.83777	0.0403821	DEG	-1.53288	0.125348	nonDEG	-1.03277		nonDEG	-1.14505		nonDEG	-1.08848		nonDEG	POPTR_0010s20290	Potri.010G195600.1	hypothetical protein /// hypothetical protein	AT3G55700.1	XP_002316247 /// XP_002334160
PtpAffx.126445.1.S1_s_at	-4.65971	0.013309	DEG	1.0823		nonDEG	-1.1504		nonDEG	1.0496	0.177552	nonDEG	-1.08836		nonDEG	POPTR_0006s23500	Potri.006G218400.1	hypothetical protein	AT2G26260.1	XP_002308509
PtpAffx.211.1.A1_at	2.44763	0.0199987	DEG	1.9873	0.0646663	nonDEG	-1.35953	0.153342	nonDEG	1.02066		nonDEG	-1.08836		nonDEG	POPTR_0009s08090	Potri.009G077200.1	---	AT2G30140.2	---
PtpAffx.29119.1.A1_s_at	2.08633	0.0361009	DEG	1.17494		nonDEG	1.22692		nonDEG	1.42932	0.155074	nonDEG	-1.08701		nonDEG	POPTR_0012s04200	Potri.015G035600.1	hypothetical protein	AT3G17850.1	XP_002321526
PtpAffx.6692.8.S1_at	2.23251	0.0384122	DEG	1.35073	0.192365	nonDEG	-1.21697		nonDEG	-1.05756		nonDEG	-1.0869		nonDEG	POPTR_0009s13600	Potri.009G133500.1	hypothetical protein	AT2G17840.1	XP_002313715
PtpAffx.10083.1.A1_at	2.18852	0.0361216	DEG	1.24627		nonDEG	1.02639		nonDEG	1.10224		nonDEG	-1.08672		nonDEG	POPTR_0001s33900	Potri.001G331500.4	---	AT3G27150.1	---
PtpAffx.99700.1.S1_s_at	-13.3478	0	DEG	1.54246	0.0900796	nonDEG	1.71865	0.0627435	nonDEG	-1.84243	0.0800733	nonDEG	-1.0847		nonDEG	---	---	hypothetical protein	---	XP_002299656
PtpAffx.205813.1.S1_at	2.12748	0.034237	DEG	1.29516		nonDEG	-1.12304		nonDEG	1.29659	0.182665	nonDEG	-1.08442		nonDEG	POPTR_0005s25800	Potri.005G236700.2	hypothetical protein	AT1G19850.1	XP_002307705
PtpAffx.2438.2.A1_at	2.07383	0.0414447	DEG	1.06517		nonDEG	1.1341		nonDEG	1.42834	0.149688	nonDEG	-1.08406		nonDEG	POPTR_0011s04990	Potri.011G050400.1	hypothetical protein	AT1G60900.1	XP_002329812
PtpAffx.45694.1.S1_at	2.02777	0.0414967	DEG	1.0374		nonDEG	1.4824	0.143763	nonDEG	1.12011		nonDEG	-1.08404		nonDEG	---	---	---	---	---
PtpAffx.225230.1.S1_at	2.07624	0.0368398	DEG	1.63419	0.104229	nonDEG	1.20734		nonDEG	1.36214	0.146051	nonDEG	-1.08378		nonDEG	POPTR_0001s42060	Potri.001G413800.1	hypothetical protein	AT4G21380.1	XP_002330381
PtpAffx.31896.1.S1_at	2.03024	0.0448945	DEG	1.23614		nonDEG	1.19289		nonDEG	1.46125	0.158559	nonDEG	-1.08319		nonDEG	---	---	---	---	---
PtpAffx.21682.1.S1_at	-3.19312	0.0333116	DEG	1.06972		nonDEG	-1.18735		nonDEG	-1.1398		nonDEG	-1.0826		nonDEG	POPTR_0018s06940	Potri.018G067200.3	arginine methyltransferease	AT4G29510.1	XP_002330490
Ptp.1264.1.S1_s_at	-3.12768	0.0300936	DEG	-1.79081	0.0789652	nonDEG	-1.01336		nonDEG	-1.54179	0.117228	nonDEG	-1.08259		nonDEG	POPTR_0008s19870	Potri.008G194100.2	---	AT1G69880.1	---
PtpAffx.249.107.A1_x_at	-9.78772	0	DEG	1.31078	0.189502	nonDEG	-1.04022		nonDEG	-1.22524		nonDEG	-1.08243		nonDEG	POPTR_0005s26080	Potri.005G239300.1	light-harvesting complex II protein Lhcb1	AT2G34430.1	XP_002306927
PtpAffx.208715.1.S1_at	2.38252	0.0286345	DEG	1.74664	0.0880336	nonDEG	-1.43524	0.111474	nonDEG	1.08471		nonDEG	-1.08235		nonDEG	POPTR_0010s08310	Potri.010G072400.1	AP2/ERF domain-containing transcription factor	AT3G23230.1	XP_002314634
PtpAffx.70021.1.A1_at	2.18653	0.0331827	DEG	-1.6161	0.130624	nonDEG	1.21584		nonDEG	1.13959		nonDEG	-1.08221		nonDEG	---	---	---	---	---
PtpAffx.27933.1.S1_at	2.02576	0.0426697	DEG	-1.01668		nonDEG	1.03614		nonDEG	1.00504		nonDEG	-1.08193		nonDEG	---	---	---	---	---
Ptp.4193.2.S1_s_at	-3.86154	0.0227013	DEG	1.22508		nonDEG	-1.33067	0.17267	nonDEG	-1.02492		nonDEG	-1.08128		nonDEG	POPTR_0001s01760	Potri.001G135200.1	hypothetical protein /// hypothetical protein	AT5G45620.1	XP_002304360 /// XP_002326753
Ptp.2830.1.A1_at	1.98652	0.0493184	DEG	1.05802		nonDEG	1.13386		nonDEG	1.22723		nonDEG	-1.08077		nonDEG	---	---	---	---	---
PtpAffx.108387.1.A1_at	2.35969	0.0199354	DEG	1.30338	0.191426	nonDEG	1.15725		nonDEG	1.62698	0.0994582	nonDEG	-1.07892		nonDEG	---	---	---	---	---
PtpAffx.208716.1.S1_at	3.18036	0.0469341	DEG	1.16662		nonDEG	1.1741		nonDEG	-1.21602		nonDEG	-1.07811		nonDEG	POPTR_0010s08330	Potri.010G072600.1	AP2/ERF domain-containing transcription factor	AT3G23230.1	XP_002315708
PtpAffx.207355.1.S1_s_at	-3.9845	0.0214481	DEG	-1.44198	0.175734	nonDEG	1.19448		nonDEG	-1.80495	0.0835404	nonDEG	-1.07608		nonDEG	POPTR_0007s12870	Potri.007G025100.1	hypothetical protein	AT1G75250.1	XP_002310233
Ptp.7838.1.S1_s_at	-4.73754	0.0140616	DEG	-1.66169	0.129779	nonDEG	1.0719		nonDEG	-1.72969	0.0652809	nonDEG	-1.07607		nonDEG	POPTR_0008s11480	Potri.008G115900.1	hypothetical protein	AT3G25700.1	XP_002311432
Ptp.3365.2.A1_s_at	-2.70875	0.0442455	DEG	1.29292		nonDEG	-1.39738	0.14037	nonDEG	-1.35761	0.18081	nonDEG	-1.07506		nonDEG	POPTR_0013s01760	Potri.013G016900.4	hypothetical protein	AT5G27730.1	XP_002319516
PtpAffx.222513.1.S1_s_at	2.38628	0.0212251	DEG	1.60053	0.105276	nonDEG	-1.01174		nonDEG	1.41053	0.16579	nonDEG	-1.07504		nonDEG	POPTR_0004s21990	Potri.004G210200.3	hypothetical protein /// hypothetical protein	AT5G60410.2	XP_002328293 /// XP_002328294
PtpAffx.214829.1.S1_at	-4.16594	0.0170813	DEG	-1.32261		nonDEG	1.23438		nonDEG	-1.24592	0.200286	nonDEG	-1.07485		nonDEG	POPTR_0001s41210	Potri.001G401700.1	hypothetical protein	AT3G15370.1	XP_002329097
PtpAffx.6229.1.A1_at	-3.8162	0.0194833	DEG	1.22583		nonDEG	1.12043		nonDEG	1.09105		nonDEG	-1.07375		nonDEG	---	---	---	---	---
PtpAffx.92231.1.S1_at	-3.32856	0.0294767	DEG	1.02731		nonDEG	-1.13039		nonDEG	1.31411	0.187987	nonDEG	-1.07235		nonDEG	POPTR_0003s17540	Potri.003G176800.1	---	AT5G13930.1	---
Ptp.5242.1.S1_s_at	-7.19444	0	DEG	1.26478	0.151794	nonDEG	-1.13266		nonDEG	-1.20413		nonDEG	-1.07207		nonDEG	POPTR_0003s01450	Potri.003G020400.1	light-harvesting complex II protein Lhcb6	AT1G15820.1	XP_002303160
PtpAffx.76479.1.A1_at	2.42071	0.022563	DEG	-1.14217		nonDEG	1.22191		nonDEG	1.25399	0.197258	nonDEG	-1.07154		nonDEG	---	---	---	---	---
Ptp.5038.1.S1_at	2.06277	0.0392091	DEG	1.3454	0.183275	nonDEG	-1.37406	0.147438	nonDEG	1.17395		nonDEG	-1.07033		nonDEG	---	---	---	---	---
PtpAffx.118017.1.S1_at	2.88394	0.0119311	DEG	1.1205		nonDEG	1.08612		nonDEG	1.31887	0.185715	nonDEG	-1.07029		nonDEG	---	---	---	---	---
PtpAffx.16357.1.A1_at	2.3795	0.0188048	DEG	-1.41691	0.170109	nonDEG	1.04569		nonDEG	1.17377		nonDEG	-1.06936		nonDEG	---	---	---	---	---
Ptp.4486.1.S1_s_at	-2.3814	0.0499483	DEG	1.60668	0.0961297	nonDEG	1.13918		nonDEG	1.10905		nonDEG	-1.06928		nonDEG	---	---	hypothetical protein	---	XP_002309472
Ptp.5022.1.S1_at	2.21505	0.028462	DEG	1.20734		nonDEG	-1.28556	0.18205	nonDEG	1.117		nonDEG	-1.06748		nonDEG	---	---	---	---	---
PtpAffx.12439.5.S1_a_at	-3.58744	0.0266112	DEG	1.57249	0.126088	nonDEG	-1.49048	0.111421	nonDEG	-1.02409		nonDEG	-1.06575		nonDEG	POPTR_0011s09080	Potri.011G088400.2	hypothetical protein	AT5G55530.1	XP_002317334
PtpAffx.43127.1.S1_at	2.05926	0.0425126	DEG	-1.35687	0.195156	nonDEG	1.1024		nonDEG	1.30565	0.179777	nonDEG	-1.06445		nonDEG	---	---	---	---	---
PtpAffx.203527.1.S1_at	2.37812	0.0186379	DEG	1.95432	0.057452	nonDEG	1.39242	0.154912	nonDEG	1.8163	0.0645468	nonDEG	-1.06353		nonDEG	POPTR_0003s20280	Potri.003G204000.1	autoinhibited calcium ATPase	AT2G41560.1	XP_002304770
PtpAffx.208668.1.S1_x_at	2.05393	0.038193	DEG	-1.10223		nonDEG	1.13104		nonDEG	1.19935		nonDEG	-1.06223		nonDEG	POPTR_0010s05730	Potri.010G047200.3	hypothetical protein	AT1G67850.1	XP_002314593
Ptp.5916.1.A1_s_at	-4.38468	0.014274	DEG	1.54476	0.117353	nonDEG	-1.23648		nonDEG	-1.09544		nonDEG	-1.06213		nonDEG	POPTR_0002s00840	Potri.005G254100.5	glyceraldehyde-3-phosphate dehydrogenase	AT1G42970.1	XP_002307806
PtpAffx.43559.1.A1_at	2.09668	0.035259	DEG	-1.02127		nonDEG	1.16469		nonDEG	1.3617	0.154077	nonDEG	-1.06174		nonDEG	---	---	---	---	---
PtpAffx.28858.1.S1_s_at	2.12062	0.0373929	DEG	1.22306		nonDEG	1.31704	0.188152	nonDEG	1.87664	0.0624203	nonDEG	-1.06163		nonDEG	POPTR_0009s00930	Potri.009G003900.2	hypothetical protein	AT2G27980.1	XP_002314310
PtpAffx.200903.1.S1_at	-3.01061	0.0360425	DEG	-1.18918		nonDEG	-1.08758		nonDEG	-1.14606		nonDEG	-1.06154		nonDEG	POPTR_0001s28490	Potri.001G278300.2	hypothetical protein	AT5G58600.1	XP_002298483
PtpAffx.2710.3.S1_at	-4.43962	0.0154781	DEG	1.32684		nonDEG	1.29475	0.184438	nonDEG	-1.02966		nonDEG	-1.06133		nonDEG	POPTR_0001s45320	Potri.001G449100.3	hypothetical protein	AT1G32860.1	XP_002300505
PtpAffx.10359.1.S1_at	2.05707	0.0397914	DEG	-1.01016		nonDEG	1.30843	0.187736	nonDEG	1.20044		nonDEG	-1.06132		nonDEG	---	---	---	---	---
PtpAffx.2472.2.S1_s_at	-4.28123	0.0173447	DEG	1.19118		nonDEG	-1.18494		nonDEG	-1.11456		nonDEG	-1.06116		nonDEG	---	---	MPBQ/MSBQ methyltransferase	---	XP_002300813
PtpAffx.80258.1.S1_at	1.97389	0.0487429	DEG	-1.53395	0.142014	nonDEG	1.17032		nonDEG	1.08049		nonDEG	-1.06112		nonDEG	---	---	---	---	---
PtpAffx.33801.1.S1_at	-2.70334	0.0447951	DEG	1.00603		nonDEG	-1.01173		nonDEG	1.08228		nonDEG	-1.06077		nonDEG	---	---	---	---	---
Ptp.2743.1.S1_at	2.30837	0.0229912	DEG	1.12377		nonDEG	-1.38529	0.137068	nonDEG	1.16249		nonDEG	-1.06053		nonDEG	---	---	---	---	---
Ptp.7471.1.S1_at	2.29774	0.0248856	DEG	1.47037	0.136741	nonDEG	-1.43186	0.126673	nonDEG	1.22059		nonDEG	-1.06036		nonDEG	---	---	---	---	---
Ptp.5601.1.S1_at	-2.86882	0.0403464	DEG	1.16772		nonDEG	-1.48251	0.116221	nonDEG	-1.28589	0.195449	nonDEG	-1.06014		nonDEG	---	---	---	---	---
PtpAffx.11317.6.A1_a_at	-3.26015	0.0316961	DEG	1.05009		nonDEG	-1.29496	0.173205	nonDEG	-1.45344	0.142769	nonDEG	-1.06002		nonDEG	POPTR_0010s16640	Potri.010G158900.2	hypothetical protein	AT1G18650.1	XP_002316090
Ptp.4871.1.S1_at	2.71898	0.0136948	DEG	1.13331		nonDEG	1.15112		nonDEG	-1.65122	0.0900897	nonDEG	-1.05998	0.194175	nonDEG	POPTR_0001s19340	Potri.001G192800.3	hypothetical protein	AT1G52565.1	XP_002299755
PtpAffx.208629.1.S1_at	2.25996	0.0338688	DEG	1.59028	0.12929	nonDEG	1.01661		nonDEG	-1.38078	0.17168	nonDEG	-1.05843		nonDEG	POPTR_0010s06540	Potri.010G055200.2	multidrug resistance protein ABC transporter family	AT3G13080.1	XP_002315633
PtpAffx.30035.3.A1_at	1.98086	0.0489519	DEG	1.62211	0.121549	nonDEG	-1.05895		nonDEG	1.24089	0.192607	nonDEG	-1.05821		nonDEG	---	---	hypothetical protein	---	XP_002300834
Ptp.3525.1.S1_s_at	2.23628	0.0276838	DEG	1.58856	0.120218	nonDEG	1.14181		nonDEG	1.50889	0.126997	nonDEG	-1.05803		nonDEG	POPTR_0002s26430	Potri.002G263600.1	---	AT3G50700.1	---
PtpAffx.149990.1.S1_s_at	-2.59261	0.0492484	DEG	1.10284		nonDEG	-1.66168	0.066316	nonDEG	1.00364		nonDEG	-1.05776		nonDEG	POPTR_0012s05930	Potri.012G062100.1	hypothetical protein	AT1G18610.1	XP_002318573
PtpAffx.104250.1.S1_at	-4.62343	0.0147647	DEG	-1.19567		nonDEG	-1.45925	0.124407	nonDEG	1.13913	0.196142	nonDEG	-1.05693		nonDEG	POPTR_0010s06160	Potri.010G051700.2	hypothetical protein	AT1G24510.1	XP_002315646
PtpAffx.161640.1.S1_at	-3.6647	0.0239427	DEG	1.3026		nonDEG	1.20329	0.19926	nonDEG	-1.26796	0.196014	nonDEG	-1.05635		nonDEG	POPTR_0018s02240	Potri.006G260100.2	---	AT4G32000.2	---
Ptp.4654.1.S1_at	-3.96988	0.0204532	DEG	1.02269		nonDEG	-1.35224	0.156586	nonDEG	-1.44619	0.143968	nonDEG	-1.05632		nonDEG	POPTR_0001s29370	Potri.001G286900.1	inorganic pyrophosphatase	AT5G09650.1	XP_002298803
PtpAffx.221938.1.S1_at	2.47606	0.0202559	DEG	1.57819	0.150283	nonDEG	-1.16182		nonDEG	-1.02563		nonDEG	-1.05597		nonDEG	POPTR_0005s10720	Potri.005G105000.1	hypothetical protein	AT1G65770.1	XP_002327621
Ptp.822.1.S1_x_at	-3.15828	0.0329247	DEG	1.89776	0.072753	nonDEG	-1.29598	0.182746	nonDEG	1.00218		nonDEG	-1.05591		nonDEG	POPTR_0006s10040	Potri.006G099500.1	light-harvesting complex II protein Lhcb4	AT3G08940.2	XP_002309134
PtpAffx.64085.1.S1_at	2.20242	0.0292732	DEG	1.56833	0.125453	nonDEG	1.57018	0.171326	nonDEG	1.29638	0.168673	nonDEG	-1.05585		nonDEG	POPTR_0004s04730	Potri.004G047700.1	hypothetical protein	AT1G28380.1	XP_002329799
PtpAffx.144253.1.S1_at	2.09066	0.0371851	DEG	1.0842		nonDEG	1.37004	0.157902	nonDEG	1.5004	0.128496	nonDEG	-1.05515		nonDEG	---	---	---	---	---
PtpAffx.203774.1.S1_at	2.04024	0.0422927	DEG	1.56228	0.11932	nonDEG	-1.54047	0.0909068	nonDEG	1.09413		nonDEG	-1.05365		nonDEG	POPTR_0004s03820	Potri.004G038000.1	NAC domain protein, IPR003441	AT1G61110.1	XP_002305677
PtpAffx.75787.2.A1_at	2.03967	0.0415541	DEG	1.14753		nonDEG	1.33234	0.193442	nonDEG	1.31127	0.178352	nonDEG	-1.05307		nonDEG	---	---	RAP2.6/AP2 domain-containing transcription factor family protein	---	---
PtpAffx.136186.1.S1_at	2.03439	0.0482464	DEG	-1.23612		nonDEG	-1.25024		nonDEG	-1.40264	0.158888	nonDEG	-1.05253		nonDEG	---	---	hypothetical protein	---	XP_002321716
PtpAffx.10990.2.S1_a_at	-3.93743	0.0212006	DEG	1.4231	0.170272	nonDEG	-1.34432	0.168113	nonDEG	-1.2174		nonDEG	-1.05189		nonDEG	POPTR_0006s16370	Potri.018G084800.2	lactoylglutathione lyase /// lactoylglutathione lyase	AT1G67280.1	XP_002325014 /// XP_002331150
PtpAffx.74828.1.S1_at	2.12122	0.0335634	DEG	-1.33969	0.195654	nonDEG	1.26391	0.188702	nonDEG	1.22287	0.194061	nonDEG	-1.05095		nonDEG	---	---	---	---	---
PtpAffx.38872.1.S1_at	-4.69628	0.0124008	DEG	1.42414	0.162949	nonDEG	-1.53483	0.112535	nonDEG	-1.63827	0.0802344	nonDEG	-1.05047		nonDEG	POPTR_0016s03120	Potri.016G031400.1	hypothetical protein	AT5G07050.1	XP_002323220
Ptp.6070.1.S1_at	2.85483	0.0102266	DEG	1.05168		nonDEG	-1.36588	0.149991	nonDEG	1.23954		nonDEG	-1.05034		nonDEG	---	---	hypothetical protein	---	XP_002318767
PtpAffx.10120.3.S1_at	2.30973	0.020668	DEG	1.64541	0.103179	nonDEG	1.22203		nonDEG	1.47205	0.133701	nonDEG	-1.05032		nonDEG	---	---	alternative oxidase /// alternative oxidase	---	XP_002317754 /// XP_002317755
Ptp.822.1.S1_at	-3.13735	0.0321773	DEG	1.80814	0.08327	nonDEG	-1.33901	0.165782	nonDEG	-1.01878		nonDEG	-1.04983		nonDEG	POPTR_0006s10040	Potri.006G099500.1	light-harvesting complex II protein Lhcb4	AT3G08940.2	XP_002309134
Ptp.3408.1.S1_at	2.13956	0.0336738	DEG	-1.20771		nonDEG	1.26776	0.18309	nonDEG	1.37309	0.166636	nonDEG	-1.04959		nonDEG	---	---	---	---	---
PtpAffx.65710.1.S1_s_at	-3.5791	0.0253199	DEG	1.68692	0.106189	nonDEG	-1.18592		nonDEG	1.10002		nonDEG	-1.04928		nonDEG	POPTR_0006s04960	Potri.006G051100.3	magnesium chelatase	AT5G13630.1	XP_002308946
Ptp.3733.1.S1_at	2.49436	0.0219958	DEG	-1.04256		nonDEG	1.25544	0.196575	nonDEG	1.505	0.145173	nonDEG	-1.04656		nonDEG	POPTR_0014s19210	Potri.014G188100.1	---	AT1G35580.1	---
PtpAffx.4106.2.S1_s_at	-4.22266	0.0169344	DEG	1.24102		nonDEG	-1.72647	0.0606045	nonDEG	1.01852		nonDEG	-1.04653		nonDEG	POPTR_0012s10110	Potri.012G099300.1	hypothetical protein	AT3G48610.1	XP_002318737
PtpAffx.43400.1.A1_at	2.12044	0.0344675	DEG	1.2586		nonDEG	-1.18201		nonDEG	1.43065	0.154794	nonDEG	-1.04622		nonDEG	POPTR_0013s01360	Potri.013G012100.1	---	AT5G27030.1	---
PtpAffx.200553.1.S1_s_at	2.00102	0.0439596	DEG	1.01656		nonDEG	-1.25272		nonDEG	1.15225		nonDEG	-1.0459		nonDEG	POPTR_0001s23390	Potri.001G226800.1	hypothetical protein /// hypothetical protein	---	XP_002299654 /// XP_002330878
PtpAffx.163405.2.S1_a_at	-2.69482	0.0447676	DEG	1.11479		nonDEG	-1.03433		nonDEG	-1.28547	0.194182	nonDEG	-1.04566		nonDEG	POPTR_0005s15890	Potri.005G175400.1	aminotransferase family protein /// aminotransferase family protein /// aminotransferase family protein	AT1G77670.1	XP_002302248 /// XP_002306622 /// XP_002336880
PtpAffx.222860.1.S1_s_at	-2.87678	0.0397841	DEG	1.88577	0.0721277	nonDEG	-1.24263		nonDEG	1.16163	0.195531	nonDEG	-1.04559		nonDEG	POPTR_0480s00200	Potri.011G101700.3	cytochrome P450 /// cytochrome P450 /// cytochrome P450 /// cytochrome P450 /// cytochrome P450 /// cytochrome P450 /// hypothetical protein	AT3G14690.1	XP_002331331 /// XP_002331333 /// XP_002331336 /// XP_002332522 /// XP_002332525 /// XP_002333743 /// XP_002333744
PtpAffx.205674.1.S1_at	2.17327	0.0321408	DEG	1.97439	0.0618419	nonDEG	-1.17973		nonDEG	1.17187		nonDEG	-1.0455		nonDEG	POPTR_0005s22770	Potri.005G206100.1	NPR1/NIM1-like regulatory protein	AT5G45110.1	XP_002307566
PtpAffx.122405.1.S1_s_at	-2.72877	0.0435055	DEG	1.44433	0.166322	nonDEG	-1.32334	0.171502	nonDEG	-1.1475		nonDEG	-1.04539		nonDEG	POPTR_0008s16710	Potri.008G167400.2	hypothetical protein	AT1G04420.1	XP_002311671
PtpAffx.20277.1.A1_a_at	2.12045	0.034237	DEG	1.04479		nonDEG	-1.13908		nonDEG	1.02559		nonDEG	-1.04482		nonDEG	---	---	---	---	---
PtpAffx.9216.2.S1_a_at	-2.6898	0.042963	DEG	1.22032		nonDEG	-1.06265		nonDEG	-1.22482		nonDEG	-1.04358		nonDEG	POPTR_0006s08620	Potri.006G086000.5	ABC transporter family protein	AT5G02270.1	XP_002308160
PtpAffx.40987.1.A1_at	-3.97757	0.0196453	DEG	1.38787	0.17785	nonDEG	-1.44389	0.126839	nonDEG	-1.02174	0.166315	nonDEG	-1.04259		nonDEG	POPTR_0004s14210	Potri.004G134500.1	hypothetical protein	AT5G08500.1	XP_002305349
PtpAffx.35031.1.S1_at	-2.89265	0.0355727	DEG	1.31117	0.195613	nonDEG	-1.34371	0.162289	nonDEG	1.02737		nonDEG	-1.0423		nonDEG	POPTR_0003s20890	Potri.003G222200.2	hypothetical protein	AT1G55480.1	XP_002303984
PtpAffx.211116.1.S1_s_at	-2.8309	0.0407528	DEG	1.2199		nonDEG	1.13422		nonDEG	-1.10139		nonDEG	-1.04208		nonDEG	POPTR_0013s06560	Potri.013G069400.1	hypothetical protein /// hypothetical protein	AT3G03620.1	XP_002319741 /// XP_002319743
PtpAffx.6610.1.A1_x_at	2.14037	0.0429179	DEG	1.02202		nonDEG	1.04872		nonDEG	1.43054	0.155533	nonDEG	-1.04183		nonDEG	---	---	---	---	---
Ptp.907.1.A1_at	2.0448	0.0398443	DEG	1.55136	0.116384	nonDEG	-1.30509	0.179084	nonDEG	1.35755	0.171775	nonDEG	-1.04136		nonDEG	POPTR_0001s19400	Potri.001G193400.3	---	AT4G19160.2	---
PtpAffx.203697.1.S1_at	-5.20425	0.0131791	DEG	1.30756		nonDEG	1.16514		nonDEG	-1.33591	0.17829	nonDEG	-1.04132		nonDEG	POPTR_0004s01930	Potri.004G019900.1	hypothetical protein	AT1G61800.1	XP_002305598
PtpAffx.9814.1.A1_at	2.16907	0.0307707	DEG	1.13833		nonDEG	1.08512		nonDEG	1.23083		nonDEG	-1.04022		nonDEG	---	---	---	---	---
PtpAffx.10485.2.A1_a_at	-2.79033	0.0421848	DEG	1.40845	0.174327	nonDEG	-1.31755	0.178162	nonDEG	-1.14182		nonDEG	-1.03994		nonDEG	POPTR_0003s06220	Potri.003G063500.6	hypothetical protein /// hypothetical protein	AT1G72660.1	XP_002298101 /// XP_002303251
Ptp.6490.1.S1_s_at	-2.68046	0.0454189	DEG	-1.29427		nonDEG	-1.25622		nonDEG	-1.00466	0.187823	nonDEG	-1.0396		nonDEG	POPTR_0017s12240	Potri.017G086500.2	hypothetical protein	AT3G01120.1	XP_002323872
PtpAffx.69128.1.A1_at	2.46799	0.0171185	DEG	-1.17912		nonDEG	1.12693		nonDEG	1.05599		nonDEG	-1.0387		nonDEG	---	---	---	---	---
PtpAffx.64818.1.S1_at	-2.6103	0.0467461	DEG	1.39432	0.179051	nonDEG	-1.73551	0.05322	nonDEG	1.14855		nonDEG	-1.03772		nonDEG	POPTR_0006s03480	Potri.006G036400.1	---	AT2G33530.1	---
PtpAffx.206624.1.S1_s_at	-2.83893	0.0409065	DEG	1.14318		nonDEG	-1.05595		nonDEG	-1.20304		nonDEG	-1.03719		nonDEG	POPTR_0006s23500	Potri.006G218400.2	hypothetical protein	AT2G26260.1	XP_002308509
Ptp.1265.2.A1_s_at	2.14042	0.0319777	DEG	1.65272	0.106526	nonDEG	-1.09889		nonDEG	1.36805	0.166084	nonDEG	-1.03666		nonDEG	POPTR_0025s00500	Potri.018G122300.2	hypothetical protein	AT1G30270.1	XP_002325185
Ptp.221.1.S1_s_at	-3.18299	0.0323241	DEG	1.07756		nonDEG	-1.11704		nonDEG	1.13606		nonDEG	-1.03648		nonDEG	---	---	---	---	---
PtpAffx.7721.2.S1_at	-2.66583	0.0475567	DEG	1.24907		nonDEG	-1.18095		nonDEG	1.05448		nonDEG	-1.03611		nonDEG	POPTR_0004s07420	Potri.004G075700.2	---	AT5G37370.1	---
Ptp.8030.1.S1_s_at	-2.59484	0.0483937	DEG	-1.34256	0.193012	nonDEG	-1.00594		nonDEG	-1.00817		nonDEG	-1.03595	0.179475	nonDEG	POPTR_0014s01940	Potri.014G019200.2	hypothetical protein	AT5G48810.1	XP_002326978
Ptp.5918.2.S1_a_at	-2.80856	0.040651	DEG	2.08187	0.0566649	nonDEG	-1.44313	0.122215	nonDEG	-1.11682		nonDEG	-1.03586		nonDEG	POPTR_0005s22830	Potri.005G206700.5	photosystem II reaction center psbP protein	AT1G06680.1	XP_002307570
Ptp.3989.1.S1_at	2.07936	0.041609	DEG	1.48362	0.144724	nonDEG	-1.13336		nonDEG	1.19371		nonDEG	-1.03569		nonDEG	---	---	---	---	---
PtpAffx.80252.1.S1_at	-2.8116	0.0413045	DEG	2.20654	0.0511167	nonDEG	1.20569		nonDEG	1.41616	0.15002	nonDEG	-1.03557		nonDEG	POPTR_0001s20870	Potri.001G201500.2	hypothetical protein	AT1G52510.1	XP_002329013
Ptp.2646.1.S1_s_at	-3.48524	0.0215318	DEG	1.26559	0.174058	nonDEG	-1.1741		nonDEG	1.12813		nonDEG	-1.03517		nonDEG	---	---	photosystem I reaction center subunit V (PsaG)	---	XP_002330571
PtpAffx.92352.1.S1_a_at	-3.16632	0.0336972	DEG	1.82638	0.0812027	nonDEG	1.80223	0.060542	nonDEG	1.01469		nonDEG	-1.03508		nonDEG	POPTR_0006s03250	Potri.006G034000.4	hypothetical protein	AT1G68570.1	XP_002308865
Ptp.2646.1.S1_x_at	-3.36209	0.0263281	DEG	1.68066	0.101672	nonDEG	-1.07721		nonDEG	-1.05565		nonDEG	-1.03498		nonDEG	POPTR_0011s17170	Potri.011G168700.1	photosystem I reaction center subunit V (PsaG)	AT1G55670.1	XP_002330571
PtpAffx.205981.1.S1_s_at	2.278	0.0302284	DEG	1.92412	0.0768862	nonDEG	-1.47574	0.118591	nonDEG	-1.12082		nonDEG	-1.03424		nonDEG	POPTR_0006s01630	Potri.006G015200.5	hypothetical protein	AT4G16480.1	XP_002308797
Ptp.1888.1.S1_s_at	-5.09862	0.00954485	DEG	1.35122	0.153222	nonDEG	1.1046		nonDEG	-1.03437		nonDEG	-1.03281		nonDEG	POPTR_0002s22220	Potri.002G221400.1	light-harvesting complex II protein Lhcb2	AT2G05070.1	XP_002301582
PtpAffx.32417.1.S1_at	-2.59788	0.0448002	DEG	1.6404	0.10565	nonDEG	1.02136		nonDEG	-1.02133		nonDEG	-1.03239		nonDEG	POPTR_0008s03160	Potri.008G031700.7	malate dehydrogenase	AT5G58330.1	XP_002311056
PtpAffx.7040.1.S1_at	-3.38644	0.0282007	DEG	-1.23925		nonDEG	1.20041		nonDEG	1.24918	0.195736	nonDEG	-1.03188		nonDEG	POPTR_0010s25830	Potri.010G251800.1	hypothetical protein	AT3G21150.1	XP_002316440
PtpAffx.200023.1.S1_at	2.16246	0.0291109	DEG	1.01432		nonDEG	1.09		nonDEG	1.3148	0.184152	nonDEG	-1.03161		nonDEG	POPTR_0001s04110	Potri.001G003900.1	hypothetical protein	AT1G55350.1	XP_002297626
Ptp.5169.1.S1_a_at	-2.79899	0.0416502	DEG	1.21945		nonDEG	-1.23298		nonDEG	-1.31586	0.186439	nonDEG	-1.03151		nonDEG	POPTR_0007s01700	Potri.007G131300.12	hydroxyacylglutathione hydrolase	AT1G06130.2	XP_002309787
PtpAffx.1273.1.S1_at	-2.67288	0.0455503	DEG	-1.44737	0.158554	nonDEG	-1.24801	0.197533	nonDEG	-1.167		nonDEG	-1.03109		nonDEG	POPTR_0007s10140	Potri.007G052500.7	hypothetical protein	AT5G67370.1	XP_002304310
PtpAffx.221469.1.S1_s_at	-3.00814	0.0371658	DEG	1.64578	0.109837	nonDEG	-1.15225		nonDEG	1.21632		nonDEG	-1.03068		nonDEG	POPTR_0018s11440	Potri.018G105500.1	hydroxycinnamoyl CoA shikimate/quinate hydroxycinnamoyltransferase /// hypothetical protein	AT5G48930.1	XP_002324534 /// XP_002335878
PtpAffx.207397.1.S1_at	-2.63232	0.046155	DEG	-1.11141		nonDEG	1.07574		nonDEG	-1.06871		nonDEG	-1.03053		nonDEG	POPTR_0204s00240	Potri.007G016700.1	hypothetical protein	AT5G46330.1	XP_002310286
Ptp.4758.2.A1_at	1.95421	0.0488995	DEG	-1.29412		nonDEG	1.09923		nonDEG	1.37222	0.159579	nonDEG	-1.03002		nonDEG	---	---	---	---	---
Ptp.142.1.S1_at	2.19302	0.0281791	DEG	1.70151	0.0974629	nonDEG	-1.00991		nonDEG	1.60842	0.103434	nonDEG	-1.02996		nonDEG	POPTR_0003s10290	Potri.003G103900.1	alternative oxidase	AT1G32350.1	XP_002304386
PtpAffx.12409.1.S1_at	2.09685	0.0404366	DEG	1.27408		nonDEG	1.1432		nonDEG	1.22194		nonDEG	-1.02984		nonDEG	POPTR_0013s08110	Potri.013G083400.1	hypothetical protein	AT2G40540.1	XP_002328990
Ptp.3954.1.S1_a_at	-5.23428	0.0103612	DEG	-1.38813	0.186119	nonDEG	1.54519	0.0926893	nonDEG	-1.39888	0.160606	nonDEG	-1.02967		nonDEG	---	---	hypothetical protein	---	XP_002325449
Ptp.7405.1.S1_at	-3.10904	0.0346676	DEG	1.46974	0.1569	nonDEG	-1.51849	0.100425	nonDEG	1.1888	0.167666	nonDEG	-1.02961		nonDEG	POPTR_0011s05250	Potri.011G052700.2	hypothetical protein	AT3G58610.1	XP_002329780
Ptp.2311.1.S1_at	-2.89444	0.0364842	DEG	1.58237	0.10345	nonDEG	-1.12757		nonDEG	-1.16999		nonDEG	-1.02856		nonDEG	POPTR_0002s22600	Potri.002G214800.1	---	AT1G12900.1	---
Ptp.4535.1.S1_at	-4.14347	0.017856	DEG	1.19502		nonDEG	1.42446	0.135325	nonDEG	-1.02948		nonDEG	-1.02854		nonDEG	POPTR_0001s28230	Potri.001G275500.2	---	AT2G26870.1	---
PtpAffx.225548.1.S1_at	2.12373	0.039101	DEG	1.64243	0.0923251	nonDEG	1.42619	0.124473	nonDEG	1.12203		nonDEG	-1.02826		nonDEG	---	---	hypothetical protein	---	XP_002333098
PtpAffx.33672.1.S1_s_at	-4.52921	0.0133466	DEG	-1.34903	0.190241	nonDEG	-1.08977		nonDEG	-1.25101	0.19361	nonDEG	-1.02791		nonDEG	POPTR_0002s00570	Potri.002G004000.2	hypothetical protein	AT1G76490.1	XP_002301898
PtpAffx.152677.1.S1_at	-2.62286	0.0470119	DEG	1.01974		nonDEG	-1.31882	0.187598	nonDEG	-1.16684		nonDEG	-1.02687		nonDEG	POPTR_0015s05560	Potri.015G028900.1	---	AT4G27760.1	---
PtpAffx.18889.1.A1_at	-5.1567	0.0112493	DEG	1.08325		nonDEG	-1.20848	0.192456	nonDEG	-1.2619	0.190809	nonDEG	-1.02672		nonDEG	---	---	---	---	---
PtpAffx.1615.1.S1_x_at	-2.72793	0.0387977	DEG	1.65897	0.101203	nonDEG	-1.27828	0.189963	nonDEG	-1.1207		nonDEG	-1.02654		nonDEG	POPTR_0004s22810	Potri.004G218400.1	hypothetical protein	AT1G60950.1	XP_002331463
PtpAffx.87354.1.S1_at	-2.73738	0.0442977	DEG	1.15367		nonDEG	-1.31939	0.172527	nonDEG	-1.06255		nonDEG	-1.02607		nonDEG	POPTR_0017s09850	Potri.017G069600.1	---	AT5G40870.1	---
PtpAffx.129950.1.S1_s_at	2.44156	0.0251123	DEG	-1.00138		nonDEG	-1.26102	0.182549	nonDEG	1.19955		nonDEG	-1.02602		nonDEG	---	---	hypothetical protein	---	XP_002310148
Ptp.6623.1.S1_at	-3.14913	0.0338497	DEG	1.2419		nonDEG	-1.70474	0.0752753	nonDEG	-1.59558	0.0890067	nonDEG	-1.02584		nonDEG	POPTR_0015s04430	Potri.015G039900.1	hypothetical protein	AT1G18180.1	XP_002321511
PtpAffx.58139.1.S1_at	-2.98961	0.0365547	DEG	1.36111	0.170808	nonDEG	1.68699	0.0940429	nonDEG	-1.07458		nonDEG	-1.02568		nonDEG	POPTR_0008s13190	Potri.008G132600.1	---	AT1G14890.1	---
Ptp.5232.1.S1_at	-10.7665	0	DEG	2.13783	0.0525521	nonDEG	1.12024		nonDEG	-1.14305		nonDEG	-1.02406		nonDEG	POPTR_0010s22790	Potri.010G221100.1	light-harvesting complex I protein Lhca1	AT3G54890.1	XP_002315298
PtpAffx.204668.1.S1_at	2.35194	0.0443114	DEG	2.03417	0.0581417	nonDEG	-1.57448	0.0956092	nonDEG	1.14983		nonDEG	-1.02379		nonDEG	POPTR_0009s10530	Potri.009G102500.1	hypothetical protein	AT2G15680.1	XP_002313848
PtpAffx.45729.1.A1_a_at	2.12581	0.0341228	DEG	-1.84311	0.0943971	nonDEG	-1.01655		nonDEG	1.17435		nonDEG	-1.02367		nonDEG	---	---	---	---	---
Ptp.3499.1.S1_at	2.37084	0.0226062	DEG	1.41136	0.172064	nonDEG	-1.14951		nonDEG	1.64039	0.109458	nonDEG	-1.02346		nonDEG	---	---	---	---	---
PtpAffx.100749.1.S1_at	2.00344	0.0434325	DEG	1.15636		nonDEG	1.08232		nonDEG	1.71922	0.0831468	nonDEG	-1.02309		nonDEG	POPTR_0019s14460	Potri.013G153400.1	---	AT2G38470.1	---
PtpAffx.114060.1.A1_at	2.26524	0.0249419	DEG	1.10081		nonDEG	1.14521		nonDEG	-1.05864		nonDEG	-1.02278		nonDEG	POPTR_0006s03780	Potri.006G039500.1	---	AT3G45940.1	---
Ptp.2427.1.A1_s_at	-2.39163	0.0468787	DEG	-1.16204		nonDEG	-1.21772	0.172681	nonDEG	-1.35196	0.172617	nonDEG	-1.02169		nonDEG	POPTR_0008s20030	Potri.008G195700.1	hypothetical protein	---	XP_002312714
PtpAffx.71284.1.S1_at	-3.1574	0.033888	DEG	-1.88605	0.0589954	nonDEG	-1.23518		nonDEG	-1.02567		nonDEG	-1.02149		nonDEG	POPTR_0005s20380	Potri.005G181400.1	hypothetical protein	AT1G44110.1	XP_002306649
Ptp.7845.1.S1_at	2.51181	0.0238621	DEG	1.1325		nonDEG	-1.21187		nonDEG	1.21723	0.195301	nonDEG	-1.02149		nonDEG	---	---	---	---	---
Ptp.1099.1.A1_at	-3.0573	0.0357194	DEG	1.02371		nonDEG	-1.08318		nonDEG	1.0388		nonDEG	-1.02115		nonDEG	POPTR_0013s14050	Potri.013G144300.1	GH3 family protein	AT4G03400.1	XP_002319368
PtpAffx.218719.1.S1_s_at	2.18663	0.0335085	DEG	1.17451		nonDEG	1.29496	0.198668	nonDEG	1.53057	0.138836	nonDEG	-1.02038		nonDEG	POPTR_0043s00290	Potri.014G063700.1	hypothetical protein /// hypothetical protein	AT5G15700.1	XP_002331981 /// XP_002332398
PtpAffx.16235.1.A1_at	2.01011	0.0451002	DEG	1.28298		nonDEG	-1.16411		nonDEG	1.04614		nonDEG	-1.02037		nonDEG	POPTR_0003s10910	Potri.003G109700.1	hypothetical protein	AT2G35060.1	XP_002303503
PtpAffx.106228.1.A1_at	2.41422	0.0221194	DEG	-1.09528		nonDEG	1.60228	0.0816924	nonDEG	1.24124	0.188153	nonDEG	-1.01944		nonDEG	---	---	hypothetical protein	---	XP_002305386
PtpAffx.208947.1.S1_at	2.30518	0.0404913	DEG	1.79448	0.0825028	nonDEG	1.46142	0.117871	nonDEG	-1.11621		nonDEG	-1.01921		nonDEG	POPTR_0010s13370	Potri.010G123900.1	cytokinin biosynthetic isopentenyltransferase	AT1G68460.1	XP_002315938
PtpAffx.152061.1.S1_s_at	-3.07916	0.035072	DEG	-1.03853		nonDEG	-1.45631	0.118864	nonDEG	-1.42134	0.155693	nonDEG	-1.01877		nonDEG	POPTR_0013s05340	Potri.013G056800.2	tubulin alpha-8 chain	AT5G19780.1	XP_002325422
PtpAffx.163275.2.S1_a_at	-3.90484	0.0217442	DEG	1.23214		nonDEG	-1.33052	0.174478	nonDEG	-1.04922		nonDEG	-1.01776		nonDEG	POPTR_0009s13920	Potri.009G136900.1	hypothetical protein /// hypothetical protein	AT1G20200.1	XP_002306189 /// XP_002312950
PtpAffx.206377.1.S1_at	2.02186	0.0428961	DEG	1.37578	0.181503	nonDEG	1.43607	0.155302	nonDEG	1.58272	0.10914	nonDEG	-1.01776		nonDEG	POPTR_0006s14910	Potri.006G147100.1	---	AT4G26090.1	---
PtpAffx.5298.1.A1_at	2.15255	0.0304998	DEG	1.4128	0.166537	nonDEG	-1.02215		nonDEG	1.30365	0.18342	nonDEG	-1.01736		nonDEG	---	---	hypothetical protein	---	XP_002319195
PtpAffx.93186.1.S1_at	1.99003	0.0438531	DEG	1.23642		nonDEG	-1.06364		nonDEG	1.50978	0.119717	nonDEG	-1.01679		nonDEG	POPTR_0004s03710	Potri.004G036900.1	bromodomain protein	AT1G61215.1	XP_002305671
PtpAffx.78608.1.S1_at	2.00526	0.0428671	DEG	1.4645	0.148337	nonDEG	1.22988		nonDEG	1.23787	0.19029	nonDEG	-1.01622		nonDEG	POPTR_0003s20260	Potri.003G203800.1	---	AT3G07690.1	---
PtpAffx.3847.4.A1_s_at	-2.69837	0.0445284	DEG	1.15562		nonDEG	-1.33331	0.172145	nonDEG	1.15291	0.178327	nonDEG	-1.01566		nonDEG	POPTR_0010s13760	Potri.010G127500.3	hypothetical protein /// hypothetical protein	AT3G25800.1	XP_002312385 /// XP_002314877
PtpAffx.111.1.A1_at	-2.96592	0.0358996	DEG	-1.81438	0.079536	nonDEG	-1.15367		nonDEG	-1.29978	0.189624	nonDEG	-1.01542	0.193216	nonDEG	POPTR_0006s12480	Potri.006G122900.1	hypothetical protein	AT2G36870.1	XP_002326203
PtpAffx.33735.1.S1_s_at	-6.06355	0.00732512	DEG	1.02188		nonDEG	1.26089	0.191749	nonDEG	1.29386	0.17525	nonDEG	-1.01448		nonDEG	POPTR_0006s27940	Potri.006G263500.1	hypothetical protein	AT5G25110.1	XP_002308703
PtpAffx.112420.1.S1_at	-2.97696	0.0372493	DEG	1.19266		nonDEG	-1.15476		nonDEG	1.20223	0.165272	nonDEG	-1.01442		nonDEG	POPTR_0009s01470	Potri.009G009300.1	hypothetical protein	AT2G28000.1	XP_002313525
PtpAffx.10664.2.S1_at	-4.10435	0.0198101	DEG	1.16608		nonDEG	-1.55759	0.0932761	nonDEG	1.08078		nonDEG	-1.01406		nonDEG	POPTR_0006s24440	Potri.006G228000.1	UDP-sulfoquinovose synthase	AT4G33030.1	XP_002309498
PtpAffx.25964.1.S1_s_at	-4.00965	0.020148	DEG	1.27565	0.159926	nonDEG	-1.30508	0.183017	nonDEG	-1.07293		nonDEG	-1.01398		nonDEG	POPTR_0018s11820	Potri.018G109700.3	glyceraldehyde-3-phosphate dehydrogenase (NADP+)/3-chloroallyl aldehyde dehydrogenase	AT2G24270.4	XP_002325142
PtpAffx.56321.1.A1_at	2.83018	0.0122085	DEG	1.60628	0.107939	nonDEG	1.16846		nonDEG	1.38116	0.168302	nonDEG	-1.01385		nonDEG	---	---	---	---	---
PtpAffx.20309.1.S1_at	1.97891	0.0441046	DEG	1.1302		nonDEG	1.22367		nonDEG	1.09899		nonDEG	-1.0133		nonDEG	POPTR_0008s02900	Potri.008G028900.1	---	AT5G04500.1	---
PtpAffx.61407.1.A1_at	2.00856	0.0491626	DEG	-1.09976		nonDEG	1.18601		nonDEG	1.40154	0.161123	nonDEG	-1.0132		nonDEG	---	---	---	---	---
PtpAffx.308.2.A1_x_at	-2.62541	0.0428961	DEG	1.43124	0.132312	nonDEG	-1.08443		nonDEG	-1.29329	0.19734	nonDEG	-1.01245		nonDEG	POPTR_0014s13660	Potri.005G254100.10	glyceraldehyde-3-phosphate dehydrogenase	AT1G42970.1	XP_002321065
PtpAffx.148889.1.S1_s_at	-2.7902	0.0410397	DEG	-1.64862	0.100467	nonDEG	-1.09912		nonDEG	-1.0135		nonDEG	-1.01196		nonDEG	POPTR_0009s13510	Potri.009G132500.1	hypothetical protein	AT4G38660.1	XP_002313721
PtpAffx.22431.2.S1_a_at	-3.07247	0.0352966	DEG	1.00193		nonDEG	1.18373		nonDEG	-1.07643		nonDEG	-1.01194		nonDEG	POPTR_0014s16990	Potri.014G171800.1	glucose-1-phosphate adenylyltransferase	AT5G48300.1	XP_002321214
PtpAffx.203805.1.S1_at	2.24487	0.0267499	DEG	1.81885	0.0719553	nonDEG	1.00156		nonDEG	1.44394	0.157699	nonDEG	-1.01137		nonDEG	POPTR_0004s06230	Potri.004G063500.1	hypothetical protein	AT1G29750.2	XP_002305711
PtpAffx.72779.1.S1_at	2.3799	0.0213401	DEG	1.16818		nonDEG	1.43377	0.146917	nonDEG	-1.05239		nonDEG	-1.01084		nonDEG	POPTR_0014s17750	Potri.014G179400.1	---	AT1G32450.1	---
Ptp.5350.1.S1_at	-2.77809	0.0417443	DEG	-1.3218	0.197277	nonDEG	-1.41443	0.131823	nonDEG	-1.03195		nonDEG	-1.01072		nonDEG	POPTR_0010s07730	Potri.010G066900.1	hypothetical protein	AT2G05620.1	XP_002314501
PtpAffx.161404.1.S1_s_at	-2.61557	0.0478561	DEG	-1.22518		nonDEG	-1.15058		nonDEG	-1.50744	0.124712	nonDEG	-1.01009		nonDEG	---	---	hypothetical protein	---	XP_002309490
PtpAffx.163561.1.S1_a_at	-2.74174	0.0437472	DEG	1.28316		nonDEG	-1.55551	0.0954488	nonDEG	1.22608	0.1434	nonDEG	-1.00932		nonDEG	---	---	hypothetical protein	---	XP_002309419
PtpAffx.69413.1.A1_at	2.9058	0.0116659	DEG	2.02543	0.054965	nonDEG	1.79283	0.0695426	nonDEG	1.50314	0.134266	nonDEG	-1.00852		nonDEG	POPTR_0014s03500	Potri.014G035700.1	nbs-lrr resistance protein	AT4G33300.1	XP_002327103
PtpAffx.249.511.S1_x_at	-5.08977	0.0105698	DEG	-1.95915	0.073527	nonDEG	-1.14567		nonDEG	-1.75413	0.0573497	nonDEG	-1.00852		nonDEG	POPTR_0014s16090	Potri.002G223100.3	---	---	---
Ptp.7433.1.S1_s_at	-2.5223	0.0483098	DEG	1.77385	0.0904546	nonDEG	-1.4299	0.129263	nonDEG	-1.06924		nonDEG	-1.0083		nonDEG	POPTR_0019s05950	Potri.019G042600.1	hypothetical protein	AT5G17170.1	XP_002325879
PtpAffx.213254.1.S1_at	2.07145	0.0372207	DEG	1.38537	0.182629	nonDEG	-1.18079		nonDEG	1.00516		nonDEG	-1.0083		nonDEG	POPTR_0016s03720	Potri.016G037700.1	hypothetical protein	AT2G41290.1	XP_002323253
Ptp.4024.2.A1_at	2.6202	0.012909	DEG	-1.54011	0.128732	nonDEG	1.36843	0.157863	nonDEG	-1.3614	0.179732	nonDEG	-1.00801		nonDEG	---	---	hypothetical protein	---	XP_002311647
PtpAffx.158940.1.S1_at	-2.70205	0.0409775	DEG	2.06543	0.0567563	nonDEG	-1.55633	0.0920064	nonDEG	1.0381		nonDEG	-1.00796		nonDEG	POPTR_0012s10770	Potri.015G105100.2	---	AT5G50920.1	---
PtpAffx.214740.1.S1_s_at	-4.13367	0.0176955	DEG	1.65873	0.108273	nonDEG	-1.45071	0.119655	nonDEG	1.24649	0.169529	nonDEG	-1.00779		nonDEG	POPTR_0004s15900	Potri.004G152300.1	hypothetical protein	AT3G18830.1	XP_002305419
Ptp.7752.1.S1_at	2.03263	0.0413903	DEG	-1.08027		nonDEG	1.16282		nonDEG	1.26933	0.195258	nonDEG	-1.00656		nonDEG	---	---	---	---	---
PtpAffx.108063.1.A1_at	2.18773	0.0322505	DEG	1.3399	0.186188	nonDEG	1.278	0.198403	nonDEG	1.72269	0.0932821	nonDEG	-1.00604		nonDEG	---	---	---	---	---
PtpAffx.216617.1.S1_at	-2.69811	0.0440116	DEG	1.38278	0.18042	nonDEG	-1.15751		nonDEG	-1.12026		nonDEG	-1.0053		nonDEG	POPTR_0012s10080	Potri.012G098900.1	hypothetical protein	AT5G14120.1	XP_002318735
PtpAffx.95571.1.A1_at	2.61044	0.0159888	DEG	1.30499		nonDEG	1.74561	0.122756	nonDEG	1.13238		nonDEG	-1.00478		nonDEG	---	---	---	---	---
PtpAffx.3554.1.A1_at	2.52665	0.0186747	DEG	-1.2951		nonDEG	1.21581		nonDEG	1.34087	0.17912	nonDEG	-1.00422		nonDEG	---	---	---	---	---
Ptp.5283.1.S1_s_at	-3.39614	0.0281232	DEG	1.86523	0.0769934	nonDEG	1.03708		nonDEG	-1.14398		nonDEG	-1.00406		nonDEG	POPTR_0006s29130	Potri.006G276400.2	---	AT5G19940.1	---
Ptp.4798.1.S1_at	2.03823	0.0428809	DEG	1.16444		nonDEG	1.31816	0.172392	nonDEG	1.78889	0.0806786	nonDEG	-1.00404		nonDEG	POPTR_0004s11110	Potri.004G112200.1	---	AT1G77840.1	---
PtpAffx.26074.1.S1_at	2.29126	0.0262483	DEG	1.14183		nonDEG	1.18205		nonDEG	1.24322	0.19512	nonDEG	-1.0039		nonDEG	---	---	---	---	---
AFFX-Ptp-gapdh-5_at	-4.55355	0.0144486	DEG	1.64349	0.105908	nonDEG	-1.29543	0.18192	nonDEG	-1.24977		nonDEG	-1.00375		nonDEG	POPTR_0014s13660	Potri.014G140500.5	---	AT1G12900.1	---
PtpAffx.119075.1.S1_at	3.31434	0	DEG	1.41984	0.169684	nonDEG	-1.16442		nonDEG	1.97272	0.053404	nonDEG	-1.0037		nonDEG	POPTR_0014s12700	Potri.014G132500.1	---	AT4G13420.1	---
Ptp.6585.1.S1_s_at	-3.43411	0.0286746	DEG	1.11029		nonDEG	-1.21518		nonDEG	-1.31798	0.185527	nonDEG	-1.00363		nonDEG	POPTR_0018s04600	Potri.018G060000.1	hypothetical protein	AT4G33110.1	XP_002324742
Ptp.2159.1.S1_at	-3.73414	0.0201051	DEG	1.3795	0.155712	nonDEG	1.10399		nonDEG	-1.02996		nonDEG	-1.00299		nonDEG	POPTR_0005s28000	Potri.015G062200.6	light-harvesting complex I protein Lhca4	AT3G47470.1	XP_002330127
Ptp.819.1.S1_s_at	-2.61612	0.0450632	DEG	1.84027	0.0789652	nonDEG	-1.03545		nonDEG	1.03278		nonDEG	-1.00257		nonDEG	POPTR_0014s08960	Potri.014G093900.7	hypothetical protein	AT4G01150.1	XP_002320843
PtpAffx.8691.2.S1_at	-3.862	0.0208006	DEG	-1.07515		nonDEG	-1.27869	0.190964	nonDEG	-1.39623	0.160769	nonDEG	-1.00117		nonDEG	POPTR_0001s28340	Potri.001G276700.2	---	AT2G03120.1	---
PtpAffx.101664.1.A1_s_at	2.09509	0.0437979	DEG	1.3327	0.192401	nonDEG	1.34782	0.165972	nonDEG	1.78371	0.0766041	nonDEG	-1.00103		nonDEG	POPTR_0018s12650	Potri.018G126100.1	hypothetical protein	AT5G35430.1	XP_002325199
PtpAffx.101581.1.A1_at	2.06286	0.0384643	DEG	1.30606		nonDEG	1.19029		nonDEG	1.36032	0.170591	nonDEG	-1.00068		nonDEG	---	---	---	---	---
PtpAffx.135631.1.S1_a_at	-2.70147	0.0410732	DEG	1.32368		nonDEG	-1.45452	0.115939	nonDEG	1.19511		nonDEG	-1.00019		nonDEG	---	---	---	---	---
Ptp.1584.1.S1_x_at	-7.68358	0	DEG	1.62596	0.111143	nonDEG	1.05881		nonDEG	-1.03283		nonDEG	1.0005		nonDEG	POPTR_0005s26080	Potri.005G239200.3	light-harvesting complex II protein Lhcb1	AT2G34430.1	XP_002306927
Ptp.4466.1.S1_at	-3.00028	0.0364413	DEG	1.02461		nonDEG	-1.26495	0.194193	nonDEG	-1.37	0.17189	nonDEG	1.00081		nonDEG	POPTR_0006s01600	Potri.006G014900.2	L-galactose-1-phosphate phosphatase	AT3G02870.1	XP_002307895
PtpAffx.67116.1.S1_s_at	1.97804	0.0449458	DEG	-1.03995		nonDEG	1.08463		nonDEG	1.07089		nonDEG	1.00101		nonDEG	---	---	hypothetical protein	---	XP_002326492
Ptp.5451.1.S1_s_at	-3.52797	0.0258952	DEG	-1.18752		nonDEG	-1.00521		nonDEG	-1.23454	0.200021	nonDEG	1.00216		nonDEG	POPTR_0001s09180	Potri.006G095000.3	tubulin, beta chain	AT5G62700.1	XP_002309109
PtpAffx.67669.1.A1_at	2.20607	0.0273631	DEG	-1.0286		nonDEG	1.12559		nonDEG	1.28054	0.178583	nonDEG	1.00264		nonDEG	---	---	---	---	---
Ptp.3850.1.S1_at	-3.73479	0.019564	DEG	-1.13666		nonDEG	-1.45789	0.121258	nonDEG	-1.38675	0.171973	nonDEG	1.00279		nonDEG	POPTR_0010s12110	Potri.010G111000.1	---	AT1G70830.1	---
Ptp.5631.1.S1_at	-3.94644	0.0213236	DEG	1.06354		nonDEG	1.05214		nonDEG	-1.11417		nonDEG	1.00349		nonDEG	POPTR_0011s08980	Potri.011G087500.1	hypothetical protein	AT1G29980.1	XP_002317331
Ptp.873.2.S1_x_at	-7.10291	0	DEG	1.23824		nonDEG	1.26758	0.192465	nonDEG	1.07425		nonDEG	1.0036		nonDEG	POPTR_0001s41780	Potri.001G407100.1	light-harvesting complex II protein Lhcb3	AT5G54270.1	XP_002330392
Ptp.6581.1.S1_s_at	-2.64239	0.0461221	DEG	-1.35817	0.185119	nonDEG	1.22858		nonDEG	-1.57888	0.096628	nonDEG	1.00392		nonDEG	POPTR_0005s16600	Potri.005G167900.1	hypothetical protein	AT4G08685.1	XP_002307393
PtpAffx.132644.1.S1_s_at	-2.57696	0.049701	DEG	-1.30671		nonDEG	-1.07872		nonDEG	-1.23225	0.200794	nonDEG	1.00432		nonDEG	POPTR_0011s05120	Potri.011G051500.1	hypothetical protein	AT4G21705.1	XP_002329818
PtpAffx.163413.1.S1_s_at	-7.69412	0	DEG	-1.03533		nonDEG	-1.23933		nonDEG	1.11766	0.133607	nonDEG	1.00532		nonDEG	POPTR_0013s05500	Potri.013G058500.2	hypothetical protein	AT3G03960.1	XP_002319163
PtpAffx.224868.1.S1_at	2.19089	0.0305536	DEG	-1.05743		nonDEG	-1.18547		nonDEG	-1.00073		nonDEG	1.00695		nonDEG	POPTR_0013s14720	Potri.019G120300.2	---	AT4G21380.1	---
PtpAffx.207385.1.S1_s_at	2.1371	0.0336186	DEG	-1.3211		nonDEG	1.02129		nonDEG	1.69274	0.100383	nonDEG	1.00703		nonDEG	POPTR_0337s00230	Potri.007G019700.1	hypothetical protein /// hypothetical protein	AT3G50940.1	XP_002310822 /// XP_002334040
PtpAffx.53470.1.S1_at	-4.52986	0.0152903	DEG	1.54343	0.134766	nonDEG	-1.17172		nonDEG	-1.02537		nonDEG	1.00727		nonDEG	POPTR_0006s01080	Potri.006G009200.3	fumarylacetoacetase	AT1G12050.1	XP_002307870
PtpAffx.19564.1.S1_s_at	-4.02379	0.0193635	DEG	1.15169		nonDEG	-1.72316	0.060887	nonDEG	-1.11946		nonDEG	1.00756		nonDEG	POPTR_0002s10880	Potri.002G108000.5	hypothetical protein	AT5G65670.1	XP_002302351
Ptp.3600.1.S1_at	-2.5979	0.0482769	DEG	-1.07807		nonDEG	-1.07022		nonDEG	-1.49521	0.128255	nonDEG	1.00806		nonDEG	POPTR_0016s07910	Potri.016G078300.1	sinapyl alcohol dehydrogenase	AT4G37970.1	XP_002322822
PtpAffx.200098.1.S1_at	-2.60452	0.0484088	DEG	1.64332	0.110225	nonDEG	-1.03518		nonDEG	-1.14871		nonDEG	1.00827		nonDEG	POPTR_0001s07250	Potri.001G035200.1	hypothetical protein	AT5G07900.1	XP_002297707
PtpAffx.25085.1.S1_s_at	-4.33257	0.0148226	DEG	-1.48698	0.130452	nonDEG	-1.13758		nonDEG	-1.24186	0.187319	nonDEG	1.00843		nonDEG	POPTR_0012s09730	Potri.012G095400.1	hypothetical protein	AT1G56110.1	XP_002318715
PtpAffx.4238.1.S1_at	-3.01349	0.0311861	DEG	1.57757	0.116028	nonDEG	1.00306		nonDEG	1.06694		nonDEG	1.01012		nonDEG	POPTR_0002s01740	Potri.002G016000.1	---	AT1G76100.1	---
Ptp.3588.1.S1_at	1.99107	0.0452038	DEG	1.06423		nonDEG	1.03859		nonDEG	1.35252	0.166389	nonDEG	1.01023		nonDEG	---	---	---	---	---
Ptp.7327.1.S1_at	-2.64521	0.0475901	DEG	1.26499		nonDEG	-1.33097	0.172791	nonDEG	-1.08284		nonDEG	1.01113		nonDEG	POPTR_0001s10370	Potri.001G094100.1	hypothetical protein	AT4G01100.1	XP_002297985
PtpAffx.249.278.A1_s_at	2.20152	0.0300553	DEG	1.6574	0.110406	nonDEG	1.09043		nonDEG	-1.04795		nonDEG	1.01119		nonDEG	POPTR_0014s15960	Potri.014G161300.5	formate dehydrogenase	AT5G14780.1	XP_002320501
PtpAffx.163684.2.S1_a_at	1.95573	0.0490044	DEG	1.41514	0.159895	nonDEG	1.22828		nonDEG	1.38171	0.158675	nonDEG	1.01162		nonDEG	POPTR_0003s16470	Potri.003G166300.3	hypothetical protein	AT2G33490.1	XP_002304659
PtpAffx.119547.1.S1_s_at	-2.66338	0.0460892	DEG	1.91835	0.0703953	nonDEG	-1.30531	0.182503	nonDEG	-1.14047		nonDEG	1.01165		nonDEG	POPTR_0016s06190	Potri.016G062000.1	hypothetical protein	AT3G58500.1	XP_002322743
AFFX-Ptp-gapdh-M_at	-4.0189	0.0194432	DEG	1.82145	0.0784778	nonDEG	-1.06329		nonDEG	-1.33235	0.190849	nonDEG	1.01192		nonDEG	POPTR_0002s22600	Potri.014G140500.4	---	AT3G26650.1	---
PtpAffx.213246.1.S1_at	1.97535	0.044013	DEG	1.00607		nonDEG	-1.26349		nonDEG	-1.04694		nonDEG	1.01215		nonDEG	POPTR_0016s03430	Potri.016G035100.1	hypothetical protein	AT2G26800.2	XP_002323239
Ptp.7923.1.S1_at	2.06121	0.0377089	DEG	-1.26363		nonDEG	-1.64539	0.0718988	nonDEG	1.17812		nonDEG	1.01283		nonDEG	---	---	---	---	---
PtpAffx.54553.1.S1_at	2.68603	0.0168739	DEG	1.94352	0.0717241	nonDEG	-1.4486	0.117761	nonDEG	1.69671	0.0930524	nonDEG	1.01309		nonDEG	---	---	---	---	---
Ptp.4433.1.S1_at	-3.23506	0.031873	DEG	1.98896	0.0650155	nonDEG	-1.34672	0.168	nonDEG	-1.28211	0.201411	nonDEG	1.0136		nonDEG	POPTR_0018s06470	Potri.018G071600.3	---	AT5G20140.2	---
PtpAffx.1352.5.S1_at	-4.4065	0.0154402	DEG	1.40634	0.175774	nonDEG	-1.14614		nonDEG	-1.03807		nonDEG	1.01392		nonDEG	POPTR_0013s13100	Potri.013G127300.2	acyl- [acyl-carrier protein] desaturase	AT2G43710.1	XP_002330700
PtpAffx.137981.1.S1_at	-4.55608	0.0145375	DEG	1.78651	0.0858848	nonDEG	-1.58075	0.0863605	nonDEG	-1.06199		nonDEG	1.01427		nonDEG	POPTR_0015s08540	Potri.015G074100.2	aldehyde dehydrogenase (NAD+)	AT3G48000.1	XP_002321583
Ptp.7170.1.S1_s_at	-2.85289	0.0397494	DEG	-1.06503		nonDEG	1.48676	0.111507	nonDEG	-1.19739		nonDEG	1.01507		nonDEG	POPTR_0001s10130	Potri.001G096800.1	hypothetical protein	AT1G64160.1	XP_002297995
Ptp.3242.1.S1_s_at	-2.68175	0.0458153	DEG	1.42381	0.170171	nonDEG	-1.43179	0.127797	nonDEG	1.25488	0.135991	nonDEG	1.01582		nonDEG	POPTR_0004s05770	Potri.004G059000.4	hypothetical protein	AT4G18710.1	XP_002305736
PtpAffx.100746.1.S1_at	-3.21566	0.0307298	DEG	1.22124		nonDEG	1.08055		nonDEG	1.31001	0.178956	nonDEG	1.01635		nonDEG	POPTR_0010s00520	Potri.010G002800.2	hypothetical protein	AT3G06960.1	XP_002315471
Ptp.4541.1.S1_at	-4.01283	0.0192845	DEG	1.28497		nonDEG	1.25571	0.195578	nonDEG	1.44129	0.164541	nonDEG	1.01648		nonDEG	POPTR_0006s18650	Potri.006G171100.1	UDP-galactose:flavonol 3-o-galactosyltransferase	AT5G17050.1	XP_002334023
PtpAffx.161408.1.S1_s_at	-2.85442	0.0404166	DEG	1.25376		nonDEG	-1.10836		nonDEG	-1.001		nonDEG	1.01675		nonDEG	POPTR_0010s18990	Potri.010G182600.1	hypothetical protein	AT5G49690.1	XP_002315125
PtpAffx.203163.1.S1_at	2.20295	0.0333448	DEG	1.60169	0.113144	nonDEG	1.11917		nonDEG	1.22296	0.189216	nonDEG	1.01803		nonDEG	POPTR_0003s10990	Potri.003G110500.1	hypothetical protein	AT2G35730.1	XP_002304417
PtpAffx.17166.3.S1_s_at	-2.92515	0.0385166	DEG	1.21015		nonDEG	-1.52932	0.0989246	nonDEG	-1.16694	0.199461	nonDEG	1.01826		nonDEG	---	---	hypothetical protein /// hypothetical protein	---	XP_002298445 /// XP_002314024
PtpAffx.48775.2.S1_at	-4.81854	0.0134991	DEG	1.50065	0.144818	nonDEG	-1.44849	0.133144	nonDEG	1.0496		nonDEG	1.01846		nonDEG	POPTR_0013s02100	Potri.010G164200.1	hypothetical protein	AT1G29150.1	XP_002315028
Ptp.4373.1.S1_at	-3.47302	0.0275092	DEG	2.05013	0.0569399	nonDEG	-1.30972	0.176171	nonDEG	-1.24498		nonDEG	1.01849		nonDEG	POPTR_0005s26740	Potri.005G246100.1	hypothetical protein	AT1G76100.1	XP_002307754
PtpAffx.158518.3.S1_at	-4.3517	0.0153649	DEG	1.78871	0.0836747	nonDEG	1.38985	0.147512	nonDEG	1.73332	0.0935167	nonDEG	1.01853		nonDEG	POPTR_0006s10080	Potri.006G099900.3	Ca2+ antiporter/cation exchanger	AT3G51860.1	XP_002309138
PtpAffx.147944.1.S1_s_at	-3.89961	0.0206062	DEG	1.71128	0.0996176	nonDEG	-1.0975		nonDEG	-1.40977	0.1578	nonDEG	1.0189		nonDEG	POPTR_0683s00200	Potri.010G088000.1	hypothetical protein	AT4G14930.1	XP_002314700
Ptp.5049.2.S1_s_at	2.21121	0.0330754	DEG	1.31435		nonDEG	-1.03401		nonDEG	-1.16173		nonDEG	1.01906		nonDEG	POPTR_0016s13440	Potri.T091700.2	hypothetical protein	AT5G01650.1	XP_002323621
PtpAffx.381.2.A1_at	-6.12194	0.0081601	DEG	1.95929	0.0672362	nonDEG	-1.24102	0.195481	nonDEG	-1.26335		nonDEG	1.01924		nonDEG	POPTR_0011s05670	Potri.011G057800.6	hypothetical protein	AT5G46110.1	XP_002329840
PtpAffx.100723.1.S1_at	2.18159	0.0374976	DEG	1.09065		nonDEG	1.24757		nonDEG	1.44502	0.161322	nonDEG	1.01962		nonDEG	---	---	---	---	---
PtpAffx.103796.1.S1_at	-2.67325	0.0453862	DEG	1.36346	0.191372	nonDEG	-1.24828		nonDEG	1.08527	0.194201	nonDEG	1.01979		nonDEG	POPTR_0004s04100	Potri.004G040900.5	hypothetical protein	AT4G36690.4	XP_002305147
Ptp.5451.1.S1_at	-2.86216	0.0403821	DEG	-1.20426		nonDEG	-1.01265		nonDEG	-1.23275	0.187809	nonDEG	1.0206		nonDEG	---	---	---	---	---
Ptp.1047.1.A1_at	2.0394	0.0416011	DEG	-1.19998		nonDEG	1.66383	0.0731346	nonDEG	-1.14909		nonDEG	1.02086		nonDEG	---	---	---	---	---
PtpAffx.204764.1.S1_at	-2.83442	0.0409236	DEG	-1.61318	0.108768	nonDEG	-1.18287		nonDEG	-1.74575	0.059583	nonDEG	1.0212		nonDEG	POPTR_0009s08490	Potri.009G081300.1	L-galactose dehydrogenase	AT4G33670.1	XP_002313206
Ptp.1705.1.A1_at	-3.21725	0.0248016	DEG	-1.94303	0.0558445	nonDEG	1.15531		nonDEG	-1.76415	0.0915248	nonDEG	1.02169		nonDEG	POPTR_0011s13830	Potri.011G135000.1	---	AT1G11580.1	---
Ptp.3170.2.A1_at	2.04929	0.0409597	DEG	1.0404		nonDEG	1.09067		nonDEG	1.26815	0.195547	nonDEG	1.02212		nonDEG	POPTR_0002s06280	Potri.002G062100.2	hypothetical protein	AT5G36120.1	XP_002302152
PtpAffx.157411.1.S1_s_at	-3.22057	0.0300172	DEG	1.34354	0.193587	nonDEG	1.03519		nonDEG	-1.31404	0.177222	nonDEG	1.02236		nonDEG	POPTR_0008s03990	Potri.008G040100.5	---	AT3G54960.1	---
Ptp.7638.1.S1_s_at	-6.24384	0.00889774	DEG	1.90284	0.0723586	nonDEG	-1.40488	0.135636	nonDEG	-1.11344		nonDEG	1.02305		nonDEG	POPTR_0014s17070	Potri.014G198400.1	light-harvesting complex I protein Lhca3	AT1G61520.1	XP_002321218
PtpAffx.153006.1.A1_at	2.82449	0.0134607	DEG	-1.2044		nonDEG	1.15247		nonDEG	1.14887		nonDEG	1.02328		nonDEG	---	---	---	---	---
PtpAffx.124498.1.S1_at	-3.28009	0.0313024	DEG	-1.18045		nonDEG	-1.1392		nonDEG	-1.28781	0.193095	nonDEG	1.02343		nonDEG	POPTR_1313s00210	Potri.011G032400.1	hypothetical protein	AT3G13160.1	XP_002316702
PtpAffx.148337.1.S1_at	-3.32486	0.0304819	DEG	1.15651		nonDEG	-1.02704		nonDEG	1.20269		nonDEG	1.02382		nonDEG	POPTR_0018s00880	Potri.018G036400.1	hypothetical protein	AT5G25590.1	XP_002324252
PtpAffx.9041.2.S1_at	-3.01127	0.0368757	DEG	-1.13721		nonDEG	-1.1193		nonDEG	-1.19572		nonDEG	1.02398		nonDEG	POPTR_0002s16950	Potri.002G168100.1	hypothetical protein	AT4G01100.1	XP_002302618
Ptp.6057.1.S1_at	-2.62736	0.0479554	DEG	-1.13953		nonDEG	1.03528		nonDEG	-1.0763		nonDEG	1.02409		nonDEG	POPTR_0001s08410	Potri.001G113100.1	anthocyanidin synthase	AT4G22880.1	XP_002298081
PtpAffx.224749.1.S1_s_at	1.95586	0.0499712	DEG	1.1217		nonDEG	1.54964	0.134359	nonDEG	1.13938		nonDEG	1.02447		nonDEG	POPTR_0011s07770	Potri.011G062900.1	glutamate-gated kainate-type ion channel receptor subunit GluR5 /// glutamate-gated kainate-type ion channel receptor subunit GluR5 /// glutamate-gated kainate-type ion channel receptor subunit GluR5 /// glutamate-gated kainate-type ion channel receptor subunit GluR5 /// glutamate-gated kainate-type ion channel receptor subunit GluR5	AT2G29120.1	XP_002316840 /// XP_002316842 /// XP_002316843 /// XP_002331971 /// XP_002333129
Ptp.3836.1.A1_at	2.09484	0.0364666	DEG	1.27933		nonDEG	-1.08709		nonDEG	1.00187		nonDEG	1.02463		nonDEG	POPTR_0015s05530	Potri.015G029200.1	hypothetical protein	AT1G14590.1	XP_002329694
PtpAffx.47066.1.S1_at	2.13731	0.0475641	DEG	1.79476	0.0841839	nonDEG	-1.16102		nonDEG	1.09725		nonDEG	1.02466		nonDEG	POPTR_0004s16350	Potri.004G156200.2	hypothetical protein	AT2G21620.1	XP_002306112
PtpAffx.206871.1.S1_at	3.50029	0.00879832	DEG	1.86134	0.0735258	nonDEG	1.10786		nonDEG	1.15802		nonDEG	1.02467		nonDEG	POPTR_0007s00290	Potri.007G146400.1	hypothetical protein	AT3G59900.1	XP_002310372
PtpAffx.163275.2.S1_at	-3.61354	0.0268588	DEG	1.17901		nonDEG	-1.17093		nonDEG	-1.11192		nonDEG	1.02491		nonDEG	POPTR_0009s13920	Potri.009G136900.1	hypothetical protein	AT1G20200.1	XP_002312950
Ptp.7978.1.S1_at	2.13181	0.0351092	DEG	1.1935		nonDEG	1.53414	0.10113	nonDEG	1.31207	0.184805	nonDEG	1.02517		nonDEG	---	---	---	---	---
PtpAffx.212482.1.S1_s_at	-5.95872	0.00768244	DEG	-1.51886	0.154009	nonDEG	-1.16681		nonDEG	-1.70741	0.122642	nonDEG	1.02622		nonDEG	POPTR_0019s14740	Potri.019G126800.1	hypothetical protein	AT2G40435.1	XP_002326081
PtpAffx.158710.1.S1_s_at	-3.5716	0.0259729	DEG	1.0858		nonDEG	-1.61828	0.0792251	nonDEG	-1.06231		nonDEG	1.02624		nonDEG	POPTR_0014s09180	Potri.014G096100.1	hypothetical protein	AT4G01070.1	XP_002320190
Ptp.5608.1.S1_s_at	-3.02954	0.0356826	DEG	1.29537		nonDEG	-1.1		nonDEG	-1.29351	0.193614	nonDEG	1.02719		nonDEG	POPTR_0005s24660	Potri.005G225100.3	hypothetical protein	AT2G31140.1	XP_002306852
PtpAffx.73.1.S1_at	3.03165	0.0120221	DEG	-1.01056		nonDEG	-1.26807	0.18413	nonDEG	1.66913	0.0937627	nonDEG	1.02815		nonDEG	---	---	---	---	---
PtpAffx.52361.1.A1_s_at	-3.23639	0.0322182	DEG	1.08599		nonDEG	1.65517	0.080183	nonDEG	-1.17114		nonDEG	1.02934		nonDEG	POPTR_0012s14490	Potri.012G128100.1	hypothetical protein	AT5G51550.1	XP_002318280
Ptp.1447.1.S1_at	-2.86398	0.0408358	DEG	1.36977	0.160667	nonDEG	1.10762		nonDEG	-1.51008	0.15873	nonDEG	1.02965		nonDEG	POPTR_0002s02520	Potri.002G023600.1	hypothetical protein	AT1G75690.1	XP_002300713
PtpAffx.3758.1.S1_at	-2.99197	0.0358641	DEG	1.83297	0.0833708	nonDEG	-1.24605		nonDEG	-1.17075		nonDEG	1.02994		nonDEG	POPTR_0004s18190	Potri.004G175800.6	hydroxypyruvate reductase	AT1G68010.1	XP_002305524
PtpAffx.130554.1.S1_at	-3.78658	0.0190897	DEG	-1.12439		nonDEG	-1.37698	0.150112	nonDEG	-1.10009		nonDEG	1.02997		nonDEG	POPTR_0005s24540	Potri.005G224000.1	hypothetical protein	AT2G31190.1	XP_002306848
PtpAffx.249.496.A1_s_at	-2.96827	0.0372757	DEG	1.91863	0.0714151	nonDEG	-1.39888	0.139708	nonDEG	-1.15189		nonDEG	1.02997		nonDEG	---	---	photosystem II reaction center psbP protein	---	XP_002300858
PtpAffx.19734.1.S1_at	1.97417	0.0473522	DEG	-1.12284		nonDEG	-1.26887	0.178051	nonDEG	1.18476		nonDEG	1.03033		nonDEG	---	---	---	---	---
PtpAffx.163787.1.S1_s_at	-3.21752	0.0325841	DEG	1.41418	0.170109	nonDEG	-1.15945		nonDEG	-1.30043	0.18663	nonDEG	1.03046		nonDEG	POPTR_0010s04480	Potri.010G035400.3	hypothetical protein	AT1G27150.1	XP_002311871
PtpAffx.207756.1.S1_at	2.08777	0.0374976	DEG	1.18742		nonDEG	1.27152		nonDEG	1.20394		nonDEG	1.0312		nonDEG	POPTR_0008s06860	Potri.008G068700.1	hypothetical protein	AT3G55950.1	XP_002312158
PtpAffx.249.588.A1_at	-3.78927	0.0223787	DEG	1.14475		nonDEG	-1.05256		nonDEG	1.41074	0.163066	nonDEG	1.03135		nonDEG	POPTR_0011s02770	Potri.011G079500.1	---	AT2G34430.1	---
PtpAffx.217909.1.S1_at	-2.99277	0.0370928	DEG	1.58656	0.122439	nonDEG	-1.0886		nonDEG	1.11143		nonDEG	1.03152		nonDEG	POPTR_0001s29820	Potri.001G290800.1	hypothetical protein	AT1G73270.1	XP_002334748
PtpAffx.38333.1.S1_at	-3.56342	0.0267757	DEG	1.0608		nonDEG	1.33578	0.161672	nonDEG	1.01756		nonDEG	1.03153		nonDEG	POPTR_0021s00850	Potri.011G002500.1	hypothetical protein	AT3G21690.1	XP_002317106
PtpAffx.205981.1.S1_at	2.50712	0.0176955	DEG	1.26559		nonDEG	-1.1628		nonDEG	1.08532		nonDEG	1.03172		nonDEG	POPTR_0006s01630	Potri.006G015200.5	hypothetical protein	AT4G16480.1	XP_002308797
Ptp.2396.1.A1_at	2.56208	0.015749	DEG	-1.12866		nonDEG	-1.09856		nonDEG	1.26182	0.195469	nonDEG	1.0319		nonDEG	---	---	hypothetical protein	---	XP_002304356
PtpAffx.129242.1.S1_a_at	-3.05903	0.0356459	DEG	1.50322	0.14158	nonDEG	-1.06942		nonDEG	-1.38384	0.15468	nonDEG	1.0323		nonDEG	---	---	hypothetical protein	---	XP_002317709
PtpAffx.136498.1.S1_at	-3.84668	0.0224986	DEG	1.12995		nonDEG	-1.31596	0.163877	nonDEG	-1.16408		nonDEG	1.03456		nonDEG	POPTR_0001s18400	Potri.001G183500.1	hypothetical protein /// hypothetical protein	AT3G16110.1	XP_002299710 /// XP_002338499
PtpAffx.112675.1.A1_at	1.96978	0.0498386	DEG	1.20553		nonDEG	1.06435		nonDEG	1.94158	0.0634084	nonDEG	1.03459		nonDEG	POPTR_0010s26050	Potri.010G254000.1	f-box family protein	AT5G07610.1	XP_002315369
PtpAffx.2609.1.A1_at	-3.00044	0.0365148	DEG	1.61087	0.117916	nonDEG	-1.27713	0.193434	nonDEG	1.2465	0.18041	nonDEG	1.03487		nonDEG	POPTR_0012s06310	Potri.002G229100.3	hypothetical protein	AT1G05180.1	XP_002302878
PtpAffx.308.1.A1_a_at	-2.54291	0.0448622	DEG	1.68265	0.0952862	nonDEG	-1.12151		nonDEG	-1.24415		nonDEG	1.03488		nonDEG	POPTR_0014s13660	Potri.014G140500.1	glyceraldehyde-3-phosphate dehydrogenase	AT3G26650.1	XP_002321065
Ptp.4779.1.S1_s_at	-4.12877	0.0178156	DEG	1.70324	0.100766	nonDEG	-1.078		nonDEG	-1.08918		nonDEG	1.03501		nonDEG	POPTR_0009s17030	Potri.009G169300.4	hypothetical protein	AT4G38220.2	XP_002312793
PtpAffx.225664.1.S1_at	2.15185	0.0343972	DEG	1.47713	0.135943	nonDEG	1.38827	0.155581	nonDEG	1.39722	0.145891	nonDEG	1.03544		nonDEG	POPTR_0005s10940	Potri.005G107600.3	---	AT4G35800.1	---
PtpAffx.11802.2.S1_at	2.44701	0.0208596	DEG	1.16903		nonDEG	1.2601	0.197801	nonDEG	1.42661	0.154824	nonDEG	1.0363		nonDEG	---	---	hypothetical protein	---	XP_002308484
PtpAffx.9699.1.A1_at	2.04769	0.0417587	DEG	1.4288	0.144569	nonDEG	-1.10198		nonDEG	-1.13417		nonDEG	1.03713		nonDEG	---	---	---	---	---
Ptp.6132.1.A1_at	2.15604	0.0354175	DEG	1.98656	0.059721	nonDEG	-1.03038		nonDEG	1.15956		nonDEG	1.03727		nonDEG	POPTR_0008s18080	Potri.008G180500.1	hypothetical protein	AT5G14310.1	XP_002311735
Ptp.3542.1.S1_at	2.1841	0.0329689	DEG	1.21178		nonDEG	1.24655		nonDEG	1.25534	0.195505	nonDEG	1.03734		nonDEG	---	---	---	---	---
PtpAffx.205159.1.S1_at	-4.30554	0.0148927	DEG	1.00867		nonDEG	1.77674	0.0670306	nonDEG	-1.37044	0.170558	nonDEG	1.03752		nonDEG	POPTR_0005s07210	Potri.005G071100.1	hypothetical protein	AT1G72210.1	XP_002306288
PtpAffx.105333.1.S1_at	2.47798	0.0170567	DEG	1.57954	0.122541	nonDEG	1.12367		nonDEG	1.27509	0.194277	nonDEG	1.03783		nonDEG	---	---	---	---	---
PtpAffx.31290.1.A1_at	2.75597	0.00966196	DEG	1.5617	0.126638	nonDEG	1.29375	0.193926	nonDEG	-1.01288		nonDEG	1.03796		nonDEG	POPTR_0001s38140	Potri.001G372500.1	hypothetical protein	AT2G45880.1	XP_002298893
PtpAffx.40799.1.A1_a_at	-2.69678	0.0456162	DEG	1.35528	0.194364	nonDEG	-1.36863	0.154211	nonDEG	1.4429	0.107175	nonDEG	1.03852		nonDEG	POPTR_0008s17030	Potri.008G170400.1	hypothetical protein	AT2G33410.1	XP_002312594
PtpAffx.45488.4.S1_a_at	-2.60409	0.0485082	DEG	-1.10413		nonDEG	-1.31739	0.168567	nonDEG	-1.0538		nonDEG	1.03988		nonDEG	POPTR_0005s14540	Potri.004G089800.2	DELLA domain GRAS family transcription factor /// DELLA domain GRAS family transcription factor rga-like protein	AT1G14920.1	XP_002302975 /// XP_002305198
PtpAffx.214856.1.S1_s_at	-3.84807	0.0229912	DEG	-1.09445		nonDEG	-1.25982	0.190834	nonDEG	-1.10913	0.201305	nonDEG	1.04014		nonDEG	POPTR_0320s00210	Potri.004G171300.1	hypothetical protein /// hypothetical protein	AT4G34880.1	XP_002305497 /// XP_002337817
PtpAffx.4470.4.S1_a_at	-3.02556	0.0316096	DEG	1.78746	0.0862885	nonDEG	-1.40772	0.137022	nonDEG	-1.24505		nonDEG	1.04074		nonDEG	POPTR_0007s09630	Potri.007G057200.5	hypothetical protein	AT1G20020.1	XP_002304324
PtpAffx.2386.3.S1_at	2.74227	0.0137546	DEG	-1.02898		nonDEG	1.78066	0.0687144	nonDEG	1.32207	0.169515	nonDEG	1.04114		nonDEG	---	---	hypothetical protein	---	XP_002316607
PtpAffx.18415.1.A1_at	2.21487	0.0288091	DEG	-1.20415		nonDEG	1.48933	0.141927	nonDEG	1.56769	0.106432	nonDEG	1.04196		nonDEG	---	---	---	---	---
PtpAffx.5746.3.S1_s_at	-2.56973	0.0478891	DEG	-1.2362		nonDEG	1.06909		nonDEG	-1.44176	0.150696	nonDEG	1.04233		nonDEG	POPTR_0015s07010	Potri.015G059100.2	hypothetical protein	AT1G26355.1	XP_002328663
PtpAffx.9932.2.A1_s_at	-2.58096	0.0491503	DEG	-1.87911	0.0708519	nonDEG	1.27812	0.189124	nonDEG	-1.34783	0.178139	nonDEG	1.04262		nonDEG	POPTR_0214s00210	Potri.001G162400.1	hypothetical protein	AT3G14310.1	XP_002326621
PtpAffx.10990.2.S1_at	-3.80981	0.0229494	DEG	1.98594	0.0666414	nonDEG	-1.50911	0.112656	nonDEG	-1.32366	0.177477	nonDEG	1.04262		nonDEG	---	---	lactoylglutathione lyase	---	XP_002331150
PtpAffx.96230.1.A1_s_at	-4.6047	0.0137346	DEG	1.02531		nonDEG	1.07655		nonDEG	1.04089		nonDEG	1.04359		nonDEG	POPTR_0004s13640	Potri.004G131500.1	hypothetical protein	AT5G46290.1	XP_002305334
PtpAffx.124217.1.S1_s_at	-2.79911	0.0419465	DEG	1.22227		nonDEG	-1.21632		nonDEG	1.15671		nonDEG	1.04368		nonDEG	POPTR_0007s13040	Potri.007G023400.1	f-box family protein	AT2G18280.1	XP_002310813
Ptp.2303.1.S1_at	-2.84319	0.0399931	DEG	1.09429		nonDEG	1.49352	0.111397	nonDEG	-1.26681		nonDEG	1.04375		nonDEG	POPTR_0001s22160	Potri.001G214500.1	hypothetical protein	AT1G08470.1	XP_002298158
Ptp.4176.1.S1_at	2.08001	0.0427751	DEG	1.2686		nonDEG	-1.05896		nonDEG	1.0578		nonDEG	1.0448		nonDEG	POPTR_0018s11030	Potri.010G043200.1	hypothetical protein	AT1G60800.1	XP_002315684
PtpAffx.50946.4.S1_a_at	-3.42665	0.0297552	DEG	1.11624		nonDEG	-1.19881		nonDEG	1.05174		nonDEG	1.04499		nonDEG	POPTR_0013s06450	Potri.013G068200.1	---	AT5G56740.1	---
PtpAffx.214372.1.S1_at	2.18474	0.0287391	DEG	1.85267	0.0658666	nonDEG	-1.15504		nonDEG	1.14999		nonDEG	1.04519		nonDEG	POPTR_0018s09720	Potri.018G090000.1	hypothetical protein	AT5G57340.2	XP_002325036
PtpAffx.207737.1.S1_s_at	-2.68932	0.0463206	DEG	1.47613	0.15781	nonDEG	-1.24227		nonDEG	-1.17316		nonDEG	1.04538		nonDEG	POPTR_0008s06320	Potri.010G195000.1	hypothetical protein /// hypothetical protein	AT3G55730.1	XP_002312136 /// XP_002315183
PtpAffx.127739.1.A1_at	1.99626	0.0431479	DEG	1.11219		nonDEG	1.2275	0.198898	nonDEG	1.42386	0.164601	nonDEG	1.04584		nonDEG	---	---	---	---	---
PtpAffx.139716.1.S1_at	-2.68639	0.0451626	DEG	2.07185	0.0588286	nonDEG	-1.18684		nonDEG	-1.49442	0.134917	nonDEG	1.04596		nonDEG	POPTR_0007s13650	Potri.007G017100.4	aldehyde dehydrogenase (NAD)/3-chloroallyl aldehyde dehydrogenase	AT4G36250.1	XP_002310836
Ptp.1584.2.S1_s_at	-11.3471	0	DEG	1.64823	0.103364	nonDEG	-1.27602	0.191125	nonDEG	-1.18736		nonDEG	1.0463		nonDEG	POPTR_0011s02770	Potri.011G079500.1	light-harvesting complex II protein Lhcb1	AT2G34430.1	XP_002316737
PtpAffx.71066.2.A1_at	-3.25375	0.0315351	DEG	1.44866	0.147285	nonDEG	1.63765	0.0663578	nonDEG	1.54811	0.101566	nonDEG	1.04663		nonDEG	POPTR_0006s10080	Potri.006G099900.5	---	AT3G51860.1	---
PtpAffx.127346.1.A1_at	2.5478	0.0199354	DEG	1.42559	0.170282	nonDEG	-1.45398	0.117811	nonDEG	-1.21404		nonDEG	1.04692		nonDEG	POPTR_0009s08360	Potri.009G080100.1	---	---	---
PtpAffx.151364.1.S1_at	2.25969	0.0298277	DEG	1.2608		nonDEG	1.28955	0.185997	nonDEG	1.4317	0.161354	nonDEG	1.0471		nonDEG	---	---	---	---	---
Ptp.7814.1.S1_at	2.12601	0.0340256	DEG	1.63664	0.100543	nonDEG	1.19273		nonDEG	1.56147	0.131587	nonDEG	1.04726		nonDEG	---	---	---	---	---
Ptp.4740.1.S1_s_at	-2.72324	0.0440781	DEG	1.00457		nonDEG	-1.4622	0.11632	nonDEG	-1.06028		nonDEG	1.04771		nonDEG	POPTR_0002s03540	Potri.005G229100.2	pfkB-type carbohydrate kinase family protein /// pfkB-type carbohydrate kinase family protein	AT1G19600.1	XP_002302023 /// XP_002306879
PtpAffx.110895.1.S1_at	-5.21319	0.0119311	DEG	1.59983	0.117388	nonDEG	1.83645	0.0501106	nonDEG	1.01436		nonDEG	1.04813		nonDEG	POPTR_0340s00210	Potri.010G126300.2	hypothetical protein	AT1G68570.1	XP_002314866
PtpAffx.46531.2.A1_at	2.44731	0.0193834	DEG	1.01574		nonDEG	-1.02002		nonDEG	1.00803		nonDEG	1.04839		nonDEG	POPTR_0008s20160	Potri.008G197000.1	---	AT5G18830.3	---
PtpAffx.124644.1.S1_at	-3.20245	0.0328104	DEG	-1.29792		nonDEG	-1.50328	0.110582	nonDEG	-1.285	0.19085	nonDEG	1.04847		nonDEG	POPTR_0010s14480	Potri.010G134700.1	hypothetical protein	AT1G13580.2	XP_002315985
PtpAffx.20895.1.S1_s_at	-8.08026	0	DEG	-1.05817		nonDEG	-1.17723		nonDEG	-1.09461		nonDEG	1.04888		nonDEG	POPTR_0013s05480	Potri.013G058300.10	glutamate dehydrogenase (NAD(P)+)	AT5G18170.1	XP_002319162
PtpAffx.209273.1.S1_at	4.32984	0.0100312	DEG	1.40888	0.177387	nonDEG	-1.03894		nonDEG	1.12026		nonDEG	1.04896		nonDEG	---	---	hypothetical protein	---	XP_002316202
PtpAffx.209231.1.S1_s_at	-2.56274	0.0436462	DEG	-1.10284		nonDEG	1.3505	0.157858	nonDEG	-1.0008		nonDEG	1.04954		nonDEG	POPTR_0010s18650	Potri.010G179400.3	acyl- [acyl-carrier protein] desaturase /// acyl- [acyl-carrier protein] desaturase	AT3G02630.1	XP_002311267 /// XP_002316171
Ptp.6381.1.S1_s_at	-2.85511	0.040176	DEG	1.26935		nonDEG	-1.26992	0.191463	nonDEG	-1.45363	0.139702	nonDEG	1.04956		nonDEG	POPTR_0004s16420	Potri.004G156900.3	hypothetical protein	AT4G39220.1	XP_002306115
PtpAffx.117115.1.S1_s_at	-4.4276	0.0152533	DEG	-1.15521		nonDEG	-1.32624	0.165862	nonDEG	-1.55645	0.142666	nonDEG	1.0509		nonDEG	POPTR_0006s12510	Potri.006G123200.2	s-adenosylmethionine synthetase 6	AT2G36880.1	XP_002326202
PtpAffx.1259.1.S1_s_at	-2.67155	0.0464539	DEG	-1.18298		nonDEG	1.20245		nonDEG	-1.55417	0.12822	nonDEG	1.05145		nonDEG	POPTR_0001s24670	Potri.001G239900.1	hypothetical protein	AT2G28900.1	XP_002298357
PtpAffx.308.5.S1_s_at	-21.729	0	DEG	-1.36627	0.185347	nonDEG	1.47913	0.127036	nonDEG	1.1197		nonDEG	1.05168	0.146355	nonDEG	POPTR_0003s06480	Potri.003G066600.1	cytochrome P450	AT5G07990.1	XP_002303240
Ptp.8008.1.S1_at	2.50964	0.0193239	DEG	-1.03243		nonDEG	1.69599	0.0579696	nonDEG	1.74995	0.0783763	nonDEG	1.05253		nonDEG	---	---	---	---	---
PtpAffx.28796.2.S1_at	2.02052	0.0435456	DEG	1.35439	0.178499	nonDEG	1.1321		nonDEG	1.33082	0.176716	nonDEG	1.05354		nonDEG	---	---	hypothetical protein	---	XP_002334031
PtpAffx.35988.3.S1_a_at	-3.51849	0.025934	DEG	1.47735	0.151698	nonDEG	-1.05222		nonDEG	-1.46446	0.140266	nonDEG	1.0538		nonDEG	POPTR_0001s33980	Potri.001G332300.1	hypothetical protein	AT5G14180.1	XP_002298615
PtpAffx.211859.1.S1_at	2.14899	0.0401114	DEG	1.06817		nonDEG	1.34501	0.167159	nonDEG	1.67249	0.102826	nonDEG	1.05401		nonDEG	POPTR_0014s14930	Potri.014G151300.3	hypothetical protein	AT2G43160.1	XP_002320454
PtpAffx.131222.1.S1_at	-4.41072	0.016278	DEG	1.50872	0.140843	nonDEG	-1.00928		nonDEG	-1.58213	0.101184	nonDEG	1.05414		nonDEG	POPTR_0007s13060	Potri.007G023200.3	hypothetical protein	AT5G66530.1	XP_002310246
PtpAffx.35523.1.S1_at	2.41593	0.0203475	DEG	1.56536	0.116267	nonDEG	-1.06445		nonDEG	1.18608		nonDEG	1.05524		nonDEG	---	---	hypothetical protein	---	XP_002305621
PtpAffx.214449.1.S1_at	2.06188	0.0418644	DEG	1.43212	0.157185	nonDEG	1.18164		nonDEG	1.54814	0.11835	nonDEG	1.0554		nonDEG	POPTR_0018s11200	Potri.018G103000.1	hypothetical protein	AT4G30790.1	XP_002325118
PtpAffx.20179.3.A1_at	2.29955	0.023802	DEG	-1.01251		nonDEG	-1.1644		nonDEG	1.5983	0.103571	nonDEG	1.05563		nonDEG	POPTR_0004s09300	Potri.004G094100.1	---	AT4G05320.2	---
PtpAffx.163561.1.S1_x_at	-3.68624	0.0241879	DEG	1.20209		nonDEG	-1.65929	0.0753737	nonDEG	1.32098	0.131899	nonDEG	1.0563		nonDEG	POPTR_0006s22710	Potri.006G210600.1	hypothetical protein	AT3G52600.1	XP_002309419
PtpAffx.79014.1.S1_at	2.19867	0.0363613	DEG	1.24841		nonDEG	-1.36473	0.154633	nonDEG	-1.09478		nonDEG	1.05634		nonDEG	POPTR_0010s24110	Potri.010G234700.3	serine/threonine protein kinase 4, CTR4	AT5G03730.1	XP_002316514
PtpAffx.595.4.S1_s_at	2.1941	0.0292249	DEG	-1.10946		nonDEG	1.39888	0.166248	nonDEG	1.24395	0.180473	nonDEG	1.05652		nonDEG	---	---	autoinhibited H+ ATPase	---	XP_002330804
PtpAffx.5219.3.S1_at	-8.41771	0	DEG	-1.40334	0.162025	nonDEG	1.69371	0.085431	nonDEG	1.49049	0.127358	nonDEG	1.05698		nonDEG	---	---	---	---	---
Ptp.2165.1.S1_at	-2.81672	0.0405902	DEG	1.80685	0.0854537	nonDEG	1.16033		nonDEG	-1.28968	0.181327	nonDEG	1.05726		nonDEG	POPTR_0002s19010	Potri.002G189300.2	light-harvesting complex II chlorophyll-a/b binding protein (Lhcb)	AT2G34430.1	XP_002302798
PtpAffx.220887.1.S1_s_at	2.12608	0.0365194	DEG	-1.10732		nonDEG	1.21726		nonDEG	1.5658	0.119389	nonDEG	1.0581		nonDEG	POPTR_0018s01380	Potri.018G031500.1	hypothetical protein /// hypothetical protein	AT2G07734.1	XP_002333103 /// XP_002333250
Ptp.4373.1.S1_x_at	-3.31618	0.031002	DEG	1.99184	0.0637754	nonDEG	-1.29629	0.181238	nonDEG	-1.23082		nonDEG	1.05811		nonDEG	POPTR_0005s26740	Potri.005G246100.1	hypothetical protein	AT1G76100.1	XP_002307754
PtpAffx.23870.3.S1_s_at	-3.70171	0.0239832	DEG	1.44748	0.161929	nonDEG	-1.39027	0.152323	nonDEG	-1.37191	0.17016	nonDEG	1.05842		nonDEG	POPTR_0004s21970	Potri.004G210000.7	hypothetical protein /// hypothetical protein	AT2G17390.1	XP_002328290 /// XP_002328291
Ptp.5855.1.S1_at	2.04557	0.0428279	DEG	1.69533	0.0901763	nonDEG	1.12556		nonDEG	1.70369	0.0939061	nonDEG	1.05845		nonDEG	POPTR_0001s36690	Potri.001G356800.3	---	AT5G55100.2	---
PtpAffx.138146.1.S1_at	-2.73183	0.0432137	DEG	1.00687		nonDEG	-1.27752	0.192668	nonDEG	-1.02165		nonDEG	1.05884		nonDEG	---	---	---	---	---
Ptp.4476.3.S1_at	3.12091	0	DEG	1.20253		nonDEG	-1.3637	0.161714	nonDEG	-1.03551		nonDEG	1.059		nonDEG	---	---	glutamate dehydrogenase (NAD(P)+)	---	XP_002339508
PtpAffx.27098.1.S1_at	-4.97348	0.0103954	DEG	1.10959		nonDEG	-1.12889		nonDEG	-1.09154		nonDEG	1.05925		nonDEG	POPTR_0001s24680	Potri.001G240000.1	---	AT5G24318.1	---
PtpAffx.124651.1.S1_at	-2.59441	0.048244	DEG	1.55102	0.13269	nonDEG	-1.30514	0.186019	nonDEG	-1.05599		nonDEG	1.05964		nonDEG	POPTR_0009s02100	Potri.009G015700.1	hypothetical protein	AT5G22060.1	XP_002313505
PtpAffx.2819.2.S1_at	-2.74387	0.0428294	DEG	-1.23094		nonDEG	1.0635		nonDEG	-1.25701		nonDEG	1.05999		nonDEG	POPTR_0001s02380	Potri.001G141400.1	hypothetical protein	AT5G46700.1	XP_002326727
Ptp.7926.1.S1_at	2.01952	0.0486187	DEG	1.14939		nonDEG	1.58481	0.0973334	nonDEG	1.55495	0.132491	nonDEG	1.06013		nonDEG	POPTR_0043s00280	Potri.014G064000.1	---	ATMG00080.1	---
Ptp.3937.1.S1_s_at	-4.59596	0.0126329	DEG	1.9456	0.0664188	nonDEG	-1.23757		nonDEG	-1.40705	0.166242	nonDEG	1.06069		nonDEG	---	---	glyceraldehyde-3-phosphate dehydrogenase	---	XP_002321065
PtpAffx.163432.1.S1_s_at	-2.84064	0.0402445	DEG	1.22449		nonDEG	-1.17305		nonDEG	1.10488	0.17964	nonDEG	1.0608		nonDEG	POPTR_0002s18810	Potri.014G112400.3	hypothetical protein	AT3G62120.1	XP_002320936
PtpAffx.19327.2.S1_s_at	-2.97813	0.0371789	DEG	1.18457		nonDEG	-1.4297	0.132302	nonDEG	1.08786	0.196745	nonDEG	1.06137		nonDEG	POPTR_0006s15630	Potri.006G151800.2	nucleosome/chromatin assembly factor group	AT2G19520.1	XP_002332825
PtpAffx.2489.2.S1_at	-2.7914	0.0418578	DEG	1.2335		nonDEG	-1.09369		nonDEG	-1.24357		nonDEG	1.06164		nonDEG	POPTR_0003s07790	Potri.003G080100.2	hypothetical protein	AT3G60340.1	XP_002304295
PtpAffx.144711.1.S1_s_at	-3.4332	0.0288769	DEG	-1.04298		nonDEG	-1.04578		nonDEG	-1.22639		nonDEG	1.06167		nonDEG	POPTR_0017s00350	Potri.017G001900.1	dihydrodipicolinate reductase	AT3G59890.1	XP_002331604
Ptp.5745.1.S1_at	2.09848	0.0358475	DEG	-1.12105		nonDEG	1.27281	0.191294	nonDEG	1.02938		nonDEG	1.06254		nonDEG	POPTR_0005s02580	Potri.005G025700.1	hypothetical protein	AT3G05500.1	XP_002330158
Ptp.4777.1.S1_at	-3.0791	0.0337599	DEG	1.19169		nonDEG	-1.27384	0.180849	nonDEG	-1.14866		nonDEG	1.06279		nonDEG	POPTR_0014s11770	Potri.014G122600.1	hypothetical protein	AT3G62600.1	XP_002320981
PtpAffx.158470.1.S1_s_at	-2.57306	0.0496357	DEG	1.38459	0.182373	nonDEG	-1.23802		nonDEG	1.01637		nonDEG	1.06289		nonDEG	POPTR_0006s14950	Potri.006G147500.1	hypothetical protein	AT5G57020.1	XP_002309211
PtpAffx.201243.1.S1_at	2.17511	0.041336	DEG	2.07068	0.0507442	nonDEG	-1.02112		nonDEG	1.69335	0.0972244	nonDEG	1.06318		nonDEG	---	---	hypothetical protein	---	XP_002298825
PtpAffx.4365.3.A1_at	2.89437	0.0124992	DEG	1.50403	0.144293	nonDEG	1.36795	0.157698	nonDEG	1.63212	0.0937248	nonDEG	1.06431		nonDEG	POPTR_0014s08210	Potri.014G086300.6	hypothetical protein	AT3G61440.1	XP_002320559
PtpAffx.249.164.A1_s_at	-2.92264	0.0361144	DEG	1.67743	0.106018	nonDEG	-1.3303	0.167885	nonDEG	-1.24836		nonDEG	1.06448		nonDEG	POPTR_0002s05660	Potri.002G055700.1	photosystem II reaction center psbP protein	AT1G06680.1	XP_002300858
Ptp.3945.1.S1_s_at	-2.75463	0.0433005	DEG	1.5789	0.124154	nonDEG	-1.02271		nonDEG	-1.42244	0.154994	nonDEG	1.0645		nonDEG	POPTR_0014s11540	Potri.014G120300.1	hypothetical protein	AT2G16760.1	XP_002320973
Ptp.4679.1.A1_s_at	-4.10713	0.0188988	DEG	1.46518	0.147949	nonDEG	-1.09902		nonDEG	-1.02609	0.194838	nonDEG	1.06499		nonDEG	---	---	---	---	---
PtpAffx.162007.1.A1_at	2.0329	0.0461119	DEG	1.38449	0.177713	nonDEG	1.51156	0.15953	nonDEG	1.51136	0.122795	nonDEG	1.0653		nonDEG	POPTR_0003s12050	Potri.003G120500.1	---	AT5G51920.1	---
PtpAffx.203982.1.S1_s_at	-2.66434	0.0437801	DEG	-1.99564	0.0557605	nonDEG	1.11897		nonDEG	-1.1928		nonDEG	1.06576		nonDEG	POPTR_0004s08490	Potri.004G086400.3	hypothetical protein	AT1G66250.1	XP_002305879
PtpAffx.158732.1.S1_at	-3.22961	0.031949	DEG	1.23464		nonDEG	-1.17749		nonDEG	1.07321		nonDEG	1.06609		nonDEG	POPTR_0012s01140	Potri.012G034000.4	pyruvate kinase	AT5G52920.1	XP_002317739
PtpAffx.11360.3.S1_a_at	-3.1188	0.0322139	DEG	-1.22422		nonDEG	1.23024		nonDEG	-1.37636	0.175435	nonDEG	1.06646		nonDEG	POPTR_0003s18150	Potri.003G183300.1	hypothetical protein	AT5G15350.1	XP_002304730
PtpAffx.129254.1.S1_at	3.12806	0	DEG	1.91271	0.0681143	nonDEG	1.112		nonDEG	1.14295		nonDEG	1.06647		nonDEG	POPTR_0019s05670	Potri.019G040200.1	Ca2+ antiporter/cation exchanger	AT5G17860.1	XP_002325439
PtpAffx.21417.1.S1_at	-2.61325	0.0483614	DEG	1.06586		nonDEG	-1.26005	0.197192	nonDEG	-1.19293		nonDEG	1.06658		nonDEG	POPTR_0010s26110	Potri.008G003200.1	hypothetical protein /// hypothetical protein	AT1G50370.1	XP_002310919 /// XP_002315364
PtpAffx.200726.1.S1_s_at	2.06179	0.0414993	DEG	1.38232	0.155997	nonDEG	1.25192		nonDEG	1.45064	0.160358	nonDEG	1.06689		nonDEG	POPTR_0001s26030	Potri.001G253400.2	chromatin remodeling complex subunit	AT2G13370.1	XP_002313369 /// XP_002313370
PtpAffx.220891.1.S1_s_at	2.23628	0.0375502	DEG	1.67803	0.0955972	nonDEG	1.25551	0.198347	nonDEG	1.46799	0.156152	nonDEG	1.06739		nonDEG	---	---	hypothetical protein /// hypothetical protein	---	XP_002333110 /// XP_002335970
PtpAffx.4470.7.S1_s_at	-3.31868	0.0310427	DEG	1.31387		nonDEG	-1.46754	0.116845	nonDEG	-1.45679	0.140964	nonDEG	1.06775		nonDEG	POPTR_0001s34960	Potri.001G348800.2	hypothetical protein	AT3G27925.1	XP_002300036
PtpAffx.207712.1.S1_at	2.43604	0.0216332	DEG	1.14227		nonDEG	1.18712		nonDEG	1.04347		nonDEG	1.06804		nonDEG	---	---	GRAS family transcription factor	---	XP_002311175
PtpAffx.201947.1.S1_at	-3.62159	0.0208399	DEG	1.57318	0.132187	nonDEG	1.57911	0.0941049	nonDEG	-1.12948		nonDEG	1.06822		nonDEG	POPTR_0002s10230	Potri.002G101900.1	hypothetical protein	AT1G72210.1	XP_002302324
PtpAffx.86471.1.S1_at	-2.92402	0.0378092	DEG	-1.09277		nonDEG	-1.1853		nonDEG	-1.29391	0.182503	nonDEG	1.06824		nonDEG	POPTR_0006s27890	Potri.006G263000.1	---	AT2G37585.1	---
PtpAffx.18907.1.A1_s_at	2.11936	0.0361527	DEG	1.26196		nonDEG	1.00163		nonDEG	1.33144	0.179362	nonDEG	1.06833		nonDEG	---	---	---	---	---
PtpAffx.308.6.A1_s_at	-4.96006	0.0101606	DEG	1.78956	0.0832196	nonDEG	-1.42022	0.130613	nonDEG	-1.39534	0.162029	nonDEG	1.06876		nonDEG	---	---	glyceraldehyde-3-phosphate dehydrogenase	---	XP_002321065
PtpAffx.137647.1.S1_s_at	-3.36439	0.0290495	DEG	1.40719	0.17533	nonDEG	-1.54316	0.0962404	nonDEG	-1.45959	0.138005	nonDEG	1.06908		nonDEG	---	---	hypothetical protein	---	XP_002326284
PtpAffx.78796.1.A1_at	2.0979	0.0379225	DEG	-1.03127		nonDEG	-1.15931		nonDEG	1.09915		nonDEG	1.0699		nonDEG	POPTR_0001s12470	Potri.008G080100.1	---	AT3G12670.1	---
PtpAffx.2152.2.S1_a_at	-3.13939	0.0332849	DEG	1.46356	0.156858	nonDEG	-1.28715	0.187419	nonDEG	-1.34151	0.177988	nonDEG	1.07059		nonDEG	POPTR_0001s03810	Potri.001G000900.6	---	AT3G13410.1	---
Ptp.5632.3.S1_at	-3.906	0.0208794	DEG	1.35507	0.194429	nonDEG	-1.7468	0.0587469	nonDEG	-1.58961	0.0940607	nonDEG	1.07096		nonDEG	POPTR_0006s14400	Potri.006G141700.5	---	AT3G45310.1	---
PtpAffx.47702.1.S1_at	2.2193	0.0325841	DEG	-1.257		nonDEG	1.59774	0.0808992	nonDEG	1.26492	0.192626	nonDEG	1.07105		nonDEG	---	---	---	---	---
Ptp.1898.1.S1_at	-2.95289	0.036984	DEG	2.07136	0.0572875	nonDEG	1.01633		nonDEG	1.04459		nonDEG	1.0715		nonDEG	POPTR_0019s09140	Potri.019G063100.5	light-harvesting complex II protein Lhcb5	AT4G10340.1	XP_002329192
PtpAffx.133018.1.S1_s_at	-2.76557	0.0434788	DEG	1.45464	0.153611	nonDEG	1.02163		nonDEG	1.02855		nonDEG	1.07281		nonDEG	POPTR_0015s11290	Potri.015G100800.2	hydroxycinnamoyl CoA shikimate/quinate hydroxycinnamoyltransferase-like protein	AT5G41040.1	XP_002321725
PtpAffx.161704.1.S1_at	2.34078	0.034887	DEG	1.95166	0.0594902	nonDEG	1.24377		nonDEG	1.19836	0.19648	nonDEG	1.07308		nonDEG	---	---	---	---	---
Ptp.3897.1.S1_at	3.59271	0.00910347	DEG	-1.05109		nonDEG	-1.09022		nonDEG	-1.11818		nonDEG	1.07309		nonDEG	POPTR_0001s03630	Potri.001G044600.1	---	---	---
PtpAffx.137524.1.S1_s_at	-3.36103	0.0291263	DEG	1.69891	0.0993364	nonDEG	-1.16338		nonDEG	-1.4921	0.127152	nonDEG	1.07378		nonDEG	POPTR_0007s00690	Potri.007G142400.1	hypothetical protein	AT5G16990.1	XP_002309725
PtpAffx.201603.1.S1_x_at	-2.8258	0.0407869	DEG	1.29544		nonDEG	-1.27819	0.184208	nonDEG	-1.1702		nonDEG	1.07385		nonDEG	POPTR_0005s26240	Potri.002G020500.1	hypothetical protein	AT1G75800.1	XP_002301968
PtpAffx.219133.1.S1_at	-2.9599	0.0375692	DEG	1.68836	0.105963	nonDEG	-1.35054	0.165942	nonDEG	1.10848		nonDEG	1.07386		nonDEG	POPTR_0480s00210	Potri.011G101100.1	---	AT3G14690.1	---
PtpAffx.79915.1.S1_s_at	2.2579	0.0287507	DEG	1.47062	0.138151	nonDEG	-1.36243	0.142719	nonDEG	1.53455	0.131999	nonDEG	1.07472		nonDEG	POPTR_0006s19000	Potri.006G175500.1	hypothetical protein	AT2G18700.1	XP_002308438
PtpAffx.6033.3.S1_a_at	-3.53053	0.026169	DEG	1.08059		nonDEG	-1.28108	0.193006	nonDEG	1.15043	0.179758	nonDEG	1.07493		nonDEG	POPTR_0004s21950	Potri.009G170700.4	histone deacetylase	AT4G38130.1	XP_002328151
PtpAffx.118533.1.S1_s_at	-4.68622	0.0127008	DEG	-1.06755		nonDEG	-1.04987		nonDEG	-1.40851	0.158598	nonDEG	1.07496		nonDEG	POPTR_0001s25500	Potri.001G247800.1	hypothetical protein	AT5G58970.1	XP_002299831
PtpAffx.30817.1.S1_s_at	2.1342	0.046373	DEG	1.53154	0.139935	nonDEG	1.0706		nonDEG	1.10032		nonDEG	1.07502		nonDEG	POPTR_0006s13910	Potri.006G136900.2	hypothetical protein	AT2G03140.2	XP_002326145
PtpAffx.104857.1.S1_a_at	-2.64308	0.047146	DEG	1.24163		nonDEG	-1.60791	0.0827501	nonDEG	-1.02012		nonDEG	1.07611		nonDEG	POPTR_0018s13260	Potri.018G132700.1	ethanolamine-phosphate cytidylyltransferase	AT2G38670.1	XP_002325231
PtpAffx.496.3.S1_a_at	-3.92358	0.0204913	DEG	1.23378		nonDEG	-1.49919	0.115501	nonDEG	1.14935	0.17738	nonDEG	1.07612		nonDEG	POPTR_0018s06660	Potri.018G070000.4	hypothetical protein /// asparaginyl-tRNA synthetase	AT5G56680.1	XP_002309236 /// XP_002330501
Ptp.2148.1.S1_at	-5.33198	0.00667331	DEG	1.82676	0.0770812	nonDEG	-1.13274		nonDEG	-1.26879	0.200667	nonDEG	1.07613		nonDEG	POPTR_0001s11600	Potri.001G081500.1	photosystem I reaction center psaF subunit III	AT1G31330.1	XP_002299414
PtpAffx.23610.1.S1_s_at	-3.12647	0.0340887	DEG	1.00516		nonDEG	-1.19125		nonDEG	-1.17177		nonDEG	1.07615		nonDEG	POPTR_0016s04310	Potri.016G043800.2	hypothetical protein /// hypothetical protein	AT3G57290.1	XP_002308015 /// XP_002322658
PtpAffx.204407.1.S1_at	2.03869	0.0432252	DEG	2.05667	0.0561943	nonDEG	1.99837	0.0521214	nonDEG	1.21682	0.180981	nonDEG	1.07658		nonDEG	POPTR_0009s16230	Potri.009G160700.1	hypothetical protein	AT2G27310.1	XP_002313604
Ptp.4800.1.S1_at	-3.24257	0.0310708	DEG	1.29392		nonDEG	-1.51479	0.102031	nonDEG	-1.36081	0.171535	nonDEG	1.07713		nonDEG	POPTR_0013s03870	Potri.013G041400.1	---	AT3G04730.1	---
Ptp.6115.1.S1_at	2.25966	0.0277924	DEG	-1.04434	0.175198	nonDEG	-1.25827	0.143864	nonDEG	-1.37804	0.181114	nonDEG	1.07806		nonDEG	POPTR_0013s09480	Potri.013G090200.1	---	AT5G05220.1	---
PtpAffx.109010.1.S1_at	1.98771	0.0451519	DEG	-1.0518		nonDEG	1.32658	0.17639	nonDEG	1.80457	0.0765344	nonDEG	1.07807		nonDEG	---	---	---	---	---
PtpAffx.47105.1.S1_at	5.465	0	DEG	1.29209		nonDEG	1.32486	0.177626	nonDEG	1.69154	0.108171	nonDEG	1.0794		nonDEG	---	---	---	---	---
Ptp.5928.1.S1_at	-3.009	0.0344995	DEG	1.22202		nonDEG	-1.2372		nonDEG	-1.0523		nonDEG	1.07975		nonDEG	POPTR_0005s06420	Potri.005G063300.3	photosystem I reaction center subunit N PsaN	AT5G64040.1	XP_002306249
Ptp.7227.1.S1_at	2.4967	0.0227149	DEG	1.46418	0.145261	nonDEG	1.26904	0.194444	nonDEG	1.69085	0.0851238	nonDEG	1.08024		nonDEG	POPTR_0010s21530	Potri.008G052500.1	---	AT2G39580.1	---
PtpAffx.99490.1.S1_at	-2.9574	0.0372141	DEG	1.40455	0.176157	nonDEG	-1.11711		nonDEG	-1.20234	0.195946	nonDEG	1.08058		nonDEG	POPTR_0001s45520	Potri.001G450900.1	metal tolerance protein	AT2G46800.1	XP_002298977
PtpAffx.94761.1.A1_s_at	-3.16542	0.0327725	DEG	1.51184	0.134361	nonDEG	-1.08563		nonDEG	-1.50148	0.152689	nonDEG	1.08099		nonDEG	POPTR_0002s16430	Potri.002G162800.3	hypothetical protein	AT2G46100.1	XP_002302602
PtpAffx.131255.1.S1_at	-2.725	0.0447281	DEG	1.51151	0.143169	nonDEG	1.05305		nonDEG	-1.23432		nonDEG	1.08136		nonDEG	POPTR_0010s25440	Potri.010G248100.1	hypothetical protein	AT3G56850.1	XP_002316457
PtpAffx.153528.1.A1_at	2.00863	0.0426197	DEG	-2.03811	0.0516252	nonDEG	1.52632	0.111459	nonDEG	1.1117		nonDEG	1.08144		nonDEG	---	---	hypothetical protein	---	XP_002320251
PtpAffx.81488.1.S1_at	-2.62271	0.0482112	DEG	1.45975	0.157951	nonDEG	-1.37038	0.15895	nonDEG	-1.07162		nonDEG	1.08163		nonDEG	POPTR_0005s14820	Potri.017G122600.1	hypothetical protein /// hypothetical protein	AT5G18420.2	XP_002302988 /// XP_002334699
Ptp.6424.1.S1_at	-3.40078	0.0283963	DEG	1.48314	0.15135	nonDEG	-1.19824		nonDEG	-1.17387		nonDEG	1.08204		nonDEG	POPTR_0003s17680	Potri.003G178400.1	hypothetical protein	AT3G24160.1	XP_002304710
PtpAffx.131475.1.S1_at	-2.85661	0.0405974	DEG	1.21108		nonDEG	-1.37264	0.153112	nonDEG	-1.235		nonDEG	1.08313		nonDEG	POPTR_0002s25080	Potri.002G249300.2	hypothetical protein	AT3G25290.1	XP_002301814
PtpAffx.111861.1.S1_s_at	-2.60022	0.0478855	DEG	1.45152	0.160766	nonDEG	1.08908		nonDEG	-1.38428	0.166181	nonDEG	1.08403		nonDEG	POPTR_0005s10270	Potri.005G099700.4	hypothetical protein	AT4G35640.1	XP_002306423
PtpAffx.7892.4.S1_at	2.08896	0.0362046	DEG	-1.61033	0.13008	nonDEG	1.1263		nonDEG	1.50041	0.146344	nonDEG	1.08427		nonDEG	---	---	hypothetical protein	---	XP_002304658
PtpAffx.3955.3.S1_a_at	-3.53842	0.0261296	DEG	1.64699	0.110811	nonDEG	1.01238		nonDEG	-1.1852		nonDEG	1.08527		nonDEG	POPTR_0008s02190	Potri.008G021000.4	hypothetical protein /// hypothetical protein	AT2G36290.1	XP_002311948 /// XP_002311949
PtpAffx.130992.1.S1_s_at	-3.08284	0.0350332	DEG	-1.65219	0.0963192	nonDEG	-1.33587	0.165293	nonDEG	-1.20671	0.200954	nonDEG	1.08589		nonDEG	POPTR_0004s13480	Potri.004G129800.1	hypothetical protein	AT2G34590.1	XP_002305328
PtpAffx.132467.1.S1_s_at	-6.78879	0.00719132	DEG	-1.16435		nonDEG	-1.18252		nonDEG	-1.34304	0.174645	nonDEG	1.08612		nonDEG	POPTR_0013s03790	Potri.T103900.1	GDP-D-mannose-3',5'-epimerase	AT5G28840.1	XP_002328342
PtpAffx.149380.1.S1_at	-2.63302	0.0471921	DEG	1.10613		nonDEG	-1.06613		nonDEG	-1.24202		nonDEG	1.08637		nonDEG	POPTR_0011s16690	Potri.011G164000.1	hypothetical protein	AT1G30580.1	XP_002330603
PtpAffx.212816.1.S1_s_at	2.25105	0.0402192	DEG	1.63283	0.110307	nonDEG	1.21689		nonDEG	1.40633	0.154764	nonDEG	1.08647		nonDEG	POPTR_0015s09690	Potri.015G085300.2	quinolinate synthetase A	AT5G50210.1	XP_002322206
PtpAffx.50394.1.A1_at	2.41397	0.0196249	DEG	1.28628		nonDEG	1.05682		nonDEG	1.26437	0.190052	nonDEG	1.08651		nonDEG	---	---	CDP-diacylglycerol-serine O-phosphatidyltransferase	---	XP_002315905
PtpAffx.137708.1.S1_at	1.95578	0.0483303	DEG	-1.14816		nonDEG	1.18336		nonDEG	1.07929		nonDEG	1.08651		nonDEG	POPTR_0001s41070	Potri.001G400000.3	---	AT3G15352.1	---
PtpAffx.5466.1.A1_at	1.9467	0.0482992	DEG	1.10124		nonDEG	-1.11572		nonDEG	-1.27964	0.192717	nonDEG	1.08658		nonDEG	---	---	---	---	---
Ptp.5505.1.S1_at	-3.05946	0.034237	DEG	-1.01269		nonDEG	-1.31285	0.17912	nonDEG	-1.28531	0.196149	nonDEG	1.08663		nonDEG	POPTR_0001s29390	Potri.001G287100.1	---	AT4G33670.1	---
PtpAffx.140199.1.A1_at	2.87841	0.0144486	DEG	1.67256	0.0964059	nonDEG	1.23446		nonDEG	2.04581	0.0501917	nonDEG	1.08736		nonDEG	---	---	---	---	---
PtpAffx.9826.1.S1_at	1.95949	0.0462682	DEG	1.15531		nonDEG	-1.40307	0.140459	nonDEG	-1.05377		nonDEG	1.08803		nonDEG	---	---	---	---	---
Ptp.873.2.S1_a_at	-6.77407	0.0093744	DEG	1.34827	0.169461	nonDEG	1.28369	0.186422	nonDEG	1.15836		nonDEG	1.08807		nonDEG	POPTR_0001s41780	Potri.001G407100.2	light-harvesting complex II protein Lhcb3	AT5G54270.1	XP_002330392
PtpAffx.222715.1.S1_s_at	2.17243	0.033129	DEG	1.66277	0.0946403	nonDEG	1.13868		nonDEG	1.42998	0.14826	nonDEG	1.08874		nonDEG	POPTR_0005s05140	Potri.005G049800.2	hypothetical protein	AT3G04910.1	XP_002328358
PtpAffx.225742.1.S1_s_at	2.10195	0.0363089	DEG	-1.22394		nonDEG	-1.11768		nonDEG	1.93193	0.0840114	nonDEG	1.08896		nonDEG	POPTR_0004s20330	Potri.004G191800.1	hypothetical protein /// hypothetical protein	AT1G21270.1	XP_002328199 /// XP_002328200
PtpAffx.24469.3.S1_a_at	-3.36727	0.030121	DEG	1.14386		nonDEG	-1.37286	0.156156	nonDEG	-1.34512	0.178958	nonDEG	1.08992		nonDEG	POPTR_0016s02310	Potri.016G022800.1	hypothetical protein /// hypothetical protein	AT3G22290.1	XP_002307923 /// XP_002322569
Ptp.6980.1.S1_at	2.49015	0.0160704	DEG	1.41442	0.16115	nonDEG	-1.34263	0.15763	nonDEG	1.08867		nonDEG	1.09006		nonDEG	POPTR_0001s44040	Potri.001G409900.1	hypothetical protein	AT5G54570.1	XP_002319794
PtpAffx.162581.1.S1_s_at	-4.27289	0.014999	DEG	-1.01709		nonDEG	-1.50155	0.109779	nonDEG	-1.20051		nonDEG	1.09014		nonDEG	POPTR_0004s03230	Potri.004G032200.2	hypothetical protein	AT4G05150.1	XP_002305645
Ptp.4606.1.S1_at	-2.97642	0.0372024	DEG	1.22629		nonDEG	-1.00658		nonDEG	-1.05996		nonDEG	1.09064		nonDEG	POPTR_0007s01010	Potri.007G139100.3	hypothetical protein	AT4G28390.1	XP_002310404
PtpAffx.31735.2.S1_at	2.90061	0.0161528	DEG	1.44512	0.153978	nonDEG	1.21134		nonDEG	1.04698		nonDEG	1.09089		nonDEG	POPTR_0001s34270	Potri.001G257000.4	sulfite reductase	AT5G04590.1	XP_002299903
Ptp.5894.1.S1_s_at	-3.16472	0.032435	DEG	1.25001		nonDEG	-1.2341		nonDEG	-1.52746	0.116191	nonDEG	1.09184		nonDEG	POPTR_0003s05140	Potri.003G052700.1	hypothetical protein	AT1G79870.1	XP_002304205
PtpAffx.72820.1.S1_at	2.13717	0.0326969	DEG	1.08425		nonDEG	1.35836	0.183259	nonDEG	1.13358		nonDEG	1.09223		nonDEG	---	---	---	---	---
Ptp.530.1.A1_at	1.97553	0.0484842	DEG	-1.37579	0.19591	nonDEG	1.18525		nonDEG	1.22654		nonDEG	1.09273		nonDEG	---	---	---	---	---
PtpAffx.92940.1.S1_at	-3.03822	0.0355362	DEG	1.37438	0.184647	nonDEG	-1.1008		nonDEG	-1.11289		nonDEG	1.09355		nonDEG	POPTR_0013s03080	Potri.013G029900.1	---	AT3G06350.1	---
Ptp.2784.2.S1_at	2.22275	0.0286925	DEG	1.15441		nonDEG	1.18271		nonDEG	1.8381	0.0655475	nonDEG	1.09363		nonDEG	---	---	---	---	---
PtpAffx.204183.1.S1_at	-2.807	0.0411067	DEG	-1.46521	0.157939	nonDEG	1.17649		nonDEG	-1.46603	0.135704	nonDEG	1.09371		nonDEG	POPTR_0004s11870	Potri.004G119700.1	hypothetical protein	AT3G02100.1	XP_002306070
Ptp.4860.1.S1_s_at	-3.145	0.0333591	DEG	1.10989		nonDEG	-1.29069	0.184242	nonDEG	-1.17389		nonDEG	1.09375		nonDEG	POPTR_0012s07720	Potri.015G070500.1	hypothetical protein	AT1G74910.1	XP_002322146
AFFX-Ptp-actin-5_at	-4.90078	0.0129799	DEG	1.33114		nonDEG	-1.53108	0.0989786	nonDEG	-1.02756	0.172494	nonDEG	1.09379		nonDEG	---	---	---	---	---
PtpAffx.7896.3.S1_a_at	-3.25131	0.0302865	DEG	-1.10921		nonDEG	-1.13629		nonDEG	-1.02774		nonDEG	1.09472	0.197688	nonDEG	POPTR_0001s14320	Potri.001G051500.1	chalcone synthase /// chalcone synthase	AT5G13930.1	XP_002299281 /// XP_002299282
PtpAffx.4465.1.S1_s_at	-4.8579	0.0136948	DEG	1.32614		nonDEG	-1.35741	0.161776	nonDEG	1.09951	0.152352	nonDEG	1.09501		nonDEG	POPTR_0009s14000	Potri.004G177500.1	hypothetical protein /// hypothetical protein	AT4G38510.5	XP_002305533 /// XP_002313695
PtpAffx.207953.1.S1_at	2.05243	0.0445201	DEG	1.70249	0.0974845	nonDEG	1.2669	0.19938	nonDEG	1.60255	0.117803	nonDEG	1.09543		nonDEG	---	---	hypothetical protein	---	XP_002311393
PtpAffx.157136.1.S1_at	-2.59227	0.0484909	DEG	-1.00228		nonDEG	-1.28519	0.187921	nonDEG	-1.00452		nonDEG	1.09549		nonDEG	POPTR_0008s17420	Potri.008G174100.1	---	AT3G23920.1	---
PtpAffx.72950.1.S1_at	-4.10834	0.0202777	DEG	1.98928	0.061083	nonDEG	-1.27051	0.177323	nonDEG	-1.35803	0.170194	nonDEG	1.09554		nonDEG	POPTR_0006s02170	Potri.006G020900.1	4-aminobutyrate:pyruvate transaminase	AT3G22200.1	XP_002307913
Ptp.3691.1.S1_at	2.20241	0.0321956	DEG	1.44616	0.154036	nonDEG	1.23773		nonDEG	1.18537		nonDEG	1.0956		nonDEG	POPTR_0016s04530	Potri.016G046000.1	hypothetical protein	AT3G58000.1	XP_002323282
PtpAffx.1364.4.S1_s_at	-4.51266	0.0155163	DEG	1.26917		nonDEG	-1.09637		nonDEG	-1.11238		nonDEG	1.09675		nonDEG	POPTR_0017s04450	Potri.017G012800.2	hypothetical protein	AT4G28390.1	XP_002310404
PtpAffx.212188.1.S1_s_at	-2.72047	0.0433128	DEG	1.45133	0.160797	nonDEG	1.14391		nonDEG	-1.33244	0.187987	nonDEG	1.09695		nonDEG	POPTR_0019s07510	Potri.019G048600.3	hypothetical protein	AT3G10940.1	XP_002325379
Ptp.6485.1.S1_s_at	-8.89771	0	DEG	2.13862	0.0505967	nonDEG	1.13081		nonDEG	-1.45636	0.160085	nonDEG	1.09822		nonDEG	POPTR_0004s20960	Potri.004G199400.2	photosystem I reaction center protein PsaO	AT1G08380.1	XP_002328107
PtpAffx.31521.1.A1_at	2.30816	0.023506	DEG	1.37725	0.182873	nonDEG	1.16335		nonDEG	-1.05673		nonDEG	1.09866		nonDEG	POPTR_0004s15600	Potri.004G149000.1	cytochrome P450	AT5G42650.1	XP_002305405
Ptp.4555.1.S1_s_at	-2.74737	0.0433345	DEG	-1.45157	0.155796	nonDEG	1.01341		nonDEG	-1.23303		nonDEG	1.09876		nonDEG	POPTR_0010s19860	Potri.008G066200.1	hypothetical protein	AT2G40010.1	XP_002312149
PtpAffx.81285.1.S1_a_at	-2.76244	0.0431987	DEG	1.24631		nonDEG	-1.20016		nonDEG	1.11012		nonDEG	1.09911		nonDEG	POPTR_0009s08510	Potri.009G081500.1	---	AT5G64510.1	---
Ptp.4766.1.S1_at	-3.57318	0.0248799	DEG	-1.84698	0.0672263	nonDEG	-1.07179		nonDEG	-1.5295	0.111733	nonDEG	1.0992		nonDEG	POPTR_0016s06420	Potri.016G064200.2	---	AT5G06590.1	---
PtpAffx.57928.2.S1_at	-3.64512	0.0255666	DEG	1.17318		nonDEG	-1.04882		nonDEG	1.12759		nonDEG	1.09952		nonDEG	POPTR_0010s23940	Potri.010G233200.1	---	AT3G52990.1	---
Ptp.7568.1.S1_s_at	-2.54086	0.0454298	DEG	-1.01179		nonDEG	-1.44765	0.122645	nonDEG	1.197		nonDEG	1.09989		nonDEG	POPTR_0019s08640	Potri.019G058200.1	hypothetical protein	AT5G05240.1	XP_002325486
PtpAffx.103103.1.S1_s_at	-2.64308	0.0470454	DEG	1.74739	0.0974387	nonDEG	-1.11921		nonDEG	1.02205	0.191767	nonDEG	1.10028		nonDEG	POPTR_0004s09350	Potri.004G094600.1	hypothetical protein	AT5G17380.1	XP_002305843
PtpAffx.26423.3.S1_a_at	1.9906	0.047405	DEG	1.8951	0.0650805	nonDEG	1.30305	0.185921	nonDEG	1.49454	0.144819	nonDEG	1.10046		nonDEG	---	Potri.019G083100.1	hypothetical protein	AT1G35660.1	XP_002325553
PtpAffx.155350.1.S1_s_at	-2.85603	0.0401078	DEG	1.82766	0.0820402	nonDEG	-1.5077	0.126507	nonDEG	-1.15241		nonDEG	1.10057		nonDEG	POPTR_0005s18520	Potri.005G141600.1	hypothetical protein	AT1G47128.1	XP_002306486
Ptp.4700.1.S1_s_at	-3.40948	0.0292481	DEG	1.59899	0.120463	nonDEG	-1.10582		nonDEG	-1.18479		nonDEG	1.10058		nonDEG	POPTR_0007s01850	Potri.007G129700.2	fructokinase	AT2G31390.1	XP_002310430
PtpAffx.157368.1.S1_s_at	-3.22803	0.0325467	DEG	1.18909		nonDEG	-1.07808		nonDEG	-1.02813		nonDEG	1.10068		nonDEG	POPTR_0001s15980	Potri.001G159700.2	nucleotidyltransferase /// nucleotidyltransferase	AT2G35020.1	XP_002303345 /// XP_002326445
PtpAffx.41158.2.S1_at	2.05202	0.0417745	DEG	1.85424	0.0829315	nonDEG	1.06464		nonDEG	1.65803	0.101016	nonDEG	1.10083		nonDEG	---	---	---	---	---
PtpAffx.144283.1.S1_at	-2.61709	0.0478231	DEG	1.38894	0.180345	nonDEG	-1.01466		nonDEG	1.07323		nonDEG	1.10253		nonDEG	POPTR_0009s07040	Potri.009G066000.1	selenocysteine lyase/cysteine desulfurase	AT1G08490.1	XP_002314018
PtpAffx.107166.1.S1_s_at	-2.92636	0.0365901	DEG	1.5677	0.126014	nonDEG	1.00494		nonDEG	-1.4525	0.142495	nonDEG	1.10263		nonDEG	POPTR_0009s05670	Potri.009G052000.1	cinnamoyl CoA reductase-like protein	AT1G51410.1	XP_002314079
PtpAffx.128904.1.S1_at	-2.84596	0.0398883	DEG	1.79604	0.0837332	nonDEG	-1.09418		nonDEG	1.0613	0.178295	nonDEG	1.10281		nonDEG	POPTR_0001s15530	Potri.001G155500.5	acyl-CoA oxidase	AT4G16760.1	XP_002326656
PtpAffx.215178.1.S1_s_at	3.02165	0.0114956	DEG	1.19377		nonDEG	1.54558	0.1075	nonDEG	1.56543	0.120222	nonDEG	1.10299		nonDEG	---	Potri.015G051300.1	hypothetical protein	ATMG00665.1	XP_002333105
Ptp.6289.1.S1_at	-3.03036	0.0351839	DEG	1.08137		nonDEG	1.03465		nonDEG	1.00643		nonDEG	1.10317		nonDEG	POPTR_0003s08590	Potri.003G087600.1	hypothetical protein	AT4G18030.1	XP_002329585
PtpAffx.5839.1.A1_at	2.19851	0.0433286	DEG	1.1614		nonDEG	-1.29058	0.17738	nonDEG	1.30444	0.187493	nonDEG	1.10361		nonDEG	---	---	---	---	---
PtpAffx.80578.1.A1_at	-3.38228	0.0266932	DEG	2.03349	0.0586904	nonDEG	1.57062	0.0933933	nonDEG	-1.11601		nonDEG	1.10425		nonDEG	POPTR_0005s22850	Potri.005G207100.6	---	AT1G06690.1	---
Ptp.1461.1.S1_at	2.62687	0.0169953	DEG	1.37419	0.158932	nonDEG	1.60043	0.0952357	nonDEG	1.78036	0.082352	nonDEG	1.10444		nonDEG	---	---	---	---	---
PtpAffx.13048.2.S1_a_at	-2.69457	0.0448329	DEG	1.64908	0.108594	nonDEG	-1.198		nonDEG	-1.28764	0.195443	nonDEG	1.10463		nonDEG	POPTR_0009s02820	Potri.009G023200.1	hypothetical protein	AT2G44420.1	XP_002313470
PtpAffx.139151.1.S1_at	-2.78624	0.0414107	DEG	1.0907		nonDEG	-1.18945		nonDEG	-1.13559		nonDEG	1.10491		nonDEG	POPTR_0009s01240	Potri.009G006900.1	hypothetical protein	AT2G28100.1	XP_002313533
PtpAffx.79842.1.S1_at	-2.67884	0.0453962	DEG	1.27227		nonDEG	-1.45477	0.121405	nonDEG	-1.29465	0.191363	nonDEG	1.10624		nonDEG	POPTR_0019s05580	Potri.019G039500.2	hypothetical protein	AT5G21010.1	XP_002325436
PtpAffx.162293.1.S1_at	-4.81233	0.0134607	DEG	-1.18918		nonDEG	-1.13247		nonDEG	-1.24293	0.202074	nonDEG	1.10725		nonDEG	POPTR_0009s13750	Potri.009G135100.1	nucleosome/chromatin assembly factor group	AT2G16780.1	XP_002312960
PtpAffx.131105.1.S1_s_at	-4.00058	0.0189367	DEG	1.45701	0.158061	nonDEG	-1.3985	0.142391	nonDEG	-1.04933		nonDEG	1.10782		nonDEG	POPTR_0016s06640	Potri.016G066100.3	sucrose-phosphatase /// sucrose-phosphatase	AT2G35840.1	XP_002309266 /// XP_002322765
Ptp.4295.2.S1_s_at	-3.05774	0.0354998	DEG	1.50795	0.143351	nonDEG	-1.08608		nonDEG	-1.19306		nonDEG	1.10896		nonDEG	---	---	glutathione-dependent formaldehyde dehydrogenase	---	XP_002301836
PtpAffx.36758.1.A1_at	2.08024	0.0389398	DEG	1.25878		nonDEG	1.24304	0.20163	nonDEG	1.06369		nonDEG	1.10902		nonDEG	POPTR_0010s03150	Potri.010G030500.1	---	AT5G19040.1	---
PtpAffx.202127.1.S1_at	-2.8977	0.0388686	DEG	-1.26299		nonDEG	-1.04924		nonDEG	-1.37127	0.164071	nonDEG	1.10985		nonDEG	POPTR_0002s14210	Potri.002G141200.1	AP2/ERF domain-containing transcription factor	AT2G44940.1	XP_002301249
PtpAffx.249.693.S1_s_at	-2.89996	0.040169	DEG	1.03417		nonDEG	1.13034		nonDEG	-1.61628	0.101543	nonDEG	1.11058		nonDEG	POPTR_0014s17990	Potri.014G181600.1	hypothetical protein	AT4G36660.1	XP_002320589
PtpAffx.163752.1.S1_s_at	-3.1385	0.0332479	DEG	1.15522		nonDEG	-1.11456		nonDEG	-1.0908		nonDEG	1.11077		nonDEG	POPTR_0003s15730	Potri.014G141000.1	hypothetical protein	AT3G26618.1	XP_002321067
PtpAffx.120439.1.A1_at	2.33315	0.0223707	DEG	1.34485	0.191551	nonDEG	-1.0915	0.190939	nonDEG	1.26085	0.190212	nonDEG	1.11095		nonDEG	POPTR_0003s12950	Potri.003G129400.1	hypothetical protein	AT5G52430.1	XP_002304504
PtpAffx.8691.2.S1_a_at	-3.26783	0.0313803	DEG	1.10246		nonDEG	-1.30843	0.177417	nonDEG	-1.38384	0.162731	nonDEG	1.111		nonDEG	POPTR_0001s28340	Potri.001G276700.2	hypothetical protein /// hypothetical protein	AT2G03120.1	XP_002298474 /// XP_002313995
PtpAffx.157621.1.S1_s_at	-2.6954	0.0462874	DEG	-1.23598		nonDEG	1.36657	0.158146	nonDEG	-1.07944		nonDEG	1.11108		nonDEG	POPTR_0012s14150	Potri.012G131400.1	hypothetical protein	AT2G28100.1	XP_002318264
PtpAffx.34700.1.S1_at	2.22455	0.0274692	DEG	-1.00463		nonDEG	1.27475	0.194004	nonDEG	1.24104	0.196816	nonDEG	1.11111		nonDEG	POPTR_0018s11960	Potri.018G111300.1	type-b response regulator	AT2G25180.1	XP_002325148
PtpAffx.141458.1.S1_s_at	-2.85741	0.0405554	DEG	1.33447		nonDEG	1.21319		nonDEG	-1.29048	0.193399	nonDEG	1.11154		nonDEG	POPTR_0006s06980	Potri.006G070500.3	galactokinase	AT3G10700.1	XP_002308990
PtpAffx.224604.1.S1_at	-3.34906	0.0295954	DEG	-1.88524	0.0657629	nonDEG	-1.06968		nonDEG	-1.24079		nonDEG	1.11183		nonDEG	POPTR_0008s13560	Potri.008G136200.1	hypothetical protein	AT1G68040.1	XP_002312469
Ptp.4581.1.S1_s_at	-2.62079	0.0475278	DEG	1.10429		nonDEG	1.04288		nonDEG	-1.34493	0.180952	nonDEG	1.11252		nonDEG	POPTR_0013s07440	Potri.013G077000.1	delta-tocopherol methyltransferase/gamma-tocopherol methyltransferase	AT1G64970.1	XP_002319777
Ptp.4173.1.S1_at	2.22347	0.027271	DEG	1.10607		nonDEG	1.2004		nonDEG	1.56666	0.126472	nonDEG	1.11255		nonDEG	POPTR_0012s06950	Potri.012G067700.1	---	AT1G18680.1	---
PtpAffx.118191.1.S1_at	-2.74181	0.0440448	DEG	1.27925		nonDEG	-1.13844		nonDEG	-1.21727		nonDEG	1.11258		nonDEG	POPTR_0014s18850	Potri.014G191600.2	hypothetical protein	AT5G61540.1	XP_002320603
PtpAffx.218490.1.S1_at	-2.96974	0.0368398	DEG	-1.07096		nonDEG	1.01433		nonDEG	-1.51802	0.122917	nonDEG	1.11263		nonDEG	POPTR_0001s34490	Potri.001G352700.4	hypothetical protein	AT1G29790.1	XP_002331852
Ptp.3689.1.S1_at	2.56282	0.0207224	DEG	1.05445		nonDEG	1.0974		nonDEG	1.22046	0.189291	nonDEG	1.11295		nonDEG	POPTR_0012s09130	Potri.012G089500.1	hypothetical protein	AT5G50210.1	XP_002318686
PtpAffx.2665.1.S1_at	2.26616	0.0229354	DEG	1.51921	0.144491	nonDEG	-1.50902	0.100785	nonDEG	1.04933		nonDEG	1.113		nonDEG	POPTR_0006s04680	Potri.006G048200.1	hypothetical protein	AT2G15490.1	XP_002308931
PtpAffx.118964.1.S1_at	2.35276	0.0261394	DEG	1.27592		nonDEG	1.2247		nonDEG	1.17197		nonDEG	1.11357		nonDEG	POPTR_0009s07350	Potri.009G069400.4	hypothetical protein	AT5G19380.1	XP_002313263
PtpAffx.60298.1.S1_s_at	-3.79122	0.0225792	DEG	1.22408	0.194454	nonDEG	1.15616		nonDEG	1.24054	0.185682	nonDEG	1.11366		nonDEG	POPTR_0006s07580	Potri.006G076200.1	hypothetical protein /// hypothetical protein	AT2G19170.1	XP_002308119 /// XP_002324698
PtpAffx.144681.1.S1_at	-3.38799	0.0291648	DEG	1.21346		nonDEG	-1.06658		nonDEG	1.13487		nonDEG	1.11462		nonDEG	POPTR_0018s02610	Potri.018G018400.1	---	AT5G10840.1	---
Ptp.3295.1.S1_at	-2.64973	0.0473571	DEG	1.23084		nonDEG	-1.42363	0.13559	nonDEG	-1.16477		nonDEG	1.115		nonDEG	POPTR_0005s02460	Potri.013G016100.1	hypothetical protein	AT3G05545.1	XP_002319512
PtpAffx.572.1.S1_at	2.06463	0.0400577	DEG	1.29637		nonDEG	-1.19215		nonDEG	1.29912	0.179823	nonDEG	1.11538		nonDEG	---	---	AP2 domain-containing transcription factor	---	XP_002311438
PtpAffx.52072.1.S1_at	-3.00026	0.0365517	DEG	1.24274		nonDEG	1.00027		nonDEG	-1.22307		nonDEG	1.11569		nonDEG	POPTR_0002s23460	Potri.002G233500.2	hypothetical protein	AT1G10840.1	XP_002301647
PtpAffx.3745.2.S1_a_at	-2.71443	0.0389398	DEG	-1.04628		nonDEG	-1.41169	0.13817	nonDEG	-1.74496	0.0655264	nonDEG	1.11599		nonDEG	---	---	hypothetical protein /// hypothetical protein	---	XP_002299240 /// XP_002303879
PtpAffx.126789.1.S1_at	-2.93518	0.0383044	DEG	-1.04143		nonDEG	-1.74214	0.0538994	nonDEG	1.17241	0.194311	nonDEG	1.11601		nonDEG	POPTR_0001s22350	Potri.001G216000.1	---	AT5G22090.1	---
PtpAffx.217501.1.S1_s_at	-2.86865	0.0406335	DEG	1.39143	0.176196	nonDEG	-1.24561	0.194364	nonDEG	1.24369	0.167955	nonDEG	1.11637		nonDEG	POPTR_0013s11120	Potri.013G106600.1	hypothetical protein /// hypothetical protein	AT1G22540.1	XP_002327274 /// XP_002338933
PtpAffx.147946.1.S1_at	-5.49563	0.0127008	DEG	1.2686		nonDEG	-1.09457		nonDEG	1.00532	0.194382	nonDEG	1.1178		nonDEG	POPTR_0001s39210	Potri.001G383500.2	---	AT1G78570.1	---
AFFX-Ptp-actin-5_x_at	-4.98538	0.0107502	DEG	1.33701		nonDEG	-1.55812	0.0911795	nonDEG	-1.00035	0.17679	nonDEG	1.11794		nonDEG	POPTR_0008s05560	Potri.008G055500.5	---	AT3G12110.1	---
PtpAffx.80897.1.S1_at	-2.85827	0.0402397	DEG	-1.20702		nonDEG	-1.06473		nonDEG	-1.12182		nonDEG	1.11824		nonDEG	POPTR_0461s00200	Potri.011G103200.1	---	AT1G78560.1	---
PtpAffx.152663.1.S1_s_at	-2.66741	0.0463538	DEG	1.19033		nonDEG	-1.05551		nonDEG	1.07285	0.188895	nonDEG	1.11957		nonDEG	POPTR_0014s18930	Potri.014G191100.6	hypothetical protein	AT5G48520.1	XP_002320600
PtpAffx.23797.1.S1_a_at	-2.63174	0.047225	DEG	-1.51454	0.136012	nonDEG	1.31044	0.174579	nonDEG	-1.30437	0.191834	nonDEG	1.11994		nonDEG	POPTR_0011s16470	Potri.011G162000.1	fatty acid hydroxylase	AT2G34770.1	XP_002300560
PtpAffx.153313.2.A1_a_at	2.31671	0.0255784	DEG	-1.31639	0.201576	nonDEG	1.06003		nonDEG	1.0075		nonDEG	1.11995		nonDEG	POPTR_0016s14440	Potri.016G137400.2	cytochrome P450	AT3G26330.1	XP_002323081
PtpAffx.38674.1.A1_at	2.21339	0.026979	DEG	-1.00062		nonDEG	-1.02995		nonDEG	1.38426	0.154451	nonDEG	1.12035		nonDEG	POPTR_0010s15260	Potri.010G142700.2	---	AT5G49430.1	---
PtpAffx.79721.1.S1_s_at	-4.11644	0.0196046	DEG	-1.08593		nonDEG	1.01042		nonDEG	-1.11352		nonDEG	1.12057		nonDEG	---	---	hypothetical protein	---	XP_002314328
Ptp.3091.1.S1_at	-2.85987	0.0407302	DEG	1.28592		nonDEG	-1.36168	0.16122	nonDEG	-1.02711		nonDEG	1.12096		nonDEG	POPTR_0001s16180	Potri.001G161700.4	hypothetical protein	AT1G53750.1	XP_002326437
PtpAffx.496.3.S1_at	-3.61667	0.0251984	DEG	1.35354	0.19387	nonDEG	-1.33537	0.172632	nonDEG	1.22018	0.191414	nonDEG	1.12138		nonDEG	POPTR_0018s06660	Potri.018G070000.5	asparaginyl-tRNA synthetase	AT5G56680.1	XP_002330501
Ptp.6299.2.S1_s_at	-3.0874	0.0345229	DEG	1.73665	0.0997081	nonDEG	-1.18774		nonDEG	1.34248	0.165243	nonDEG	1.12181		nonDEG	POPTR_0017s00430	Potri.017G001100.1	hypothetical protein	AT3G51270.1	XP_002331640
PtpAffx.17260.1.S1_s_at	-2.61603	0.0450301	DEG	1.69273	0.0997988	nonDEG	-1.15798		nonDEG	-1.11643		nonDEG	1.12187		nonDEG	POPTR_0016s07600	Potri.016G075200.1	hypothetical protein	AT1G08370.1	XP_002323408
PtpAffx.80837.1.S1_at	-3.12595	0.0345373	DEG	-1.02585		nonDEG	-1.32365	0.173179	nonDEG	1.03631		nonDEG	1.12278		nonDEG	POPTR_0016s13160	Potri.016G123600.1	hypothetical protein	AT3G08947.1	XP_002323606
PtpAffx.1147.2.A1_a_at	-4.68814	0.0146276	DEG	1.38411	0.169408	nonDEG	-1.23362		nonDEG	-1.14967		nonDEG	1.12336		nonDEG	POPTR_0001s37020	Potri.001G359500.2	hypothetical protein	AT5G55280.1	XP_002300342
PtpAffx.204411.1.S1_at	-2.87771	0.0365194	DEG	-1.06722		nonDEG	-1.12753		nonDEG	-1.31356	0.17983	nonDEG	1.12446		nonDEG	POPTR_0009s16160	Potri.009G160000.1	hypothetical protein	AT2G27370.1	XP_002313609
PtpAffx.207821.1.S1_at	-2.85582	0.0405614	DEG	-1.45289	0.179219	nonDEG	-1.1131	0.190573	nonDEG	-1.31425	0.180866	nonDEG	1.1246		nonDEG	POPTR_0008s08050	Potri.008G081000.1	hypothetical protein	AT5G44680.1	XP_002312220
PtpAffx.249.15.A1_x_at	-3.05274	0.033211	DEG	-1.19162		nonDEG	-1.2529	0.190836	nonDEG	-1.51509	0.126093	nonDEG	1.1258		nonDEG	POPTR_0004s09910	Potri.004G100000.3	ribulose-bisphosphate carboxylase small chain	AT1G67090.1	XP_002305162
PtpAffx.118908.1.S1_at	-3.14604	0.0324919	DEG	1.86777	0.0727419	nonDEG	1.14692		nonDEG	1.01811		nonDEG	1.12604		nonDEG	POPTR_0019s11940	Potri.019G089700.4	hypothetical protein	AT3G18000.1	XP_002325578
Ptp.4027.1.S1_at	2.34537	0.0250552	DEG	-1.11496		nonDEG	1.02164		nonDEG	-1.32568	0.181037	nonDEG	1.12654		nonDEG	POPTR_0005s04660	Potri.005G045100.1	sodium proton exchanger	AT3G05030.1	XP_002328385
PtpAffx.3841.2.S1_at	-2.88849	0.0404859	DEG	1.17793		nonDEG	-1.09307		nonDEG	-1.2239		nonDEG	1.12692		nonDEG	POPTR_0004s21750	Potri.004G207700.1	hypothetical protein	AT4G35360.1	XP_002328280
PtpAffx.163467.1.S1_s_at	-2.81702	0.0413089	DEG	1.66941	0.100498	nonDEG	-1.37151	0.159763	nonDEG	-1.18736		nonDEG	1.12768		nonDEG	POPTR_0001s46430	Potri.001G460000.2	histone deacetylase	AT3G44680.1	XP_002300554
PtpAffx.5590.2.S1_s_at	-2.90854	0.0383429	DEG	1.17447		nonDEG	-1.30324	0.180948	nonDEG	-1.32489	0.182457	nonDEG	1.1277		nonDEG	POPTR_0003s15630	Potri.003G157700.2	hypothetical protein	AT1G30825.1	XP_002304616
PtpAffx.210134.1.S1_at	2.38332	0.0233319	DEG	2.11894	0.0606093	nonDEG	-1.10437		nonDEG	1.28663	0.190097	nonDEG	1.12805		nonDEG	POPTR_0011s15710	Potri.011G153800.2	hypothetical protein	---	XP_002317063
PtpAffx.136361.1.S1_s_at	-3.16885	0.0326969	DEG	1.63412	0.11225	nonDEG	-1.22658		nonDEG	-1.46785	0.132833	nonDEG	1.12813		nonDEG	POPTR_0004s24510	Potri.004G237100.1	mtn21-like protein	AT4G19185.1	XP_002328855
PtpAffx.203923.1.S1_at	2.19247	0.0290572	DEG	1.48543	0.153852	nonDEG	-1.15227		nonDEG	-1.04002		nonDEG	1.12886		nonDEG	POPTR_0004s09850	Potri.004G099400.1	hypothetical protein	AT1G73830.1	XP_002305819
PtpAffx.59594.1.S1_s_at	-3.14734	0.0330642	DEG	1.43187	0.164631	nonDEG	-1.27393	0.18897	nonDEG	-1.57886	0.10045	nonDEG	1.12945		nonDEG	POPTR_0004s24090	Potri.004G232600.3	hypothetical protein	AT2G02390.1	XP_002328824
PtpAffx.83344.1.S1_at	-3.45758	0.0278333	DEG	1.21393		nonDEG	1.02821		nonDEG	1.12331	0.180798	nonDEG	1.12955		nonDEG	POPTR_0006s08310	Potri.006G083100.2	hypothetical protein	AT3G52750.1	XP_002308148
Ptp.5942.1.S1_x_at	-2.79106	0.0418115	DEG	1.10548		nonDEG	-1.00684		nonDEG	-1.09007		nonDEG	1.12978		nonDEG	POPTR_0006s13980	Potri.006G137500.1	peroxiredoxin	AT3G26060.1	XP_002326305
PtpAffx.207397.1.S1_x_at	-2.59527	0.04749	DEG	1.02941		nonDEG	-1.00827		nonDEG	1.11514		nonDEG	1.13003		nonDEG	POPTR_0204s00240	Potri.007G016700.1	hypothetical protein	AT5G46330.1	XP_002310286
PtpAffx.80953.1.A1_at	3.20711	0.00842193	DEG	1.62282	0.11069	nonDEG	-1.04944		nonDEG	-1.03467		nonDEG	1.13147		nonDEG	POPTR_0005s06730	Potri.005G066200.1	---	AT5G10830.1	---
PtpAffx.114168.1.A1_at	2.26038	0.0256379	DEG	1.02494		nonDEG	1.15104		nonDEG	-1.40015	0.160464	nonDEG	1.13179		nonDEG	---	---	---	---	---
PtpAffx.72563.1.S1_s_at	-2.92737	0.0382739	DEG	1.40709	0.168936	nonDEG	-1.31281	0.1764	nonDEG	1.11321		nonDEG	1.13188		nonDEG	POPTR_0003s13980	Potri.003G140000.3	hypothetical protein	AT4G23860.1	XP_002303646
PtpAffx.17557.1.S1_a_at	2.39597	0.0269214	DEG	1.41744	0.17295	nonDEG	-1.12926		nonDEG	-1.29065	0.194532	nonDEG	1.13347		nonDEG	POPTR_0008s07440	Potri.008G074500.2	hypothetical protein	AT5G34930.1	XP_002312190
Ptp.5591.1.S1_s_at	-2.83106	0.0409419	DEG	-1.02022		nonDEG	-1.05197		nonDEG	-1.28112	0.195987	nonDEG	1.13353		nonDEG	POPTR_0016s05530	Potri.016G055000.1	hypothetical protein	AT2G41840.1	XP_002322713
PtpAffx.95277.1.A1_s_at	-3.76885	0.0251581	DEG	-1.82593	0.0673881	nonDEG	1.02948		nonDEG	-1.14266		nonDEG	1.13401		nonDEG	POPTR_0002s23090	Potri.002G230300.1	hypothetical protein	AT3G21710.2	XP_002301629
PtpAffx.224677.1.S1_at	-3.73675	0.0235842	DEG	-1.19445		nonDEG	-1.08124		nonDEG	-1.12524		nonDEG	1.13423		nonDEG	POPTR_0021s00860	Potri.011G002400.1	hypothetical protein	AT3G21690.1	XP_002317105
PtpAffx.105368.1.S1_at	-2.55311	0.0478531	DEG	1.71669	0.0949157	nonDEG	-1.32449	0.171037	nonDEG	-1.0122	0.157655	nonDEG	1.13512		nonDEG	POPTR_0004s11020	Potri.004G111400.1	amino acid transporter /// amino acid transporter	AT3G30390.1	XP_002301609 /// XP_002331285
PtpAffx.79594.1.S1_s_at	-3.93595	0.0217014	DEG	1.30615		nonDEG	-1.57271	0.0908693	nonDEG	-1.36374	0.172471	nonDEG	1.13516		nonDEG	POPTR_0012s13780	Potri.012G135000.1	L-iditol 2-dehydrogenase	AT5G51970.1	XP_002318842
PtpAffx.104095.1.S1_at	2.02483	0.0434846	DEG	1.06502		nonDEG	1.02524		nonDEG	1.1278		nonDEG	1.13522		nonDEG	---	---	---	---	---
PtpAffx.202902.1.S1_at	2.00685	0.0443634	DEG	1.62509	0.101715	nonDEG	1.2883	0.186055	nonDEG	1.16225		nonDEG	1.13558		nonDEG	POPTR_0003s06060	Potri.003G062100.1	NBS resistance protein	AT1G15890.1	XP_002304149
Ptp.2528.1.S1_s_at	-2.71578	0.0443128	DEG	1.36676	0.19153	nonDEG	1.50199	0.10516	nonDEG	-1.14336		nonDEG	1.13581		nonDEG	POPTR_0008s20300	Potri.008G198600.7	methionine sulfoxide reductase type	AT4G04830.1	XP_002312724
PtpAffx.206318.1.S1_x_at	2.20964	0.0261938	DEG	1.77161	0.078267	nonDEG	1.63038	0.0734539	nonDEG	1.14583		nonDEG	1.1359		nonDEG	POPTR_0006s10240	Potri.006G101400.1	hypothetical protein	AT5G01380.1	XP_002308224
PtpAffx.201095.1.S1_at	-2.66779	0.0460563	DEG	-1.70733	0.0851876	nonDEG	-1.0375		nonDEG	-1.45267	0.142791	nonDEG	1.13646		nonDEG	POPTR_0001s32480	Potri.001G317400.1	hypothetical protein	AT4G22330.1	XP_002298686
PtpAffx.39031.1.S1_at	2.52953	0.0151433	DEG	1.37405	0.17843	nonDEG	1.18151		nonDEG	1.33514	0.17383	nonDEG	1.13706		nonDEG	---	---	---	---	---
PtpAffx.213823.1.S1_at	-2.75791	0.0349978	DEG	-2.06951	0.066854	nonDEG	-1.05522	0.172183	nonDEG	-1.48328	0.128409	nonDEG	1.13724		nonDEG	POPTR_0017s07980	Potri.017G052600.1	hypothetical protein	AT1G02170.1	XP_002323761
PtpAffx.163820.1.S1_at	-3.44048	0.0292064	DEG	1.3944	0.178784	nonDEG	-1.3044	0.185451	nonDEG	1.12893	0.189808	nonDEG	1.13728		nonDEG	POPTR_0008s13630	Potri.008G137000.1	hypothetical protein	AT1G16020.1	XP_002312475
PtpAffx.223835.1.S1_s_at	-2.64309	0.0470609	DEG	1.03386		nonDEG	-1.25766	0.196092	nonDEG	-1.07158		nonDEG	1.13847		nonDEG	POPTR_0003s02510	Potri.003G030800.1	hypothetical protein /// hypothetical protein	AT3G59310.1	XP_002327411 /// XP_002337216
PtpAffx.221413.1.S1_s_at	-2.56635	0.0497337	DEG	1.33306		nonDEG	1.0838		nonDEG	-1.18661		nonDEG	1.13879		nonDEG	POPTR_0004s20660	Potri.004G195800.1	geranylgeranyl reductase (CHL P) /// geranylgeranyl reductase (CHL P)	AT1G74470.1	XP_002328221 /// XP_002336528
PtpAffx.89327.1.A1_a_at	2.11378	0.0332906	DEG	1.16902		nonDEG	1.18921		nonDEG	1.13363		nonDEG	1.13904		nonDEG	---	---	multidrug resistance protein ABC transporter family /// multidrug resistance protein ABC transporter family	---	XP_002331826 /// XP_002336681
PtpAffx.122394.1.S1_at	-5.40242	0.0123522	DEG	-1.75933	0.080587	nonDEG	1.18566		nonDEG	-1.62459	0.0857404	nonDEG	1.13908		nonDEG	---	---	hypothetical protein	---	XP_002298197
PtpAffx.220892.1.S1_s_at	2.11761	0.0432017	DEG	1.36171	0.1792	nonDEG	1.09634		nonDEG	1.46322	0.153468	nonDEG	1.14053		nonDEG	POPTR_0001s44850	Potri.001G424900.1	---	AT2G34520.1	---
PtpAffx.63173.1.A1_at	2.29812	0.0236827	DEG	1.19913		nonDEG	-1.18831		nonDEG	1.48536	0.133992	nonDEG	1.14113		nonDEG	POPTR_0015s00790	Potri.015G005500.1	---	AT2G46780.1	---
PtpAffx.54530.1.S1_s_at	-2.74177	0.0442119	DEG	1.05434		nonDEG	-1.04473		nonDEG	-1.15511		nonDEG	1.1414		nonDEG	POPTR_0013s02240	Potri.013G021500.1	hypothetical protein	AT1G54990.1	XP_002319010
PtpAffx.156593.2.S1_a_at	-3.18177	0.0330277	DEG	2.04161	0.0558487	nonDEG	-1.53577	0.111524	nonDEG	1.20124		nonDEG	1.14166		nonDEG	POPTR_0014s13510	Potri.014G139000.2	hypothetical protein	AT1G03290.1	XP_002321060
PtpAffx.126106.1.S1_at	-3.16871	0.0322872	DEG	1.24419		nonDEG	-1.06523		nonDEG	-1.33386	0.180836	nonDEG	1.14247		nonDEG	POPTR_0007s06600	Potri.007G080900.2	hypothetical protein	AT4G39520.1	XP_002310030
Ptp.2219.1.S1_at	-2.72704	0.0439783	DEG	1.70599	0.100044	nonDEG	1.41966	0.127528	nonDEG	-1.00563		nonDEG	1.14355		nonDEG	POPTR_0004s03160	Potri.004G031500.1	hypothetical protein	AT4G05180.1	XP_002305643
PtpAffx.122514.1.S1_s_at	-3.72807	0.0240239	DEG	1.69918	0.100767	nonDEG	-1.27423	0.191557	nonDEG	1.13277	0.178311	nonDEG	1.14378		nonDEG	POPTR_0017s12290	Potri.017G087200.3	hypothetical protein	AT5G39570.1	XP_002324073
PtpAffx.34347.1.S1_at	2.33786	0.026864	DEG	1.93972	0.0681877	nonDEG	-1.00088		nonDEG	1.11146		nonDEG	1.14451		nonDEG	POPTR_0017s07870	Potri.017G051800.2	---	AT5G64250.2	---
PtpAffx.208200.1.S1_at	2.19998	0.0279018	DEG	1.7457	0.0878861	nonDEG	-1.13548		nonDEG	1.18181		nonDEG	1.14516		nonDEG	POPTR_0008s16820	Potri.008G168400.1	hypothetical protein	AT3G23360.1	XP_002312585
PtpAffx.17228.4.S1_a_at	-3.58707	0.0264891	DEG	1.2384		nonDEG	-1.45021	0.128164	nonDEG	-1.05374	0.179581	nonDEG	1.14517		nonDEG	POPTR_0004s23430	Potri.004G225700.3	hypothetical protein	AT1G09840.1	XP_002328786
PtpAffx.160811.1.S1_s_at	-3.50931	0.0262882	DEG	1.69556	0.101116	nonDEG	1.38213	0.157725	nonDEG	-1.52907	0.117739	nonDEG	1.14594		nonDEG	POPTR_0001s44970	Potri.001G423700.1	hypothetical protein	AT3G20500.1	XP_002319839
PtpAffx.34391.1.S1_at	2.05691	0.038727	DEG	1.10918		nonDEG	1.29504	0.197214	nonDEG	1.3122	0.183921	nonDEG	1.14598		nonDEG	POPTR_0003s06020	Potri.003G061700.3	phosphatidylserine decarboxylase	AT4G25970.1	XP_002304151
PtpAffx.155308.1.S1_at	-3.28764	0.0315374	DEG	-1.11978		nonDEG	-1.08358		nonDEG	-1.05867		nonDEG	1.14647		nonDEG	POPTR_0009s08570	Potri.009G082100.1	---	AT4G33680.1	---
PtpAffx.1257.3.A1_at	-3.71855	0.0225388	DEG	-1.49777	0.140154	nonDEG	1.32333	0.170721	nonDEG	-1.14092		nonDEG	1.14674	0.190334	nonDEG	POPTR_0003s11060	Potri.003G111300.1	hypothetical protein	AT1G62500.1	XP_002303511
PtpAffx.381.1.S1_a_at	-3.00271	0.0369117	DEG	1.51055	0.143203	nonDEG	-1.10469		nonDEG	-1.24135		nonDEG	1.14695		nonDEG	POPTR_0004s04860	Potri.004G048900.3	---	AT5G46110.1	---
PtpAffx.46412.1.S1_at	-5.50875	0.0121614	DEG	-1.36835	0.183642	nonDEG	1.09694		nonDEG	-1.21059		nonDEG	1.14711		nonDEG	POPTR_0008s11890	Potri.008G120000.2	hypothetical protein	AT1G68560.1	XP_002311455
PtpAffx.1025.12.S1_at	-2.79251	0.0434123	DEG	1.46848	0.153305	nonDEG	-1.15406		nonDEG	-1.18893		nonDEG	1.14817		nonDEG	POPTR_0017s10630	Potri.017G070200.3	glucose-6-phosphate 1-dehydrogenase	AT5G40760.1	XP_002323796
Ptp.3949.1.S1_at	-3.23721	0.0321408	DEG	-2.42585	0.0600763	nonDEG	1.36514	0.170936	nonDEG	-1.72183	0.0675497	nonDEG	1.14868	0.198202	nonDEG	POPTR_0001s26100	Potri.001G254100.2	---	AT1G74670.1	---
PtpAffx.137532.1.S1_at	-2.89764	0.039155	DEG	1.32461		nonDEG	-1.2553		nonDEG	-1.01618		nonDEG	1.14872		nonDEG	POPTR_0004s04220	Potri.004G042200.1	glutaredoxin S17	AT4G04950.1	XP_002305803
PtpAffx.210434.1.S1_at	2.33528	0.0263031	DEG	1.34348		nonDEG	1.13203		nonDEG	1.35451	0.175216	nonDEG	1.14876		nonDEG	POPTR_0012s05310	Potri.012G056400.1	hypothetical protein	AT1G73850.1	XP_002317914
PtpAffx.4602.1.S1_s_at	-3.93937	0.0202653	DEG	-1.19951		nonDEG	-1.13957		nonDEG	1.03093	0.196026	nonDEG	1.14907		nonDEG	POPTR_0002s25420	Potri.002G252900.1	hypothetical protein	AT3G23990.1	XP_002303091
PtpAffx.219295.1.S1_s_at	-2.7575	0.0429295	DEG	-1.05322		nonDEG	-1.12779		nonDEG	-1.32418	0.184474	nonDEG	1.14916		nonDEG	POPTR_0017s10710	Potri.017G070900.3	hypothetical protein /// hypothetical protein	AT5G40610.1	XP_002323799 /// XP_002335111
PtpAffx.606.6.S1_at	-3.10626	0.0338324	DEG	1.09969		nonDEG	-1.0164		nonDEG	1.10061		nonDEG	1.15007		nonDEG	POPTR_0001s07820	Potri.001G118900.1	hypothetical protein	AT4G22670.1	XP_002329900
PtpAffx.249.744.A1_s_at	-2.88632	0.0374263	DEG	1.86121	0.0760978	nonDEG	-1.21758		nonDEG	-1.38526	0.160625	nonDEG	1.15012		nonDEG	POPTR_0010s24480	Potri.010G238300.1	hypothetical protein	AT5G04740.1	XP_002315437
PtpAffx.9807.1.S1_at	2.1578	0.0310464	DEG	1.34563	0.191852	nonDEG	-1.31458	0.176512	nonDEG	1.41545	0.157258	nonDEG	1.15039		nonDEG	POPTR_0005s20640	Potri.005G183900.1	---	---	---
Ptp.5656.1.S1_s_at	-5.28088	0.0104645	DEG	-1.20837		nonDEG	-1.08904		nonDEG	-1.4445	0.154777	nonDEG	1.15054		nonDEG	POPTR_0010s08670	Potri.010G076200.3	hypothetical protein	AT3G23090.1	XP_002314647
PtpAffx.210856.1.S1_at	4.44478	0	DEG	1.09922		nonDEG	2.07266	0.0571414	nonDEG	1.23899		nonDEG	1.15078		nonDEG	POPTR_0013s01040	Potri.013G009000.1	hypothetical protein	AT2G24100.1	XP_002318954
PtpAffx.30871.2.A1_s_at	-3.40547	0.0279155	DEG	1.25593		nonDEG	-1.49784	0.115888	nonDEG	-1.42477	0.152883	nonDEG	1.15086		nonDEG	POPTR_0005s21960	Potri.005G197700.1	hypothetical protein	AT4G09750.1	XP_002307520
PtpAffx.164052.1.S1_at	-4.18198	0.0172309	DEG	1.42021	0.157254	nonDEG	1.4923	0.124663	nonDEG	-1.01914		nonDEG	1.15162		nonDEG	POPTR_0010s16180	Potri.010G152000.2	---	AT1G48100.1	---
Ptp.1601.1.A1_at	1.97041	0.0484585	DEG	1.35817	0.155513	nonDEG	1.21375		nonDEG	1.09109		nonDEG	1.15164		nonDEG	POPTR_0003s14260	Potri.003G142600.2	hypothetical protein	AT4G24015.1	XP_002304565
PtpAffx.49549.2.S1_a_at	-3.39899	0.0281619	DEG	1.27316		nonDEG	-1.41279	0.126292	nonDEG	-1.06772		nonDEG	1.15199		nonDEG	POPTR_0008s19860	Potri.008G194000.1	hypothetical protein /// hypothetical protein	AT1G10350.1	XP_002311798 /// XP_002311874
PtpAffx.147155.1.A1_s_at	2.015	0.0452557	DEG	1.3182	0.192913	nonDEG	1.29565	0.18858	nonDEG	1.4633	0.154257	nonDEG	1.15214		nonDEG	POPTR_0005s15950	Potri.002G086400.2	hypothetical protein	AT1G77680.1	XP_002302251
PtpAffx.149856.1.S1_s_at	-4.52823	0.0157885	DEG	1.22592		nonDEG	-1.43177	0.137251	nonDEG	-1.06978		nonDEG	1.15228		nonDEG	POPTR_0001s18510	Potri.015G064200.1	hypothetical protein	AT5G62530.1	XP_002330119
PtpAffx.156641.1.S1_at	-2.52349	0.0498837	DEG	1.14083		nonDEG	-1.2005		nonDEG	-1.31608	0.182985	nonDEG	1.15261		nonDEG	POPTR_0012s07480	Potri.012G072800.2	5-formyltetrahydrofolate cyclo-ligase	AT5G13050.1	XP_002318620
PtpAffx.150960.1.S1_at	-3.26539	0.0321794	DEG	1.57455	0.126162	nonDEG	-1.04401		nonDEG	-1.29353	0.192144	nonDEG	1.15265		nonDEG	POPTR_0012s14750	Potri.012G125800.1	hypothetical protein	AT5G44860.1	XP_002318888
Ptp.4320.1.S1_at	-3.38051	0.0295162	DEG	1.20342		nonDEG	-1.19738		nonDEG	-1.10855		nonDEG	1.15281		nonDEG	POPTR_0001s45000	Potri.001G423400.1	hypothetical protein	AT4G27000.1	XP_002319308
PtpAffx.4070.1.A1_s_at	-3.08858	0.034887	DEG	-1.68656	0.0979573	nonDEG	1.34194	0.163562	nonDEG	-1.23588		nonDEG	1.1535		nonDEG	POPTR_0003s19490	Potri.001G028200.2	hypothetical protein	AT3G54400.1	XP_002299201
PtpAffx.220191.1.S1_at	2.13769	0.0388332	DEG	1.16106		nonDEG	1.40031	0.143501	nonDEG	1.7583	0.0840273	nonDEG	1.1536		nonDEG	---	Potri.019G027800.1	hypothetical protein	ATCG00170.1	XP_002335301
Ptp.5632.3.S1_s_at	-2.94111	0.0384844	DEG	1.428	0.169607	nonDEG	-1.58442	0.0910746	nonDEG	-1.52824	0.11667	nonDEG	1.1544		nonDEG	POPTR_0006s14400	Potri.006G141700.4	hypothetical protein	AT3G45310.1	XP_002326284
Ptp.3650.1.S1_at	2.29192	0.02439	DEG	1.1423		nonDEG	1.40252	0.135581	nonDEG	1.4769	0.154997	nonDEG	1.15453		nonDEG	---	---	---	---	---
PtpAffx.218915.1.S1_s_at	-2.81285	0.0418926	DEG	1.09355		nonDEG	-1.28653	0.191062	nonDEG	1.01905		nonDEG	1.15497		nonDEG	POPTR_0004s20620	Potri.004G195300.1	hypothetical protein /// hypothetical protein	AT3G11830.1	XP_002334919 /// XP_002334928
PtpAffx.98636.1.S1_at	4.16859	0	DEG	-1.06704		nonDEG	1.46305	0.115535	nonDEG	1.21159		nonDEG	1.15624	0.197744	nonDEG	POPTR_0003s05490	Potri.003G056200.1	---	AT3G15990.1	---
Ptp.5618.1.S1_at	2.02055	0.0430198	DEG	-1.06168		nonDEG	1.3779	0.158988	nonDEG	1.21245		nonDEG	1.15647		nonDEG	---	---	cytochrome P450	---	XP_002325637 /// XP_002325638
Ptp.4360.1.S1_s_at	-2.83662	0.0400738	DEG	1.237		nonDEG	-1.00823		nonDEG	-1.453	0.142535	nonDEG	1.15649		nonDEG	POPTR_0004s01320	Potri.004G013200.1	---	AT1G11840.6	---
PtpAffx.147971.1.S1_s_at	-2.77913	0.041644	DEG	1.00047		nonDEG	-1.08104		nonDEG	-1.09988		nonDEG	1.15713		nonDEG	POPTR_0008s18260	Potri.008G182300.3	hypothetical protein	AT1G24510.1	XP_002312651
PtpAffx.161782.1.S1_at	-2.5743	0.0486537	DEG	1.20445		nonDEG	-1.22954		nonDEG	-1.23075		nonDEG	1.15805		nonDEG	POPTR_0001s38220	Potri.001G373200.2	hypothetical protein	AT3G15090.1	XP_002300404
PtpAffx.90535.1.S1_at	-4.58796	0.0126668	DEG	-1.70845	0.0889096	nonDEG	1.02236		nonDEG	1.52389	0.119523	nonDEG	1.15835		nonDEG	---	---	---	---	---
Ptp.3377.1.S1_at	-2.73498	0.0439167	DEG	1.12495		nonDEG	1.22807		nonDEG	-1.3086	0.193477	nonDEG	1.15874		nonDEG	POPTR_0007s14280	Potri.007G011000.5	hypothetical protein	AT5G65470.1	XP_002310868
PtpAffx.113703.3.S1_at	-4.16181	0.0179374	DEG	1.39107	0.176918	nonDEG	-1.42309	0.134787	nonDEG	-1.02818		nonDEG	1.1592		nonDEG	POPTR_0009s08220	Potri.009G078600.1	hypothetical protein	AT2G14170.1	XP_002313217
Ptp.5649.1.S1_at	-3.39575	0.0299573	DEG	1.2833		nonDEG	1.10442		nonDEG	-1.26985	0.194303	nonDEG	1.15961		nonDEG	POPTR_0012s11870	Potri.012G118100.3	hypothetical protein	AT1G31300.1	XP_002332149
PtpAffx.161181.1.S1_at	-2.98905	0.0365886	DEG	1.40897	0.171965	nonDEG	1.05767		nonDEG	1.06397		nonDEG	1.1598	0.198211	nonDEG	POPTR_0006s19260	Potri.006G178700.3	cinnamoyl-CoA reductase	AT2G23910.1	XP_002308427
Ptp.3465.2.S1_s_at	-4.51686	0.0148575	DEG	1.35079	0.18903	nonDEG	-1.34706	0.166424	nonDEG	-1.04129		nonDEG	1.16021		nonDEG	POPTR_0016s03770	Potri.016G038200.1	---	AT3G57050.1	---
PtpAffx.70709.1.S1_at	-3.50832	0.0268172	DEG	1.04833		nonDEG	1.74603	0.0528694	nonDEG	-1.01505		nonDEG	1.16135		nonDEG	---	Potri.004G157100.1	glucose-1-phosphate adenylyltransferase	AT4G39210.1	XP_002313036
Ptp.4379.1.S1_s_at	-3.10794	0.0337733	DEG	1.5194	0.130634	nonDEG	-1.02183		nonDEG	-1.25213		nonDEG	1.16204		nonDEG	POPTR_0004s22600	Potri.004G216500.1	aquaporin, MIP family, TIP subfamily	AT2G36830.1	XP_002331478
PtpAffx.225336.1.S1_s_at	2.34649	0.0426172	DEG	-1.53392	0.15643	nonDEG	1.43136	0.124042	nonDEG	1.45131	0.166312	nonDEG	1.16208		nonDEG	POPTR_0017s03940	Potri.017G006500.1	hypothetical protein /// hypothetical protein	AT2G43890.1	XP_002331633 /// XP_002331634
PtpAffx.127926.1.A1_at	2.13867	0.0345049	DEG	1.17022		nonDEG	1.02953		nonDEG	1.265	0.192496	nonDEG	1.16228		nonDEG	POPTR_0006s22090	Potri.006G204500.1	---	AT3G52490.1	---
PtpAffx.5041.1.A1_at	2.2316	0.0270951	DEG	1.31793		nonDEG	1.04237		nonDEG	1.30889	0.184301	nonDEG	1.16241		nonDEG	POPTR_0006s22170	Potri.006G205300.1	---	AT2G36020.1	---
PtpAffx.103510.1.S1_at	-2.94183	0.0371439	DEG	-1.41153	0.168233	nonDEG	-1.0852		nonDEG	-1.00753		nonDEG	1.16243		nonDEG	POPTR_0007s07100	Potri.007G076700.1	---	AT2G21790.1	---
PtpAffx.146247.1.S1_s_at	-2.80859	0.0412412	DEG	1.05113		nonDEG	-1.00492		nonDEG	-1.11311		nonDEG	1.163		nonDEG	POPTR_0001s19360	Potri.001G193000.2	phospholipase D	AT3G15730.1	XP_002299756
Ptp.4585.1.S1_at	-3.33132	0.0307198	DEG	1.48283	0.152421	nonDEG	-1.38041	0.153184	nonDEG	-1.20987		nonDEG	1.16449		nonDEG	POPTR_0008s04700	Potri.008G047300.3	hypothetical protein	AT3G55070.2	XP_002311128
PtpAffx.135280.1.S1_at	-2.87525	0.039083	DEG	1.00792		nonDEG	1.10568		nonDEG	-1.46904	0.136563	nonDEG	1.1646		nonDEG	POPTR_0011s11830	Potri.011G117500.1	---	AT1G64980.1	---
PtpAffx.145571.1.S1_at	-2.6117	0.0480152	DEG	1.70418	0.100416	nonDEG	-1.27199	0.192213	nonDEG	1.15157		nonDEG	1.16467		nonDEG	POPTR_0014s08630	Potri.014G090600.1	hypothetical protein	AT3G61540.1	XP_002320159
PtpAffx.133781.1.A1_at	2.61448	0.0158281	DEG	1.09454		nonDEG	1.95723	0.144408	nonDEG	1.37923	0.154744	nonDEG	1.16622		nonDEG	---	---	aminophospholipid ATPase	---	XP_002314900
Ptp.4862.1.S1_s_at	-2.83483	0.0402102	DEG	1.2832		nonDEG	-1.07028		nonDEG	-1.2415		nonDEG	1.16648		nonDEG	POPTR_0009s16660	Potri.004G203800.4	hypothetical protein	AT5G40810.1	XP_002328122
PtpAffx.163542.1.S1_s_at	-2.59329	0.0487848	DEG	1.18927		nonDEG	-1.32687	0.168571	nonDEG	-1.11917		nonDEG	1.16664		nonDEG	POPTR_0004s04190	Potri.004G041800.2	allantoinase	AT4G04955.1	XP_002305806
PtpAffx.368.1.A1_at	3.02915	0.0123039	DEG	1.14244		nonDEG	-1.04769		nonDEG	1.44582	0.152935	nonDEG	1.16667		nonDEG	POPTR_0006s04060	Potri.006G042200.1	---	AT2G41380.1	---
PtpAffx.23175.1.S1_at	-2.94812	0.037641	DEG	1.63376	0.11241	nonDEG	-1.26876	0.193907	nonDEG	-1.03963	0.195999	nonDEG	1.16856		nonDEG	POPTR_0014s02410	Potri.014G024100.2	hypothetical protein	AT5G43060.1	XP_002326950
PtpAffx.7617.1.S1_a_at	-2.77256	0.0423628	DEG	-1.05994		nonDEG	-1.23704		nonDEG	-1.07039		nonDEG	1.16891		nonDEG	POPTR_0001s31700	Potri.001G309500.2	actin 2	AT5G09810.1	XP_002298982
PtpAffx.249.849.A1_at	2.22199	0.0359566	DEG	1.58282	0.10844	nonDEG	1.26265	0.20076	nonDEG	1.14577		nonDEG	1.16929		nonDEG	---	---	AP2/ERF domain-containing transcription factor	---	XP_002304249
PtpAffx.205240.1.S1_at	2.00184	0.043071	DEG	-1.5223	0.154607	nonDEG	1.5081	0.100971	nonDEG	1.22143	0.192877	nonDEG	1.16937		nonDEG	---	---	dihydroorotate dehydrogenase	---	XP_002306374
PtpAffx.128848.1.S1_s_at	-4.44671	0.0161943	DEG	-1.90877	0.0603705	nonDEG	-1.1036		nonDEG	1.14973		nonDEG	1.16938		nonDEG	POPTR_0005s23170	Potri.005G210100.1	hypothetical protein /// hypothetical protein	AT3G63200.1	XP_002300844 /// XP_002307585
Ptp.5474.1.S1_at	-2.62966	0.0475605	DEG	1.54148	0.13489	nonDEG	-1.32341	0.169547	nonDEG	-1.479	0.13267	nonDEG	1.16939		nonDEG	POPTR_0004s00800	Potri.004G006600.2	hypothetical protein	AT1G11930.2	XP_002331519
PtpAffx.218493.1.S1_x_at	-2.84747	0.0408711	DEG	1.35934	0.181736	nonDEG	-1.19917		nonDEG	-1.23034		nonDEG	1.16949		nonDEG	POPTR_0001s34290	Potri.011G077500.1	hypothetical protein	AT4G18060.1	XP_002331873
Ptp.6628.1.S1_at	-2.88906	0.0396558	DEG	1.61197	0.117954	nonDEG	1.1153		nonDEG	1.11296		nonDEG	1.16967		nonDEG	POPTR_0009s15490	Potri.009G152800.4	vitamin-b12 independent methionine synthase, 5-methyltetrahydropteroyltriglutamate-homocysteine	AT5G17920.1	XP_002313635
PtpAffx.222296.1.S1_at	2.61024	0.0145824	DEG	1.61303	0.110296	nonDEG	1.59781	0.0741953	nonDEG	1.09908		nonDEG	1.16989		nonDEG	POPTR_0017s05180	Potri.017G023400.3	hypothetical protein	AT5G67550.1	XP_002328016
Ptp.4778.1.S1_s_at	-6.64556	0.00996772	DEG	1.5226	0.140695	nonDEG	1.07315		nonDEG	-1.2333	0.194317	nonDEG	1.17007		nonDEG	POPTR_0009s15280	Potri.009G150600.3	UDP-apiose/xylose synthase	AT1G08200.1	XP_002312885
PtpAffx.204342.1.S1_at	-3.65527	0.0280462	DEG	-1.98882	0.0569891	nonDEG	-1.00059		nonDEG	-1.48055	0.136381	nonDEG	1.17034		nonDEG	POPTR_0004s18900	Potri.004G182400.1	hypothetical protein	AT2G17070.1	XP_002305548
PtpAffx.114617.1.A1_at	2.10026	0.041664	DEG	1.20211		nonDEG	1.42598	0.144592	nonDEG	1.594	0.124141	nonDEG	1.17154		nonDEG	POPTR_0002s22300	Potri.002G217200.2	---	AT4G12770.1	---
Ptp.3394.1.S1_at	2.11049	0.034131	DEG	1.09945		nonDEG	1.07096		nonDEG	1.63468	0.10693	nonDEG	1.17186		nonDEG	---	---	---	---	---
PtpAffx.220874.1.S1_s_at	1.97456	0.0453078	DEG	-1.12566		nonDEG	-1.11617		nonDEG	-1.61751	0.0912637	nonDEG	1.17282		nonDEG	POPTR_0001s06850	Potri.001G031100.1	hypothetical protein /// hypothetical protein	---	XP_002336383 /// XP_002337313
PtpAffx.137981.1.S1_a_at	-5.3599	0.0124992	DEG	1.55739	0.130166	nonDEG	-1.68157	0.0661428	nonDEG	1.00421	0.172635	nonDEG	1.17305		nonDEG	POPTR_0015s08540	Potri.012G078700.1	aldehyde dehydrogenase (NAD+) /// aldehyde dehydrogenase (NAD+)	AT3G48000.1	XP_002318034 /// XP_002321583
PtpAffx.152677.1.S1_s_at	-2.63771	0.0474235	DEG	1.01452		nonDEG	-1.43447	0.130265	nonDEG	-1.08591		nonDEG	1.17324		nonDEG	POPTR_0015s05560	Potri.015G028900.1	hypothetical protein	AT4G27760.1	XP_002329691
PtpAffx.144449.1.S1_at	-3.47866	0.0271534	DEG	1.80752	0.0786496	nonDEG	-1.02514		nonDEG	-1.03884		nonDEG	1.17399	0.198056	nonDEG	POPTR_0017s01390	Potri.017G144700.1	UTP--glucose-1-phosphate uridylyltransferase	AT5G17310.2	XP_002327599
PtpAffx.147958.1.S1_at	-2.82128	0.0414788	DEG	1.1924		nonDEG	1.22396		nonDEG	-1.1021		nonDEG	1.17434		nonDEG	POPTR_0010s12190	Potri.008G130400.1	sulfate/bicarbonate/oxalate exchanger and transporter sat-1	AT1G23090.1	XP_002312444
PtpAffx.224283.1.S1_s_at	-2.56152	0.0497551	DEG	1.02504		nonDEG	-1.2887	0.182376	nonDEG	-1.42041	0.154504	nonDEG	1.17444		nonDEG	POPTR_0005s14900	Potri.017G122000.1	hypothetical protein /// hypothetical protein	AT5G37970.1	XP_002302990 /// XP_002334071
PtpAffx.29654.2.S1_at	2.10087	0.0437472	DEG	1.56414	0.120256	nonDEG	1.28984	0.188136	nonDEG	1.14001		nonDEG	1.17527		nonDEG	---	---	---	---	---
PtpAffx.17757.2.S1_s_at	-2.56484	0.0495706	DEG	1.55652	0.131373	nonDEG	-1.00783		nonDEG	1.08513		nonDEG	1.17565		nonDEG	POPTR_0017s14120	Potri.017G110600.1	hypothetical protein	AT3G02420.1	XP_002329261
PtpAffx.6892.1.S1_at	-2.64563	0.0467792	DEG	1.16094		nonDEG	-1.04609		nonDEG	-1.23951		nonDEG	1.17602		nonDEG	POPTR_0016s06740	Potri.016G067100.1	---	AT4G28360.1	---
PtpAffx.131102.1.S1_at	-4.31252	0.0154024	DEG	1.33018		nonDEG	-1.74483	0.0643991	nonDEG	-1.16318	0.193504	nonDEG	1.17679		nonDEG	POPTR_0007s06190	Potri.007G085600.1	hypothetical protein	AT4G39660.1	XP_002310591
PtpAffx.163561.1.S1_at	-4.60885	0.014231	DEG	1.31219		nonDEG	-1.67593	0.0721276	nonDEG	1.19786	0.153526	nonDEG	1.1791		nonDEG	POPTR_0006s22710	Potri.006G210600.1	hypothetical protein	AT3G52600.1	XP_002309419
PtpAffx.155752.1.S1_at	-3.09439	0.0336877	DEG	1.38801	0.177445	nonDEG	-1.37887	0.160256	nonDEG	-1.28856	0.19422	nonDEG	1.17944		nonDEG	POPTR_0004s09110	Potri.004G092100.2	hypothetical protein	AT1G66670.1	XP_002305856
Ptp.873.2.S1_s_at	-9.19558	0	DEG	1.95404	0.0679919	nonDEG	1.15267		nonDEG	-1.15153		nonDEG	1.17951		nonDEG	POPTR_0011s12680	Potri.011G126700.7	light-harvesting complex II protein Lhcb3 /// light-harvesting complex II protein Lhcb3	AT5G54270.1	XP_002317529 /// XP_002330392
PtpAffx.222954.1.S1_at	2.45859	0.0162921	DEG	1.29809		nonDEG	1.23526	0.200961	nonDEG	1.88028	0.0657685	nonDEG	1.17964		nonDEG	POPTR_0047s00200	Potri.017G020200.1	hypothetical protein	AT3G59580.1	XP_002337241
PtpAffx.131105.1.S1_at	-3.80667	0.0203776	DEG	1.63703	0.112111	nonDEG	-1.27643	0.186858	nonDEG	-1.38337	0.166887	nonDEG	1.17977		nonDEG	POPTR_0016s06640	Potri.016G066100.4	---	AT2G35840.1	---
Ptp.6318.1.S1_at	-2.60258	0.0481785	DEG	-1.01092		nonDEG	1.0324		nonDEG	-1.28737	0.196041	nonDEG	1.18059		nonDEG	POPTR_0014s07550	Potri.014G079700.2	hypothetical protein	AT4G00560.1	XP_002320107
PtpAffx.202783.1.S1_at	-3.77361	0.0230755	DEG	1.12359		nonDEG	-1.20042		nonDEG	1.078		nonDEG	1.18089		nonDEG	POPTR_0003s01080	Potri.003G015100.2	hypothetical protein	AT4G20020.1	XP_002304052
PtpAffx.141649.1.S1_at	-2.7259	0.0443803	DEG	1.65297	0.108605	nonDEG	-1.23844		nonDEG	-1.2494		nonDEG	1.18128		nonDEG	POPTR_0006s25360	Potri.006G237200.2	---	AT5G11650.1	---
PtpAffx.146301.1.S1_s_at	-9.89745	0	DEG	1.9874	0.0654808	nonDEG	1.05259		nonDEG	1.0523		nonDEG	1.1814		nonDEG	POPTR_0012s07060	Potri.T161200.1	geranylgeranyl reductase (CHL P)	AT1G74470.1	XP_002317979
PtpAffx.4083.2.S1_a_at	-2.58416	0.0491829	DEG	1.33936		nonDEG	1.04514		nonDEG	-1.43345	0.150706	nonDEG	1.18172		nonDEG	POPTR_0008s22170	Potri.008G221900.1	hypothetical protein /// hypothetical protein /// hypothetical protein	AT4G15830.1	XP_002314385 /// XP_002332268 /// XP_002332271
PtpAffx.51184.2.S1_s_at	-3.10197	0.0345752	DEG	1.1822		nonDEG	-1.3378	0.172786	nonDEG	-1.30777	0.186234	nonDEG	1.18191		nonDEG	POPTR_0097s00230	Potri.006G029100.1	hypothetical protein	AT5G58290.1	XP_002307945
Ptp.5260.1.S1_at	-2.90748	0.0383403	DEG	1.12356		nonDEG	-1.16675		nonDEG	-1.12975		nonDEG	1.18203		nonDEG	POPTR_0001s38080	Potri.001G371900.1	hypothetical protein	AT4G05390.1	XP_002298889
PtpAffx.128912.2.S1_s_at	-2.91423	0.0381261	DEG	-1.00789		nonDEG	1.01813		nonDEG	-1.19856		nonDEG	1.18254		nonDEG	POPTR_0022s00410	Potri.003G004700.2	hypothetical protein	AT1G09640.1	XP_002328789
PtpAffx.144157.1.S1_at	2.38467	0.0249984	DEG	1.38266	0.181638	nonDEG	1.20269		nonDEG	1.5338	0.127407	nonDEG	1.1827		nonDEG	---	Potri.002G063500.6	---	AT1G71710.1	---
PtpAffx.40138.1.A1_at	-2.81717	0.0387624	DEG	-1.96431	0.0561804	nonDEG	-1.25896	0.180606	nonDEG	-1.73436	0.0554283	nonDEG	1.18326	0.197844	nonDEG	POPTR_0002s03930	Potri.002G038200.1	---	AT2G20515.1	---
PtpAffx.7567.1.S1_at	-5.66544	0.0097216	DEG	1.9442	0.0690975	nonDEG	-1.38322	0.146763	nonDEG	1.17898	0.192642	nonDEG	1.18382		nonDEG	POPTR_0002s21340	Potri.002G228300.2	hypothetical protein	AT1G11910.1	XP_002302872
PtpAffx.77335.1.S1_at	1.99527	0.0431737	DEG	1.566	0.120776	nonDEG	1.03201		nonDEG	1.40781	0.1518	nonDEG	1.18418		nonDEG	POPTR_1996s00200	Potri.T181500.1	hypothetical protein	AT2G29420.1	XP_002337513
PtpAffx.78625.1.S1_at	-3.20972	0.0324722	DEG	1.75267	0.0930907	nonDEG	1.11227		nonDEG	-1.21266		nonDEG	1.18518		nonDEG	POPTR_0010s23850	Potri.010G232200.1	hypothetical protein	AT3G52180.1	XP_002316415
PtpAffx.210298.1.S1_s_at	-2.62357	0.0480219	DEG	-1.03172		nonDEG	-1.07716		nonDEG	-1.306	0.18839	nonDEG	1.18547		nonDEG	POPTR_0012s02670	Potri.012G019800.1	hypothetical protein /// hypothetical protein	AT2G01070.1	XP_002298182 /// XP_002318445
PtpAffx.5724.3.S1_at	-2.74759	0.0414447	DEG	1.11007		nonDEG	-1.04615		nonDEG	-1.30801	0.182106	nonDEG	1.1855		nonDEG	---	---	porin/voltage-dependent anion-selective channel protein	---	XP_002329628
PtpAffx.148416.1.S1_s_at	-6.04257	0.0102266	DEG	1.25112		nonDEG	1.56299	0.0922296	nonDEG	-1.35277	0.173442	nonDEG	1.1858		nonDEG	POPTR_0001s22160	Potri.001G214500.1	---	AT1G08470.1	---
PtpAffx.209585.1.S1_at	-2.58074	0.0490201	DEG	-1.06254		nonDEG	1.36571	0.153258	nonDEG	1.04501		nonDEG	1.18619		nonDEG	POPTR_0021s00630	Potri.011G004200.2	hypothetical protein	AT1G05170.1	XP_002316532
PtpAffx.153793.1.S1_s_at	-2.89369	0.0378792	DEG	1.83354	0.0788597	nonDEG	-1.02887		nonDEG	1.12449		nonDEG	1.18651		nonDEG	POPTR_0018s03920	Potri.018G003700.10	hypothetical protein	AT4G31340.1	XP_002332119
PtpAffx.55187.2.S1_a_at	-4.54139	0.0153275	DEG	1.42496	0.169716	nonDEG	-1.42525	0.131968	nonDEG	-1.09565		nonDEG	1.18653		nonDEG	POPTR_0018s11600	Potri.018G106800.3	hypothetical protein	AT4G30920.1	XP_002325134
PtpAffx.204533.1.S1_x_at	1.98983	0.0485357	DEG	-1.10258		nonDEG	1.25292	0.194831	nonDEG	1.14639		nonDEG	1.18667		nonDEG	---	---	---	---	---
Ptp.3435.2.S1_s_at	-4.10081	0.0190512	DEG	1.36106	0.154093	nonDEG	1.20661		nonDEG	1.05279		nonDEG	1.18671		nonDEG	POPTR_0002s08040	Potri.002G079400.1	amino acid permease /// amino acid permease	AT1G77380.1	XP_002302223 /// XP_002333631
PtpAffx.110996.1.S1_at	-3.61355	0.025118	DEG	-1.06799		nonDEG	-1.04855		nonDEG	-1.02649	0.194782	nonDEG	1.18671		nonDEG	---	---	---	---	---
Ptp.6071.1.S1_at	-3.04713	0.0341627	DEG	2.05752	0.0594215	nonDEG	-1.26409	0.193833	nonDEG	-1.09374		nonDEG	1.18776		nonDEG	POPTR_0006s06620	Potri.006G067200.1	---	AT5G20230.1	---
PtpAffx.151134.1.S1_at	-2.94936	0.0384122	DEG	1.78547	0.0869531	nonDEG	-1.05619		nonDEG	-1.00894		nonDEG	1.18853		nonDEG	POPTR_0011s07720	Potri.011G063400.3	---	AT4G18480.1	---
PtpAffx.1574.1.A1_at	2.23236	0.0285193	DEG	1.13556		nonDEG	-1.35969	0.1554	nonDEG	1.02547		nonDEG	1.18888		nonDEG	POPTR_0006s20540	Potri.006G191000.1	hypothetical protein	AT5G06800.1	XP_002308371
Ptp.5657.1.S1_s_at	-2.64292	0.0469786	DEG	1.86882	0.0757848	nonDEG	-1.43981	0.126696	nonDEG	-1.35482	0.172163	nonDEG	1.18913		nonDEG	POPTR_0002s25480	Potri.002G253500.1	hypothetical protein	AT2G20230.1	XP_002301831
Ptp.2806.1.S1_s_at	2.4094	0.0196862	DEG	-1.27719		nonDEG	1.01849		nonDEG	1.19094		nonDEG	1.18946	0.198381	nonDEG	---	---	---	---	---
PtpAffx.113677.1.S1_at	-2.78725	0.0421506	DEG	1.41361	0.172834	nonDEG	1.50432	0.104044	nonDEG	1.10011	0.193966	nonDEG	1.18947		nonDEG	POPTR_0001s01380	Potri.001G131400.2	hypothetical protein	AT1G31850.1	XP_002326766
Ptp.5312.1.S1_at	-7.64753	0	DEG	-1.11981		nonDEG	1.36806	0.153207	nonDEG	1.14107	0.165598	nonDEG	1.18964	0.197817	nonDEG	POPTR_0005s26900	Potri.005G247700.1	hypothetical protein	AT1G76160.1	XP_002307765
Ptp.4476.1.S1_a_at	2.08236	0.0429341	DEG	1.73269	0.0873173	nonDEG	-1.32009	0.165491	nonDEG	-1.02757		nonDEG	1.19024		nonDEG	POPTR_0012s11500	Potri.012G113500.2	glutamate dehydrogenase (NAD(P)+) /// glutamate dehydrogenase (NAD(P)+)	AT5G07440.1	XP_002321781 /// XP_002339508
PtpAffx.1276.1.S1_at	-2.95776	0.0373553	DEG	1.08186		nonDEG	-1.59858	0.0841227	nonDEG	-1.02612	0.183545	nonDEG	1.1907		nonDEG	---	---	hypothetical protein	---	XP_002330056
Ptp.6182.1.A1_at	2.01305	0.0464783	DEG	1.05023		nonDEG	1.28004	0.192326	nonDEG	1.76033	0.0835974	nonDEG	1.19094		nonDEG	---	---	---	---	---
PtpAffx.144224.1.S1_at	-2.80448	0.0411999	DEG	1.81144	0.0828284	nonDEG	-1.17017		nonDEG	1.00318		nonDEG	1.19146		nonDEG	POPTR_0007s14600	Potri.007G008100.4	hypothetical protein	AT5G65760.1	XP_002310325
Ptp.5545.1.S1_s_at	-2.81654	0.0410613	DEG	1.13028		nonDEG	-1.01828		nonDEG	-1.17467		nonDEG	1.19274		nonDEG	POPTR_0016s08520	Potri.016G084400.2	60S ribosomal protein L4/L1 (RPL4D)	AT5G02870.2	XP_002322848
Ptp.3180.1.S1_x_at	-2.80131	0.0417538	DEG	1.32915		nonDEG	1.26416	0.18954	nonDEG	-1.49151	0.134093	nonDEG	1.1931		nonDEG	POPTR_0002s09610	Potri.002G095600.1	hypothetical protein	AT1G35720.1	XP_002302291
Ptp.6215.2.S1_s_at	-3.10814	0.0335461	DEG	1.15677		nonDEG	1.17736		nonDEG	-1.33344	0.18125	nonDEG	1.19317		nonDEG	POPTR_0006s12510	Potri.008G099300.1	s-adenosylmethionine synthetase 1	AT3G17390.1	XP_002312296
Ptp.872.1.S1_at	-4.24681	0.0161115	DEG	1.30519	0.194414	nonDEG	1.05983		nonDEG	1.02124		nonDEG	1.19326		nonDEG	POPTR_0016s14310	Potri.016G136100.1	hypothetical protein	AT1G23740.1	XP_002323668
Ptp.5453.1.S1_s_at	-2.7205	0.0442791	DEG	2.02385	0.0590372	nonDEG	-1.2872	0.168042	nonDEG	-1.23767		nonDEG	1.1934		nonDEG	POPTR_0009s02050	Potri.009G015100.1	---	AT3G45600.1	---
PtpAffx.48775.1.S1_s_at	-3.93	0.0218303	DEG	1.39664	0.178786	nonDEG	-1.14908		nonDEG	-1.18049		nonDEG	1.19345		nonDEG	POPTR_0008s04200	Potri.008G042400.1	hypothetical protein /// hypothetical protein	AT1G29150.1	XP_002311105 /// XP_002315028
PtpAffx.137525.1.S1_s_at	-8.84505	0	DEG	-1.16231		nonDEG	-1.3958	0.156479	nonDEG	-1.05377		nonDEG	1.19492		nonDEG	POPTR_0012s00940	Potri.012G035800.1	hypothetical protein	AT3G16520.3	XP_002317730
Ptp.3400.1.S1_s_at	-4.18877	0.0174989	DEG	-1.0156		nonDEG	-1.06452		nonDEG	-1.13623	0.189664	nonDEG	1.19547		nonDEG	POPTR_0012s03610	Potri.012G039000.2	hypothetical protein	AT3G17760.1	XP_002318327
Ptp.5702.1.S1_s_at	-2.80198	0.041513	DEG	2.06479	0.0540536	nonDEG	-1.06434		nonDEG	-1.06939		nonDEG	1.19567		nonDEG	---	---	hypothetical protein	---	XP_002305278
PtpAffx.126469.1.S1_at	-2.6983	0.0452958	DEG	1.67735	0.104315	nonDEG	-1.17302		nonDEG	1.32497	0.170275	nonDEG	1.19588		nonDEG	POPTR_0004s09020	Potri.004G091100.5	hypothetical protein	AT1G23170.2	XP_002305859
PtpAffx.37663.1.S1_at	2.58631	0.0128041	DEG	1.5786	0.110123	nonDEG	-1.39944	0.133284	nonDEG	1.01532		nonDEG	1.19605		nonDEG	POPTR_0019s04690	Potri.019G031400.1	NAC domain protein, IPR003441	AT3G04070.2	XP_002325400
PtpAffx.144831.1.S1_s_at	-5.09916	0.0116229	DEG	1.13816		nonDEG	-1.38238	0.149652	nonDEG	1.08348	0.165729	nonDEG	1.19647		nonDEG	POPTR_0001s10710	Potri.001G090600.3	hypothetical protein	AT5G42080.1	XP_002299468
AFFX-Ptp-actin-5_a_at	-5.0887	0.0100955	DEG	1.33566		nonDEG	-1.28034	0.190471	nonDEG	-1.01892	0.181517	nonDEG	1.19802		nonDEG	---	---	---	---	---
PtpAffx.117115.1.S1_at	-4.22237	0.0171558	DEG	-1.42396	0.161729	nonDEG	-1.09626		nonDEG	-1.50713	0.13942	nonDEG	1.19803	0.176279	nonDEG	---	---	s-adenosylmethionine synthetase 6	---	XP_002326202
PtpAffx.75853.1.A1_s_at	1.98115	0.047247	DEG	1.67828	0.0828423	nonDEG	1.3945	0.142401	nonDEG	1.59027	0.118233	nonDEG	1.1983		nonDEG	POPTR_0019s12150	Potri.019G091700.1	hypothetical protein	AT3G58110.1	XP_002325585
PtpAffx.144144.1.S1_s_at	-2.70376	0.0443963	DEG	1.22671		nonDEG	-1.14809		nonDEG	-1.00433		nonDEG	1.19836		nonDEG	POPTR_0006s15390	Potri.006G149500.1	hypothetical protein	AT4G29490.1	XP_002308288
Ptp.4794.2.S1_at	-4.69364	0.0125657	DEG	-1.95244	0.0571132	nonDEG	1.0995		nonDEG	-1.45106	0.13991	nonDEG	1.19855		nonDEG	---	---	---	---	---
PtpAffx.219298.1.S1_s_at	-3.05059	0.0350349	DEG	-1.12995		nonDEG	-1.26989	0.196236	nonDEG	1.00898		nonDEG	1.19952		nonDEG	POPTR_0005s02950	Potri.005G029600.1	cytochrome P450 /// cytochrome P450 /// cytochrome P450 /// hypothetical protein	AT3G52970.1	XP_002332629 /// XP_002332630 /// XP_002332631 /// XP_002332632
PtpAffx.121966.1.S1_s_at	-2.72308	0.0444623	DEG	1.30271		nonDEG	-1.28628	0.186971	nonDEG	-1.12359		nonDEG	1.201		nonDEG	POPTR_0019s11710	Potri.019G087200.3	hypothetical protein	AT1G71840.1	XP_002326013
PtpAffx.93652.1.S1_s_at	-4.11084	0.0195236	DEG	1.26519		nonDEG	-1.11538		nonDEG	-1.45706	0.142737	nonDEG	1.20103		nonDEG	POPTR_0014s14370	Potri.014G146600.4	hypothetical protein	AT1G05850.1	XP_002321089
PtpAffx.158567.1.S1_s_at	-2.9989	0.0370739	DEG	1.16601		nonDEG	-1.3432	0.165903	nonDEG	1.01254		nonDEG	1.20121		nonDEG	POPTR_0010s15920	Potri.010G149400.3	hypothetical protein	AT3G17180.1	XP_002316057
PtpAffx.201120.1.S1_at	2.09904	0.0362567	DEG	1.21154		nonDEG	-1.21971	0.173998	nonDEG	1.23779		nonDEG	1.20215		nonDEG	POPTR_0001s31970	Potri.001G312100.1	hypothetical protein	AT5G58770.1	XP_002300185
Ptp.5323.1.S1_s_at	-2.70668	0.0453292	DEG	1.25852		nonDEG	-1.35208	0.16198	nonDEG	-1.49264	0.126444	nonDEG	1.20229		nonDEG	POPTR_0006s12560	Potri.006G123600.1	---	AT1G65260.1	---
Ptp.3077.1.A1_s_at	-3.05062	0.034424	DEG	-1.22212		nonDEG	1.03399		nonDEG	-1.00549		nonDEG	1.20235		nonDEG	POPTR_0006s14340	Potri.006G141200.1	hypothetical protein	AT2G05920.1	XP_002326128
Ptp.5843.1.S1_s_at	-2.6183	0.0479886	DEG	-1.04773		nonDEG	1.44249	0.122595	nonDEG	-1.33029	0.184993	nonDEG	1.20238		nonDEG	POPTR_0015s02540	Potri.015G051800.1	hypothetical protein	AT3G18490.1	XP_002329620
PtpAffx.26878.1.S1_at	-2.96749	0.0352214	DEG	2.05965	0.0608782	nonDEG	1.57304	0.0798942	nonDEG	1.12809		nonDEG	1.20265		nonDEG	POPTR_0006s02810	Potri.006G027300.2	---	AT3G56940.1	---
PtpAffx.107240.1.S1_s_at	-2.64421	0.0483428	DEG	1.09348		nonDEG	1.78557	0.0516116	nonDEG	1.40367	0.138963	nonDEG	1.203		nonDEG	POPTR_0009s15190	Potri.009G149700.5	hypothetical protein	AT5G22740.1	XP_002312893
PtpAffx.13160.1.A1_at	2.33621	0.0288972	DEG	1.24461		nonDEG	-1.03374		nonDEG	1.03387		nonDEG	1.20306		nonDEG	POPTR_0001s28860	Potri.001G281800.1	---	AT2G30150.1	---
PtpAffx.144148.2.S1_s_at	-2.74559	0.0432325	DEG	1.38457	0.179808	nonDEG	-1.28757	0.184665	nonDEG	-1.24641		nonDEG	1.20367		nonDEG	POPTR_0002s22770	Potri.002G213600.2	hypothetical protein	AT3G63000.1	XP_002302817
PtpAffx.35215.1.S1_at	2.32755	0.0228246	DEG	1.02387		nonDEG	-1.00719		nonDEG	1.54742	0.105735	nonDEG	1.20375	0.198536	nonDEG	---	---	hypothetical protein	---	XP_002322151
PtpAffx.148045.1.S1_s_at	-4.90522	0.0129444	DEG	1.33394	0.185759	nonDEG	-1.39798	0.148839	nonDEG	-1.72546	0.065326	nonDEG	1.20456		nonDEG	POPTR_0007s00300	Potri.007G146300.1	hypothetical protein	AT2G44060.1	XP_002310373
PtpAffx.996.3.S1_a_at	-3.31594	0.0304427	DEG	1.93518	0.0693906	nonDEG	-1.12472		nonDEG	-1.15144		nonDEG	1.20475		nonDEG	POPTR_0005s22850	Potri.005G207000.5	hypothetical protein	AT1G06690.1	XP_002306762
PtpAffx.205275.1.S1_at	-4.60348	0.0130878	DEG	1.18207		nonDEG	1.56683	0.0856159	nonDEG	-1.02076		nonDEG	1.20518		nonDEG	POPTR_0005s09980	Potri.005G097000.1	---	AT1G59960.1	---
Ptp.1486.1.S1_s_at	2.04685	0.0403276	DEG	1.42783	0.149035	nonDEG	-1.19716		nonDEG	1.46122	0.154284	nonDEG	1.20565		nonDEG	POPTR_0009s03280	Potri.009G027700.1	hypothetical protein	AT5G59820.1	XP_002314198
PtpAffx.36701.1.S1_s_at	-2.65488	0.0467131	DEG	1.35539	0.194161	nonDEG	-1.17814		nonDEG	-1.30576	0.190648	nonDEG	1.2057		nonDEG	POPTR_0001s24900	Potri.004G163200.4	hypothetical protein /// hypothetical protein	AT2G21270.1	XP_002306140 /// XP_002313007
PtpAffx.9888.2.A1_a_at	-2.85882	0.0401419	DEG	1.53581	0.134614	nonDEG	-1.03806		nonDEG	-1.35824	0.182931	nonDEG	1.20588		nonDEG	POPTR_0011s02760	Potri.011G079600.3	Tic62-NAD(P)-related group II protein	AT2G34460.1	XP_002316736
PtpAffx.161291.1.S1_at	-3.6572	0.0252388	DEG	1.57731	0.125264	nonDEG	-1.09543		nonDEG	1.19528	0.178723	nonDEG	1.20614		nonDEG	POPTR_0018s06720	Potri.018G069200.3	6-phosphofructokinase	AT4G26270.1	XP_002330498
PtpAffx.145921.2.S1_a_at	-2.60017	0.0471124	DEG	1.16063		nonDEG	-1.54675	0.0990619	nonDEG	-1.14076		nonDEG	1.20651		nonDEG	POPTR_0002s13810	Potri.002G137200.5	hypothetical protein	AT3G60340.1	XP_002302491
PtpAffx.606.6.S1_a_at	-3.1937	0.0326592	DEG	1.50045	0.144752	nonDEG	-1.19847		nonDEG	-1.19535		nonDEG	1.20682		nonDEG	POPTR_0001s07820	Potri.001G118900.3	hypothetical protein /// hypothetical protein	AT3G17880.1	XP_002303525 /// XP_002329900
Ptp.23.2.S1_a_at	-2.5411	0.0498515	DEG	1.18989		nonDEG	-1.14947		nonDEG	-1.55468	0.110778	nonDEG	1.20685		nonDEG	---	---	hypothetical protein /// hypothetical protein	---	XP_002319503 /// XP_002330175
PtpAffx.74457.1.S1_at	-2.72135	0.047258	DEG	-1.15458		nonDEG	1.05459		nonDEG	-1.45236	0.131617	nonDEG	1.20695		nonDEG	---	---	hypothetical protein	---	XP_002315632
PtpAffx.69980.1.A1_at	-3.14896	0.0321408	DEG	-1.35929	0.185527	nonDEG	-1.07234		nonDEG	-1.42113	0.150594	nonDEG	1.20773		nonDEG	POPTR_0015s12790	Potri.012G144800.2	hypothetical protein	AT4G25630.1	XP_002321930
Ptp.4623.1.S1_at	-4.6368	0.0143608	DEG	1.11836		nonDEG	-1.00352		nonDEG	-1.34158	0.177452	nonDEG	1.20841		nonDEG	---	---	carbonate dehydratase	---	XP_002302024
PtpAffx.19598.1.S1_s_at	-2.78957	0.042803	DEG	1.74204	0.0927756	nonDEG	-1.20701		nonDEG	-1.22571		nonDEG	1.20883		nonDEG	POPTR_0009s14520	Potri.009G143200.3	glycerol acyltransferase family protein	AT5G60620.1	XP_002313677
PtpAffx.31211.1.A1_at	2.17024	0.0311022	DEG	1.17719		nonDEG	-1.23555	0.195567	nonDEG	1.40828	0.168242	nonDEG	1.20953		nonDEG	POPTR_0014s14300	Potri.014G146000.1	hypothetical protein	AT4G15550.1	XP_002321086
PtpAffx.83673.1.A1_at	-4.17602	0.0183984	DEG	1.39137	0.182542	nonDEG	-1.04879		nonDEG	1.05817		nonDEG	1.20996		nonDEG	POPTR_0002s17040	Potri.002G169100.2	hypothetical protein	AT4G01050.1	XP_002302622
Ptp.7050.1.S1_s_at	-2.92544	0.0379846	DEG	1.95081	0.0702468	nonDEG	1.0708		nonDEG	-1.39868	0.160338	nonDEG	1.21138		nonDEG	POPTR_0008s10250	Potri.008G102900.1	hypothetical protein	AT1G07750.1	XP_002311378
Ptp.1235.2.A1_a_at	2.50745	0.0168139	DEG	-1.14616		nonDEG	1.24954		nonDEG	1.18048	0.191305	nonDEG	1.21243		nonDEG	---	---	---	---	---
PtpAffx.41094.1.A1_s_at	-2.58958	0.0485234	DEG	1.18093		nonDEG	1.27124	0.188309	nonDEG	-1.04268		nonDEG	1.21272	0.186942	nonDEG	POPTR_0003s14230	Potri.003G142400.1	cellulose synthase	AT4G23990.1	XP_002303664
Ptp.6358.1.S1_s_at	-3.20282	0.0325709	DEG	1.27861		nonDEG	-1.13024		nonDEG	-1.23149	0.200867	nonDEG	1.21277		nonDEG	POPTR_0014s18430	Potri.014G195700.1	succinate-CoA ligase, beta subunit	AT2G20420.1	XP_002320625
Ptp.6434.1.S1_s_at	-4.84789	0.0138962	DEG	-1.12909		nonDEG	-1.06873		nonDEG	1.11216	0.177133	nonDEG	1.21282		nonDEG	POPTR_0013s11870	Potri.013G114300.1	hypothetical protein	AT1G34430.1	XP_002327232
Ptp.5648.2.S1_at	-4.14073	0.0172686	DEG	1.04753		nonDEG	-1.16539		nonDEG	1.04507		nonDEG	1.21419		nonDEG	POPTR_0001s19190	Potri.001G191100.1	hypothetical protein	AT1G51980.1	XP_002299745
PtpAffx.118167.1.S1_s_at	-2.67644	0.0455173	DEG	1.24154		nonDEG	-1.44915	0.124522	nonDEG	1.0141		nonDEG	1.21451		nonDEG	POPTR_0004s00280	Potri.004G001200.2	phosphatidate cytidylyltransferase	AT4G22340.3	XP_002331579
PtpAffx.218493.1.S1_at	-3.28639	0.0308401	DEG	1.40264	0.177696	nonDEG	-1.01663		nonDEG	-1.05124		nonDEG	1.21468		nonDEG	POPTR_0001s34290	Potri.011G077500.1	hypothetical protein	AT4G18060.1	XP_002331873
PtpAffx.5282.2.S1_s_at	-2.6279	0.0471593	DEG	1.28223		nonDEG	-1.51039	0.112595	nonDEG	-1.36006	0.168358	nonDEG	1.2158		nonDEG	POPTR_0017s05700	Potri.007G130100.1	hypothetical protein	AT1G06040.1	XP_002309796
Ptp.6942.1.S1_a_at	-3.01303	0.033471	DEG	1.80075	0.0820687	nonDEG	-1.73256	0.0543096	nonDEG	1.40213	0.109932	nonDEG	1.21616		nonDEG	POPTR_0013s15500	Potri.013G159000.4	hypothetical protein	AT2G30520.1	XP_002319980
PtpAffx.150556.1.S1_at	-2.94536	0.0380199	DEG	1.57291	0.127071	nonDEG	-1.00818		nonDEG	1.2717	0.17517	nonDEG	1.21618		nonDEG	POPTR_0018s13050	Potri.018G130500.4	hypothetical protein	AT5G35410.1	XP_002324651
Ptp.5548.1.S1_s_at	-3.70504	0.0245227	DEG	1.27554		nonDEG	-1.13178		nonDEG	-1.30504	0.189036	nonDEG	1.21662		nonDEG	POPTR_0005s22210	Potri.005G200300.1	hypothetical protein	AT4G09670.1	XP_002306733
PtpAffx.222833.1.S1_s_at	2.24981	0.0273896	DEG	1.3783	0.179912	nonDEG	1.30553	0.179809	nonDEG	1.90493	0.0603208	nonDEG	1.21676		nonDEG	---	---	hypothetical protein /// hypothetical protein /// hypothetical protein	---	XP_002329240 /// XP_002331994 /// XP_002333067
PtpAffx.84833.2.S1_at	2.65131	0.0152903	DEG	1.30344	0.174987	nonDEG	-1.02399		nonDEG	1.26854	0.180284	nonDEG	1.21692	0.191991	nonDEG	---	---	hypothetical protein	---	XP_002319637
PtpAffx.124649.1.S1_a_at	-2.98127	0.037239	DEG	1.47395	0.148837	nonDEG	-1.17164		nonDEG	-1.01459		nonDEG	1.21707		nonDEG	POPTR_0019s08330	Potri.019G055600.1	hypothetical protein	AT5G17010.1	XP_002325479
PtpAffx.133192.1.S1_s_at	-2.64338	0.0476906	DEG	1.51141	0.143252	nonDEG	-1.55045	0.10428	nonDEG	1.00642		nonDEG	1.2183	0.197998	nonDEG	POPTR_0001s34380	Potri.001G353800.1	hypothetical protein	AT5G46420.1	XP_002331856
Ptp.313.2.S1_s_at	-4.37608	0.0156318	DEG	1.10143		nonDEG	-1.11686		nonDEG	-1.38978	0.162152	nonDEG	1.2195		nonDEG	POPTR_0013s10050	Potri.013G104200.1	oxidoreductase family protein	AT1G72190.1	XP_002327369
Ptp.7444.1.S1_at	-2.96377	0.0382686	DEG	1.55149	0.134051	nonDEG	-1.15984		nonDEG	1.23492	0.180774	nonDEG	1.21966		nonDEG	POPTR_0002s03340	Potri.002G032100.2	---	AT1G10210.1	---
PtpAffx.160484.1.A1_s_at	-2.62897	0.0471264	DEG	1.07034		nonDEG	-1.01497		nonDEG	-1.15287		nonDEG	1.22005		nonDEG	POPTR_0006s26270	Potri.006G246500.1	hypothetical protein	AT5G11450.1	XP_002309586
PtpAffx.9076.2.S1_at	-4.7254	0.0132345	DEG	1.38208	0.181099	nonDEG	-1.16928		nonDEG	-1.29101	0.183576	nonDEG	1.22035		nonDEG	POPTR_0002s23320	Potri.002G232200.2	hypothetical protein	AT2G43070.1	XP_002301641
PtpAffx.16148.1.S1_at	2.02829	0.0424556	DEG	1.59808	0.128845	nonDEG	1.7456	0.109844	nonDEG	1.5496	0.113024	nonDEG	1.22045		nonDEG	POPTR_0001s27550	Potri.001G268600.1	cinnamyl alcohol dehydrogenase-like protein	AT4G37980.1	XP_002299950
PtpAffx.135684.1.S1_at	-4.18484	0.0176163	DEG	1.65789	0.1076	nonDEG	-1.16993		nonDEG	-1.13573		nonDEG	1.22087		nonDEG	POPTR_0010s12550	Potri.010G115200.1	hypothetical protein	AT1G71090.1	XP_002314817
Ptp.4648.1.S1_s_at	-4.50653	0.0159081	DEG	-1.1228		nonDEG	-1.15083		nonDEG	-1.29068	0.188207	nonDEG	1.22089		nonDEG	POPTR_0008s05560	Potri.001G309500.4	actin 4	AT5G09810.1	XP_002311167
PtpAffx.124213.1.S1_at	-2.69479	0.0444293	DEG	1.42293	0.157011	nonDEG	-1.1796		nonDEG	1.11119	0.18074	nonDEG	1.2211		nonDEG	POPTR_0006s13790	Potri.006G135600.1	hypothetical protein	AT5G58010.1	XP_002326150
PtpAffx.606.5.S1_a_at	-4.06343	0.0191671	DEG	1.44747	0.161576	nonDEG	-1.21191		nonDEG	-1.1771		nonDEG	1.22179		nonDEG	POPTR_0001s07820	Potri.003G114000.3	hypothetical protein	AT3G17880.1	XP_002303525
PtpAffx.14337.2.A1_at	2.12518	0.0354479	DEG	1.33891	0.181476	nonDEG	-1.09535		nonDEG	1.53692	0.125868	nonDEG	1.2236	0.198005	nonDEG	---	---	hypothetical protein	---	XP_002328170
PtpAffx.200242.1.S1_s_at	-3.15611	0.0331171	DEG	1.65452	0.109198	nonDEG	-1.03129		nonDEG	1.06024		nonDEG	1.22389		nonDEG	POPTR_0001s13470	Potri.001G060300.1	hypothetical protein	---	XP_002299328
PtpAffx.132556.1.S1_at	-3.15684	0.032361	DEG	1.08941		nonDEG	-1.21072		nonDEG	-1.35324	0.1663	nonDEG	1.22457		nonDEG	---	---	hypothetical protein	---	XP_002313590
Ptp.5819.1.S1_at	-2.97881	0.037677	DEG	1.54024	0.135484	nonDEG	-1.29513	0.182049	nonDEG	-1.23737	0.200383	nonDEG	1.22484		nonDEG	POPTR_0006s08660	Potri.006G086400.1	hypothetical protein	AT3G09300.1	XP_002308161
PtpAffx.224444.1.S1_s_at	2.05002	0.0382476	DEG	1.44748	0.153286	nonDEG	1.07623		nonDEG	1.59431	0.113955	nonDEG	1.2251		nonDEG	POPTR_0009s04120	Potri.009G036500.1	hypothetical protein	AT3G53810.1	XP_002314156
AFFX-Ptp-actin-M_s_at	-2.77084	0.0425987	DEG	1.18501		nonDEG	-1.22097		nonDEG	-1.0433		nonDEG	1.22558		nonDEG	POPTR_0001s31700	Potri.019G010400.1	---	AT5G09810.1	---
PtpAffx.217627.1.S1_s_at	2.10072	0.0428164	DEG	1.22605		nonDEG	1.5268	0.11972	nonDEG	1.31777	0.181855	nonDEG	1.22575		nonDEG	---	---	hypothetical protein /// hypothetical protein	---	XP_002337985 /// XP_002338984
PtpAffx.131222.1.S1_s_at	-4.77131	0.0122402	DEG	1.48254	0.150128	nonDEG	1.08672		nonDEG	-1.60281	0.0952657	nonDEG	1.22732		nonDEG	POPTR_0007s13060	Potri.007G023200.2	hypothetical protein	AT5G66530.1	XP_002310246
PtpAffx.156607.1.S1_s_at	-2.87291	0.0400632	DEG	1.53453	0.134722	nonDEG	-1.1192		nonDEG	1.18111	0.189403	nonDEG	1.22732		nonDEG	POPTR_0005s04130	Potri.005G039100.1	hypothetical protein	AT5G27410.2	XP_002328541
PtpAffx.152038.1.S1_at	-2.90016	0.0384817	DEG	1.47578	0.153187	nonDEG	-1.25119	0.19702	nonDEG	-1.16792		nonDEG	1.22796		nonDEG	POPTR_0001s35410	Potri.001G344400.1	hypothetical protein	AT5G40510.1	XP_002298545
PtpAffx.65322.1.S1_s_at	2.02175	0.0499201	DEG	1.94109	0.059678	nonDEG	1.61878	0.0701737	nonDEG	1.59273	0.10934	nonDEG	1.228	0.197885	nonDEG	POPTR_0008s01330	Potri.008G012600.2	hypothetical protein	AT5G06600.1	XP_002310965
PtpAffx.4434.1.S1_s_at	-3.77221	0.0233511	DEG	1.05526		nonDEG	-1.10133		nonDEG	1.15856	0.1787	nonDEG	1.22811		nonDEG	POPTR_0006s26940	Potri.006G253100.1	hypothetical protein	AT5G11170.1	XP_002309623
PtpAffx.20351.2.S1_at	-3.12477	0.0314587	DEG	-1.62617	0.10469	nonDEG	-1.1198		nonDEG	-1.51591	0.11898	nonDEG	1.22967		nonDEG	POPTR_0006s11390	Potri.006G113200.1	---	AT2G38620.1	---
PtpAffx.922.3.S1_at	-3.69219	0.0236235	DEG	1.35033	0.194404	nonDEG	-1.10236		nonDEG	-1.4068	0.15952	nonDEG	1.23055		nonDEG	---	---	hypothetical protein	---	XP_002321555
PtpAffx.6058.2.S1_at	-2.67363	0.0454517	DEG	1.89495	0.0778781	nonDEG	-1.56043	0.0927103	nonDEG	-1.0419		nonDEG	1.23247		nonDEG	POPTR_0002s19060	Potri.002G189900.1	aldehyde dehydrogenase (NAD+)	AT1G23800.1	XP_002301540
Ptp.3921.1.S1_s_at	-2.70508	0.044628	DEG	1.75737	0.0888341	nonDEG	-1.14588		nonDEG	-1.21556		nonDEG	1.2333		nonDEG	POPTR_0017s00870	Potri.017G149800.1	hypothetical protein	AT4G11260.1	XP_002327509
[truncated: 3,609 more rows]
