# Supplementary material for: Gene network analysis of poplar root transcriptome in response to drought stress identifies a PtaJAZ3PtaRAP2.6-centered hierarchical network
Source: PLoS One. 2018 Dec 12;13(12):e0208560. doi: 10.1371/journal.pone.0208560 (PMC6291141; doi:10.1371/journal.pone.0208560)
Supplement: S2 Data — The agriGO tool (http://bioinfo.cau.edu.cn/agriGO/) was used to perform the enrichment analysis using SEA (Singular Enrichment Analysis) coupled with available background data of Populus trichocarpa genome data (V 3.0). (XLSX) [file pone.0208560.s009.xlsx]

## Sheet: Sheet1
Data S2. Significantly enriched (P ≤ 0.05) GO terms associated with all DEGs. The agriGO tool (http://bioinfo.cau.edu.cn/agriGO/) was used to perform the enrichment analysis using SEA (Singular Enrichment Analysis) coupled with available background data of Populus trichocarpa genome data (V 3.0).
GO_acc	term_type	Term	query item	query total	corrected pvalue	entries
GO:0008152	P	metabolic process	1127	3664	2.4e-37	// POPTR_0010s08310 // POPTR_0006s22460 // POPTR_0010s21100 // POPTR_0002s19180 // POPTR_0009s07040 // POPTR_0001s44850 // POPTR_0008s18080 // POPTR_0007s07360 // POPTR_0015s07330 // POPTR_0004s20330 // POPTR_0001s26210 // POPTR_0015s15340 // POPTR_0005s24780 // POPTR_0022s00410 // POPTR_0011s02770 // POPTR_0009s09950 // POPTR_0013s09030 // POPTR_0010s13770 // POPTR_0011s13930 // POPTR_0003s03060…
GO:0055114	P	oxidation reduction	188	3664	1.2e-26	// POPTR_0006s02520 // POPTR_0017s09640 // POPTR_0017s07870 // POPTR_0010s19080 // POPTR_0011s16470 // POPTR_0012s13780 // POPTR_0007s09630 // POPTR_0017s12760 // POPTR_0009s06780 // POPTR_0004s14240 // POPTR_0007s00570 // POPTR_0015s08540 // POPTR_0005s19710 // POPTR_0010s20050 // POPTR_0007s11610 // POPTR_0019s05510 // POPTR_0001s33850 // POPTR_0014s01850 // POPTR_0007s03880 // POPTR_0002s08930…
GO:0005975	P	carbohydrate metabolic process	172	3664	1.3e-20	// POPTR_0010s13560 // POPTR_0008s13200 // POPTR_0012s04330 // POPTR_0015s05990 // POPTR_0001s23430 // POPTR_0002s12790 // POPTR_0001s26210 // POPTR_0010s15320 // POPTR_0008s09990 // POPTR_0006s03780 // POPTR_0003s03060 // POPTR_0004s01900 // POPTR_0017s09050 // POPTR_0002s24930 // POPTR_0002s06120 // POPTR_0018s11890 // POPTR_0004s18990 // POPTR_0014s11030 // POPTR_0003s14740 // POPTR_0006s12480…
GO:0015979	P	photosynthesis	38	3664	4.4e-12	// POPTR_0003s17010 // POPTR_0010s22790 // POPTR_0003s01450 // POPTR_0019s09140 // POPTR_0005s28000 // POPTR_0011s14540 // POPTR_0005s26080 // POPTR_0005s06420 // POPTR_0010s06190 // POPTR_0006s14630 // POPTR_0005s13860 // POPTR_0001s44210 // POPTR_0001s41780 // POPTR_0007s12070 // POPTR_0001s42970 // POPTR_0004s03160 // POPTR_0011s12680 // POPTR_0018s07160 // POPTR_0005s22830 // POPTR_0011s14550…
GO:0044281	P	small molecule metabolic process	134	3664	1.7e-10	// POPTR_0012s03610 // POPTR_0011s16470 // POPTR_0003s06420 // POPTR_0002s04840 // POPTR_0008s19380 // POPTR_0018s13650 // POPTR_0004s07350 // POPTR_0008s13510 // POPTR_0009s15490 // POPTR_0016s03770 // POPTR_0017s09050 // POPTR_0018s11890 // POPTR_0017s08610 // POPTR_0002s00570 // POPTR_0009s07710 // POPTR_0005s17270 // POPTR_0018s09750 // POPTR_0007s04570 // POPTR_0012s07480 // POPTR_0019s03530…
GO:0044262	P	cellular carbohydrate metabolic process	74	3664	1.7e-09	// POPTR_0001s45420 // POPTR_0014s13640 // POPTR_0005s08050 // POPTR_0015s06930 // POPTR_0007s14250 // POPTR_0004s10870 // POPTR_0009s01210 // POPTR_0014s13660 // POPTR_0008s02740 // POPTR_0006s11800 // POPTR_0013s00710 // POPTR_0018s06700 // POPTR_0006s07060 // POPTR_0018s11290 // POPTR_0008s08410 // POPTR_0002s10420 // POPTR_0001s03890 // POPTR_0017s10710 // POPTR_0002s20340 // POPTR_0006s16380…
GO:0044238	P	primary metabolic process	759	3664	3.8e-09	// POPTR_0010s08310 // POPTR_0010s13560 // POPTR_0002s19180 // POPTR_0001s44850 // POPTR_0004s13690 // POPTR_0001s26210 // POPTR_0015s15340 // POPTR_0022s00410 // POPTR_0001s12640 // POPTR_0003s03060 // POPTR_0018s13550 // POPTR_0002s23730 // POPTR_0010s14630 // POPTR_0018s11890 // POPTR_0010s15150 // POPTR_0017s04800 // POPTR_0015s11650 // POPTR_0002s00570 // POPTR_0019s04690 // POPTR_0002s10880…
GO:0006091	P	generation of precursor metabolites and energy	41	3664	2.5e-07	// POPTR_0003s17010 // POPTR_0002s10420 // POPTR_0010s22790 // POPTR_0003s01450 // POPTR_0004s18400 // POPTR_0019s09140 // POPTR_0005s28000 // POPTR_0008s02740 // POPTR_0006s11800 // POPTR_0005s26080 // POPTR_0009s12710 // POPTR_0008s08410 // POPTR_0001s03890 // POPTR_0009s14000 // POPTR_0005s13860 // POPTR_0001s47210 // POPTR_0001s41780 // POPTR_0007s12070 // POPTR_0008s11330 // POPTR_0016s14660…
GO:0006979	P	response to oxidative stress	39	3664	3e-07	// POPTR_1693s00200 // POPTR_0017s09640 // POPTR_0006s10760 // POPTR_0013s15270 // POPTR_0010s18250 // POPTR_0014s14000 // POPTR_0005s12070 // POPTR_0004s14240 // POPTR_1332s00200 // POPTR_0352s00200 // POPTR_0013s06300 // POPTR_0016s14040 // POPTR_0006s06890 // POPTR_0007s01580 // POPTR_0003s15480 // POPTR_0004s02230 // POPTR_0004s01510 // POPTR_0007s02570 // POPTR_0864s00200 // POPTR_0013s15050…
GO:0005976	P	polysaccharide metabolic process	39	3664	1.6e-06	// POPTR_0017s13350 // POPTR_0006s07060 // POPTR_0009s01210 // POPTR_0006s05110 // POPTR_0014s14370 // POPTR_0013s12870 // POPTR_0014s13640 // POPTR_0018s11290 // POPTR_0004s18870 // POPTR_0006s16380 // POPTR_0003s03330 // POPTR_0003s14230 // POPTR_0008s20870 // POPTR_0018s10320 // POPTR_0005s22300 // POPTR_0002s23730 // POPTR_0002s06120 // POPTR_0004s18880 // POPTR_0010s15150 // POPTR_0014s11030…
GO:0019684	P	photosynthesis, light reaction	18	3664	2.1e-06	// POPTR_0011s12680 // POPTR_0003s17010 // POPTR_0008s06720 // POPTR_0005s13860 // POPTR_0003s01450 // POPTR_0019s09140 // POPTR_0005s28000 // POPTR_0001s41780 // POPTR_0014s17070 // POPTR_0010s22790 // POPTR_0007s12070 // POPTR_0002s19010 // POPTR_0002s22220 // POPTR_0005s26080 // POPTR_0015s07340 // POPTR_0011s02770 // POPTR_0006s10040 // POPTR_0014s02960
GO:0016052	P	carbohydrate catabolic process	32	3664	2.2e-06	// POPTR_0004s10870 // POPTR_0008s08410 // POPTR_0008s02740 // POPTR_0014s14370 // POPTR_0018s06700 // POPTR_0002s10420 // POPTR_0019s12360 // POPTR_0001s03890 // POPTR_0003s03330 // POPTR_0001s47210 // POPTR_0004s18880 // POPTR_0010s15150 // POPTR_0008s00310 // POPTR_0012s05410 // POPTR_0006s11400 // POPTR_0015s14380 // POPTR_0019s12370 // POPTR_0009s12710 // POPTR_0017s10710 // POPTR_0008s20870…
GO:0044237	P	cellular metabolic process	655	3664	2.9e-06	// POPTR_0010s08310 // POPTR_0002s22600 // POPTR_0005s27890 // POPTR_0001s44850 // POPTR_0004s13690 // POPTR_0015s15340 // POPTR_0022s00410 // POPTR_0011s02770 // POPTR_0003s16750 // POPTR_0018s13550 // POPTR_0002s06120 // POPTR_0004s03160 // POPTR_0010s14630 // POPTR_0018s11890 // POPTR_0017s04800 // POPTR_0015s11650 // POPTR_0002s00570 // POPTR_0019s04690 // POPTR_0002s10880 // POPTR_0012s14430…
GO:0006066	P	alcohol metabolic process	35	3664	3.8e-06	// POPTR_0015s06930 // POPTR_0007s14250 // POPTR_0008s08410 // POPTR_0014s13660 // POPTR_0008s02740 // POPTR_0006s11800 // POPTR_0018s06700 // POPTR_0002s10420 // POPTR_0001s03890 // POPTR_0003s15880 // POPTR_0001s47210 // POPTR_0002s22600 // POPTR_0014s07630 // POPTR_0017s09050 // POPTR_0010s06560 // POPTR_0018s11890 // POPTR_0001s33270 // POPTR_0008s00310 // POPTR_0005s08050 // POPTR_0012s05410…
GO:0009765	P	photosynthesis, light harvesting	16	3664	1.6e-05	// POPTR_0011s12680 // POPTR_0003s17010 // POPTR_0008s06720 // POPTR_0010s22790 // POPTR_0003s01450 // POPTR_0019s09140 // POPTR_0005s28000 // POPTR_0001s41780 // POPTR_0014s17070 // POPTR_0002s19010 // POPTR_0002s22220 // POPTR_0005s26080 // POPTR_0015s07340 // POPTR_0011s02770 // POPTR_0006s10040 // POPTR_0014s02960
GO:0042221	P	response to chemical stimulus	60	3664	4.6e-05	// POPTR_0021s00800 // POPTR_1693s00200 // POPTR_0017s09640 // POPTR_0013s08130 // POPTR_0013s13940 // POPTR_0006s10760 // POPTR_0008s12540 // POPTR_0013s15270 // POPTR_0021s00860 // POPTR_0010s18250 // POPTR_0013s06560 // POPTR_0014s14000 // POPTR_0005s12070 // POPTR_0004s02230 // POPTR_0004s14240 // POPTR_1332s00200 // POPTR_0352s00200 // POPTR_0004s01510 // POPTR_0013s06300 // POPTR_0016s14040…
GO:0044282	P	small molecule catabolic process	26	3664	6.5e-05	// POPTR_0004s10870 // POPTR_0001s15530 // POPTR_0008s08410 // POPTR_0001s38310 // POPTR_0008s02740 // POPTR_0006s11800 // POPTR_0018s06700 // POPTR_0002s10420 // POPTR_0014s09420 // POPTR_0001s03890 // POPTR_0001s47210 // POPTR_0004s10610 // POPTR_0008s00310 // POPTR_0012s05410 // POPTR_0006s11400 // POPTR_0015s14380 // POPTR_0009s12710 // POPTR_0017s10710 // POPTR_0007s04570 // POPTR_0010s12790…
GO:0006006	P	glucose metabolic process	25	3664	7.1e-05	// POPTR_0004s10870 // POPTR_0007s14250 // POPTR_0008s08410 // POPTR_0014s13660 // POPTR_0008s02740 // POPTR_0006s11800 // POPTR_0002s10420 // POPTR_0001s03890 // POPTR_0001s47210 // POPTR_0002s22600 // POPTR_0010s06560 // POPTR_0008s00310 // POPTR_0012s05410 // POPTR_0006s11400 // POPTR_0015s14380 // POPTR_0009s12710 // POPTR_0017s10630 // POPTR_0010s12790 // POPTR_0006s11860 // POPTR_0004s16920…
GO:0019318	P	hexose metabolic process	26	3664	0.00017	// POPTR_0004s10870 // POPTR_0007s14250 // POPTR_0008s08410 // POPTR_0014s13660 // POPTR_0008s02740 // POPTR_0006s11800 // POPTR_0002s10420 // POPTR_0001s03890 // POPTR_0001s47210 // POPTR_0002s22600 // POPTR_0014s07630 // POPTR_0010s06560 // POPTR_0008s00310 // POPTR_0012s05410 // POPTR_0006s11400 // POPTR_0015s14380 // POPTR_0009s12710 // POPTR_0017s10630 // POPTR_0010s12790 // POPTR_0006s11860…
GO:0006073	P	cellular glucan metabolic process	27	3664	0.00018	// POPTR_0017s13350 // POPTR_0006s07060 // POPTR_0009s01210 // POPTR_0013s00710 // POPTR_0014s13640 // POPTR_0018s11290 // POPTR_0006s16380 // POPTR_0003s14230 // POPTR_0018s10320 // POPTR_0005s22300 // POPTR_0004s02030 // POPTR_0002s23730 // POPTR_0014s11030 // POPTR_0007s14570 // POPTR_0013s14860 // POPTR_0002s06120 // POPTR_0005s08970 // POPTR_0006s05110 // POPTR_0006s12480 // POPTR_0001s12640…
GO:0044042	P	glucan metabolic process	27	3664	0.00018	// POPTR_0017s13350 // POPTR_0006s07060 // POPTR_0009s01210 // POPTR_0013s00710 // POPTR_0014s13640 // POPTR_0018s11290 // POPTR_0006s16380 // POPTR_0003s14230 // POPTR_0018s10320 // POPTR_0005s22300 // POPTR_0004s02030 // POPTR_0002s23730 // POPTR_0014s11030 // POPTR_0007s14570 // POPTR_0013s14860 // POPTR_0002s06120 // POPTR_0005s08970 // POPTR_0006s05110 // POPTR_0006s12480 // POPTR_0001s12640…
GO:0043436	P	oxoacid metabolic process	59	3664	0.00026	// POPTR_0008s13510 // POPTR_0012s03610 // POPTR_0012s04090 // POPTR_0018s06660 // POPTR_0011s16470 // POPTR_0007s14250 // POPTR_0010s18660 // POPTR_0002s18810 // POPTR_0018s09780 // POPTR_0017s08600 // POPTR_0005s10270 // POPTR_0003s18600 // POPTR_0002s10420 // POPTR_0014s09420 // POPTR_0002s10990 // POPTR_0001s46810 // POPTR_0004s20220 // POPTR_0004s07350 // POPTR_0010s13050 // POPTR_0008s15720…
GO:0009308	P	amine metabolic process	51	3664	0.00026	// POPTR_0008s13510 // POPTR_0012s04090 // POPTR_0018s06660 // POPTR_0008s15720 // POPTR_0002s18810 // POPTR_0018s09780 // POPTR_0017s08600 // POPTR_0005s10270 // POPTR_0003s18600 // POPTR_0013s12870 // POPTR_0005s15220 // POPTR_0014s09420 // POPTR_0002s10990 // POPTR_0019s12360 // POPTR_0004s20220 // POPTR_0010s13050 // POPTR_0010s15300 // POPTR_0008s20330 // POPTR_0016s03770 // POPTR_0006s01080…
GO:0005996	P	monosaccharide metabolic process	26	3664	0.00026	// POPTR_0004s10870 // POPTR_0007s14250 // POPTR_0008s08410 // POPTR_0014s13660 // POPTR_0008s02740 // POPTR_0006s11800 // POPTR_0002s10420 // POPTR_0001s03890 // POPTR_0001s47210 // POPTR_0002s22600 // POPTR_0014s07630 // POPTR_0010s06560 // POPTR_0008s00310 // POPTR_0012s05410 // POPTR_0006s11400 // POPTR_0015s14380 // POPTR_0009s12710 // POPTR_0017s10630 // POPTR_0010s12790 // POPTR_0006s11860…
GO:0019752	P	carboxylic acid metabolic process	59	3664	0.00026	// POPTR_0008s13510 // POPTR_0012s03610 // POPTR_0012s04090 // POPTR_0018s06660 // POPTR_0011s16470 // POPTR_0007s14250 // POPTR_0010s18660 // POPTR_0002s18810 // POPTR_0018s09780 // POPTR_0017s08600 // POPTR_0005s10270 // POPTR_0003s18600 // POPTR_0002s10420 // POPTR_0014s09420 // POPTR_0002s10990 // POPTR_0001s46810 // POPTR_0004s20220 // POPTR_0004s07350 // POPTR_0010s13050 // POPTR_0008s15720…
GO:0006082	P	organic acid metabolic process	59	3664	0.00026	// POPTR_0008s13510 // POPTR_0012s03610 // POPTR_0012s04090 // POPTR_0018s06660 // POPTR_0011s16470 // POPTR_0007s14250 // POPTR_0010s18660 // POPTR_0002s18810 // POPTR_0018s09780 // POPTR_0017s08600 // POPTR_0005s10270 // POPTR_0003s18600 // POPTR_0002s10420 // POPTR_0014s09420 // POPTR_0002s10990 // POPTR_0001s46810 // POPTR_0004s20220 // POPTR_0004s07350 // POPTR_0010s13050 // POPTR_0008s15720…
GO:0042180	P	cellular ketone metabolic process	59	3664	0.00028	// POPTR_0008s13510 // POPTR_0012s03610 // POPTR_0012s04090 // POPTR_0018s06660 // POPTR_0011s16470 // POPTR_0007s14250 // POPTR_0010s18660 // POPTR_0002s18810 // POPTR_0018s09780 // POPTR_0017s08600 // POPTR_0005s10270 // POPTR_0003s18600 // POPTR_0002s10420 // POPTR_0014s09420 // POPTR_0002s10990 // POPTR_0001s46810 // POPTR_0004s20220 // POPTR_0004s07350 // POPTR_0010s13050 // POPTR_0008s15720…
GO:0044264	P	cellular polysaccharide metabolic process	27	3664	0.00031	// POPTR_0017s13350 // POPTR_0006s07060 // POPTR_0009s01210 // POPTR_0013s00710 // POPTR_0014s13640 // POPTR_0018s11290 // POPTR_0006s16380 // POPTR_0003s14230 // POPTR_0018s10320 // POPTR_0005s22300 // POPTR_0004s02030 // POPTR_0002s23730 // POPTR_0014s11030 // POPTR_0007s14570 // POPTR_0013s14860 // POPTR_0002s06120 // POPTR_0005s08970 // POPTR_0006s05110 // POPTR_0006s12480 // POPTR_0001s12640…
GO:0044275	P	cellular carbohydrate catabolic process	20	3664	0.00072	// POPTR_0008s14360 // POPTR_0006s11860 // POPTR_0004s10870 // POPTR_0008s08410 // POPTR_0001s47210 // POPTR_0008s00310 // POPTR_0012s01140 // POPTR_0008s02740 // POPTR_0012s05410 // POPTR_0006s11400 // POPTR_0015s14380 // POPTR_0010s23940 // POPTR_0006s11800 // POPTR_0018s06700 // POPTR_0002s10420 // POPTR_0009s12710 // POPTR_0017s10710 // POPTR_0010s12790 // POPTR_0001s03890 // POPTR_0004s16920
GO:0046164	P	alcohol catabolic process	20	3664	0.00072	// POPTR_0008s14360 // POPTR_0006s11860 // POPTR_0004s10870 // POPTR_0008s08410 // POPTR_0001s47210 // POPTR_0008s00310 // POPTR_0012s01140 // POPTR_0008s02740 // POPTR_0012s05410 // POPTR_0006s11400 // POPTR_0015s14380 // POPTR_0010s23940 // POPTR_0006s11800 // POPTR_0018s06700 // POPTR_0002s10420 // POPTR_0009s12710 // POPTR_0017s10710 // POPTR_0010s12790 // POPTR_0001s03890 // POPTR_0004s16920
GO:0006096	P	glycolysis	15	3664	0.00092	// POPTR_0006s11860 // POPTR_0004s16920 // POPTR_0008s08410 // POPTR_0001s47210 // POPTR_0008s00310 // POPTR_0012s01140 // POPTR_0008s02740 // POPTR_0012s05410 // POPTR_0015s14380 // POPTR_0010s23940 // POPTR_0006s11800 // POPTR_0002s10420 // POPTR_0009s12710 // POPTR_0001s03890 // POPTR_0010s12790
GO:0006950	P	response to stress	91	3664	0.00092	// POPTR_0014s11710 // POPTR_0008s13040 // POPTR_0017s09640 // POPTR_0010s18250 // POPTR_0005s11070 // POPTR_0008s23030 // POPTR_0004s14240 // POPTR_0010s12110 // POPTR_0010s08640 // POPTR_0014s17120 // POPTR_0016s07230 // POPTR_0013s03890 // POPTR_0005s01860 // POPTR_0015s00580 // POPTR_0008s10590 // POPTR_0016s07990 // POPTR_0014s14000 // POPTR_0009s02470 // POPTR_0013s08130 // POPTR_0016s14030…
GO:0006519	P	cellular amino acid and derivative metabolic process	45	3664	0.00097	// POPTR_0008s13510 // POPTR_0012s04090 // POPTR_0018s06660 // POPTR_0008s15720 // POPTR_0002s18810 // POPTR_0018s09780 // POPTR_0017s08600 // POPTR_0005s10270 // POPTR_0003s18600 // POPTR_0005s07450 // POPTR_0014s09420 // POPTR_0002s10990 // POPTR_0004s20220 // POPTR_0010s13050 // POPTR_0010s15300 // POPTR_0008s20330 // POPTR_0016s03770 // POPTR_0006s01080 // POPTR_0011s05250 // POPTR_0004s23110…
GO:0009987	P	cellular process	782	3664	0.0011	// POPTR_0021s00800 // POPTR_0010s08310 // POPTR_0002s22600 // POPTR_0004s03590 // POPTR_0005s27890 // POPTR_0001s44850 // POPTR_0010s25700 // POPTR_0005s28380 // POPTR_0004s13690 // POPTR_0002s01870 // POPTR_0005s10940 // POPTR_0015s15340 // POPTR_0316s00220 // POPTR_0022s00410 // POPTR_0009s03110 // POPTR_0003s16750 // POPTR_0018s13550 // POPTR_0005s02030 // POPTR_0008s17970 // POPTR_0004s03160…
GO:0050896	P	response to stimulus	107	3664	0.0018	// POPTR_0021s00800 // POPTR_0014s11710 // POPTR_0008s13040 // POPTR_0017s09640 // POPTR_0010s18250 // POPTR_0004s01510 // POPTR_0005s11070 // POPTR_0008s23030 // POPTR_0004s14240 // POPTR_0010s12110 // POPTR_0010s08640 // POPTR_0014s17120 // POPTR_0003s11660 // POPTR_0016s07230 // POPTR_0013s15500 // POPTR_0013s03890 // POPTR_0005s01860 // POPTR_0015s00580 // POPTR_0008s10590 // POPTR_0016s07990…
GO:0044106	P	cellular amine metabolic process	42	3664	0.0018	// POPTR_0008s13510 // POPTR_0012s04090 // POPTR_0018s06660 // POPTR_0008s15720 // POPTR_0002s18810 // POPTR_0018s09780 // POPTR_0017s08600 // POPTR_0005s10270 // POPTR_0003s18600 // POPTR_0014s09420 // POPTR_0002s10990 // POPTR_0004s20220 // POPTR_0010s13050 // POPTR_0010s15300 // POPTR_0008s20330 // POPTR_0016s03770 // POPTR_0006s01080 // POPTR_0011s05250 // POPTR_0004s23110 // POPTR_0005s15220…
GO:0006520	P	cellular amino acid metabolic process	39	3664	0.005	// POPTR_0008s13510 // POPTR_0012s04090 // POPTR_0018s06660 // POPTR_0008s15720 // POPTR_0002s18810 // POPTR_0018s09780 // POPTR_0017s08600 // POPTR_0005s10270 // POPTR_0003s18600 // POPTR_0014s09420 // POPTR_0002s10990 // POPTR_0004s20220 // POPTR_0010s13050 // POPTR_0016s03770 // POPTR_0006s01080 // POPTR_0011s05250 // POPTR_0004s23110 // POPTR_0005s15220 // POPTR_0001s15050 // POPTR_0013s05480…
GO:0019320	P	hexose catabolic process	17	3664	0.0053	// POPTR_0006s11860 // POPTR_0004s10870 // POPTR_0008s08410 // POPTR_0001s47210 // POPTR_0008s00310 // POPTR_0012s01140 // POPTR_0008s02740 // POPTR_0012s05410 // POPTR_0006s11400 // POPTR_0015s14380 // POPTR_0010s23940 // POPTR_0006s11800 // POPTR_0002s10420 // POPTR_0009s12710 // POPTR_0010s12790 // POPTR_0001s03890 // POPTR_0004s16920
GO:0006260	P	DNA replication	17	3664	0.0053	// POPTR_0005s21680 // POPTR_0015s10230 // POPTR_0010s06600 // POPTR_0009s12440 // POPTR_0007s10880 // POPTR_0018s12080 // POPTR_0015s06800 // POPTR_0001s25490 // POPTR_0002s08170 // POPTR_0003s16770 // POPTR_0011s02280 // POPTR_0012s03640 // POPTR_0004s13660 // POPTR_0007s07100 // POPTR_0010s10750 // POPTR_0001s12700 // POPTR_0014s11610
GO:0046365	P	monosaccharide catabolic process	17	3664	0.0053	// POPTR_0006s11860 // POPTR_0004s10870 // POPTR_0008s08410 // POPTR_0001s47210 // POPTR_0008s00310 // POPTR_0012s01140 // POPTR_0008s02740 // POPTR_0012s05410 // POPTR_0006s11400 // POPTR_0015s14380 // POPTR_0010s23940 // POPTR_0006s11800 // POPTR_0002s10420 // POPTR_0009s12710 // POPTR_0010s12790 // POPTR_0001s03890 // POPTR_0004s16920
GO:0006007	P	glucose catabolic process	17	3664	0.0053	// POPTR_0006s11860 // POPTR_0004s10870 // POPTR_0008s08410 // POPTR_0001s47210 // POPTR_0008s00310 // POPTR_0012s01140 // POPTR_0008s02740 // POPTR_0012s05410 // POPTR_0006s11400 // POPTR_0015s14380 // POPTR_0010s23940 // POPTR_0006s11800 // POPTR_0002s10420 // POPTR_0009s12710 // POPTR_0010s12790 // POPTR_0001s03890 // POPTR_0004s16920
GO:0015833	P	peptide transport	19	3664	0.0055	// POPTR_0017s11320 // POPTR_0006s03250 // POPTR_0019s09540 // POPTR_0014s03550 // POPTR_0016s10230 // POPTR_0002s21630 // POPTR_0004s23790 // POPTR_0003s08710 // POPTR_0006s09310 // POPTR_0018s00480 // POPTR_0013s11120 // POPTR_0018s00490 // POPTR_0014s17750 // POPTR_0018s00470 // POPTR_0003s11080 // POPTR_0014s15580 // POPTR_0017s03380 // POPTR_0003s00860 // POPTR_0001s02810
GO:0006857	P	oligopeptide transport	19	3664	0.0055	// POPTR_0017s11320 // POPTR_0006s03250 // POPTR_0019s09540 // POPTR_0014s03550 // POPTR_0016s10230 // POPTR_0002s21630 // POPTR_0004s23790 // POPTR_0003s08710 // POPTR_0006s09310 // POPTR_0018s00480 // POPTR_0013s11120 // POPTR_0018s00490 // POPTR_0014s17750 // POPTR_0018s00470 // POPTR_0003s11080 // POPTR_0014s15580 // POPTR_0017s03380 // POPTR_0003s00860 // POPTR_0001s02810
GO:0051258	P	protein polymerization	14	3664	0.0098	// POPTR_0003s12690 // POPTR_0003s21080 // POPTR_0006s08310 // POPTR_0012s04500 // POPTR_0002s02340 // POPTR_0003s15630 // POPTR_0006s09610 // POPTR_0001s09180 // POPTR_0003s12540 // POPTR_0013s05340 // POPTR_0001s09330 // POPTR_0017s11740 // POPTR_0001s37020 // POPTR_0009s04500
GO:0000272	P	polysaccharide catabolic process	12	3664	0.01	// POPTR_0017s06840 // POPTR_0003s03330 // POPTR_0010s15150 // POPTR_0790s00210 // POPTR_0004s18870 // POPTR_0014s14370 // POPTR_0008s17420 // POPTR_0019s12370 // POPTR_0019s12360 // POPTR_0008s20870 // POPTR_0004s18880 // POPTR_0013s12870
GO:0009056	P	catabolic process	50	3664	0.014	// POPTR_0004s19420 // POPTR_0001s15530 // POPTR_0008s08410 // POPTR_0015s14380 // POPTR_0001s38310 // POPTR_0008s02740 // POPTR_0006s11800 // POPTR_0018s06700 // POPTR_0002s10420 // POPTR_0014s09420 // POPTR_0019s12360 // POPTR_0001s03890 // POPTR_0003s03330 // POPTR_0010s13610 // POPTR_0001s47210 // POPTR_0004s10870 // POPTR_0008s11330 // POPTR_0013s12870 // POPTR_0001s02420 // POPTR_0010s13340…
GO:0043623	P	cellular protein complex assembly	14	3664	0.022	// POPTR_0003s12690 // POPTR_0003s21080 // POPTR_0006s08310 // POPTR_0012s04500 // POPTR_0002s02340 // POPTR_0003s15630 // POPTR_0006s09610 // POPTR_0001s09180 // POPTR_0003s12540 // POPTR_0013s05340 // POPTR_0001s09330 // POPTR_0017s11740 // POPTR_0001s37020 // POPTR_0009s04500
GO:0071554	P	cell wall organization or biogenesis	30	3664	0.023	// POPTR_0017s13350 // POPTR_0012s02170 // POPTR_0015s01610 // POPTR_0001s05740 // POPTR_0014s14370 // POPTR_0013s12870 // POPTR_0019s12360 // POPTR_0006s13680 // POPTR_0014s06260 // POPTR_0011s13830 // POPTR_0004s19420 // POPTR_0005s02250 // POPTR_0003s20330 // POPTR_0004s18880 // POPTR_0010s15150 // POPTR_0002s08530 // POPTR_0018s12530 // POPTR_0006s27270 // POPTR_0019s12370 // POPTR_0008s16050…
GO:0003824	F	catalytic activity	1209	3664	4.4e-61	// POPTR_0002s22600 // POPTR_0010s21100 // POPTR_0002s19180 // POPTR_0018s06940 // POPTR_0002s01180 // POPTR_0005s28380 // POPTR_0008s18080 // POPTR_0002s18160 // POPTR_0007s07360 // POPTR_0015s07330 // POPTR_0003s10530 // POPTR_0001s45210 // POPTR_0005s10940 // POPTR_0001s26210 // POPTR_0015s15340 // POPTR_0005s24780 // POPTR_0007s00570 // POPTR_0009s03110 // POPTR_0001s12640 // POPTR_0006s13320…
GO:0016491	F	oxidoreductase activity	346	3664	4.3e-36	// POPTR_0007s00570 // POPTR_0008s20970 // POPTR_0001s33850 // POPTR_0008s20230 // POPTR_0016s14310 // POPTR_0014s03660 // POPTR_0017s05620 // POPTR_0002s00570 // POPTR_0012s13580 // POPTR_0008s10590 // POPTR_0001s25980 // POPTR_0005s06140 // POPTR_0007s04570 // POPTR_0007s10410 // POPTR_0016s14030 // POPTR_0004s00460 // POPTR_0007s14510 // POPTR_0007s06310 // POPTR_0004s10870 // POPTR_0010s20860…
GO:0016787	F	hydrolase activity	377	3664	2.1e-16	// POPTR_0011s03380 // POPTR_0005s28380 // POPTR_0008s18080 // POPTR_0001s26210 // POPTR_0009s03110 // POPTR_0010s13770 // POPTR_0003s03060 // POPTR_0002s06120 // POPTR_0018s11890 // POPTR_0010s15150 // POPTR_0017s08610 // POPTR_0010s26110 // POPTR_0018s09750 // POPTR_0010s16280 // POPTR_0015s14740 // POPTR_0002s02010 // POPTR_0001s45320 // POPTR_0004s21740 // POPTR_0015s06930 // POPTR_0009s10750…
GO:0016798	F	hydrolase activity, acting on glycosyl bonds	110	3664	1.5e-14	// POPTR_0006s20270 // POPTR_0008s13200 // POPTR_0001s23430 // POPTR_0002s12790 // POPTR_0001s26210 // POPTR_0017s04370 // POPTR_0010s15320 // POPTR_0008s09990 // POPTR_0006s03780 // POPTR_0003s03060 // POPTR_0004s01900 // POPTR_0002s24930 // POPTR_0002s23730 // POPTR_0007s07790 // POPTR_0010s15150 // POPTR_0014s11030 // POPTR_0003s14740 // POPTR_0006s12480 // POPTR_0002s21700 // POPTR_0006s18550…
GO:0004553	F	hydrolase activity, hydrolyzing O-glycosyl compounds	105	3664	6.3e-14	// POPTR_0006s20270 // POPTR_0008s13200 // POPTR_0001s23430 // POPTR_0002s12790 // POPTR_0001s26210 // POPTR_0010s15320 // POPTR_0008s09990 // POPTR_0006s03780 // POPTR_0003s03060 // POPTR_0004s01900 // POPTR_0002s24930 // POPTR_0002s06120 // POPTR_0010s15150 // POPTR_0014s11030 // POPTR_0003s14740 // POPTR_0006s12480 // POPTR_0002s21700 // POPTR_0006s18550 // POPTR_0015s05990 // POPTR_0001s21430…
GO:0005506	F	iron ion binding	115	3664	1.2e-12	// POPTR_1693s00200 // POPTR_0017s09640 // POPTR_0014s02160 // POPTR_0018s05370 // POPTR_0001s11360 // POPTR_0009s14780 // POPTR_0010s18250 // POPTR_0005s11070 // POPTR_0004s14240 // POPTR_0009s06940 // POPTR_0001s08320 // POPTR_0002s02770 // POPTR_0011s16470 // POPTR_0002s08930 // POPTR_0007s06670 // POPTR_0002s16740 // POPTR_0003s14670 // POPTR_0014s03660 // POPTR_0009s06930 // POPTR_0012s13580…
GO:0020037	F	heme binding	105	3664	2.3e-12	// POPTR_1693s00200 // POPTR_0017s09640 // POPTR_0014s02160 // POPTR_0018s05370 // POPTR_0001s11360 // POPTR_0009s14780 // POPTR_0010s18250 // POPTR_0005s11070 // POPTR_0004s14240 // POPTR_0009s06940 // POPTR_0001s08320 // POPTR_0002s02770 // POPTR_0002s08930 // POPTR_0007s06670 // POPTR_0002s16740 // POPTR_0003s14670 // POPTR_0014s03660 // POPTR_0009s06930 // POPTR_0012s13580 // POPTR_0008s10590…
GO:0046906	F	tetrapyrrole binding	105	3664	2.3e-12	// POPTR_1693s00200 // POPTR_0017s09640 // POPTR_0014s02160 // POPTR_0018s05370 // POPTR_0001s11360 // POPTR_0009s14780 // POPTR_0010s18250 // POPTR_0005s11070 // POPTR_0004s14240 // POPTR_0009s06940 // POPTR_0001s08320 // POPTR_0002s02770 // POPTR_0002s08930 // POPTR_0007s06670 // POPTR_0002s16740 // POPTR_0003s14670 // POPTR_0014s03660 // POPTR_0009s06930 // POPTR_0012s13580 // POPTR_0008s10590…
GO:0048037	F	cofactor binding	107	3664	2.1e-11	// POPTR_0012s03610 // POPTR_0005s15890 // POPTR_0016s13970 // POPTR_0017s00800 // POPTR_0017s12760 // POPTR_0004s07350 // POPTR_0013s00760 // POPTR_0002s14890 // POPTR_0002s25720 // POPTR_0001s24380 // POPTR_0005s19710 // POPTR_0016s03770 // POPTR_0018s08910 // POPTR_0013s11820 // POPTR_0014s01890 // POPTR_0011s16570 // POPTR_0011s16560 // POPTR_0012s03600 // POPTR_0006s10770 // POPTR_0006s24440…
GO:0046872	F	metal ion binding	295	3664	6e-09	// POPTR_0006s02520 // POPTR_0006s18760 // POPTR_0017s09640 // POPTR_0003s18150 // POPTR_0004s03590 // POPTR_0014s02160 // POPTR_0010s19080 // POPTR_0018s02630 // POPTR_0007s06000 // POPTR_0017s00800 // POPTR_0001s11360 // POPTR_0016s07910 // POPTR_0009s14780 // POPTR_0007s07360 // POPTR_0005s11920 // POPTR_0002s12790 // POPTR_0018s03110 // POPTR_0004s14240 // POPTR_0008s20970 // POPTR_0007s00570…
GO:0043167	F	ion binding	295	3664	6e-09	// POPTR_0006s02520 // POPTR_0006s18760 // POPTR_0017s09640 // POPTR_0003s18150 // POPTR_0004s03590 // POPTR_0014s02160 // POPTR_0010s19080 // POPTR_0018s02630 // POPTR_0007s06000 // POPTR_0017s00800 // POPTR_0001s11360 // POPTR_0016s07910 // POPTR_0009s14780 // POPTR_0007s07360 // POPTR_0005s11920 // POPTR_0002s12790 // POPTR_0018s03110 // POPTR_0004s14240 // POPTR_0008s20970 // POPTR_0007s00570…
GO:0043169	F	cation binding	295	3664	6e-09	// POPTR_0006s02520 // POPTR_0006s18760 // POPTR_0017s09640 // POPTR_0003s18150 // POPTR_0004s03590 // POPTR_0014s02160 // POPTR_0010s19080 // POPTR_0018s02630 // POPTR_0007s06000 // POPTR_0017s00800 // POPTR_0001s11360 // POPTR_0016s07910 // POPTR_0009s14780 // POPTR_0007s07360 // POPTR_0005s11920 // POPTR_0002s12790 // POPTR_0018s03110 // POPTR_0004s14240 // POPTR_0008s20970 // POPTR_0007s00570…
GO:0050662	F	coenzyme binding	80	3664	1.7e-08	// POPTR_0008s13510 // POPTR_0004s20120 // POPTR_0002s22600 // POPTR_0004s11760 // POPTR_0001s03670 // POPTR_0004s10870 // POPTR_0016s12760 // POPTR_0017s00800 // POPTR_0009s06290 // POPTR_0011s07630 // POPTR_0008s09390 // POPTR_0001s46710 // POPTR_0001s35080 // POPTR_0009s17090 // POPTR_0017s12760 // POPTR_0018s09380 // POPTR_0013s03790 // POPTR_0011s16140 // POPTR_0014s08390 // POPTR_0001s39210…
GO:0009055	F	electron carrier activity	108	3664	1.5e-07	// POPTR_0018s05370 // POPTR_0003s18150 // POPTR_0014s02160 // POPTR_0001s11360 // POPTR_0009s14780 // POPTR_0007s09630 // POPTR_0009s06940 // POPTR_0001s08320 // POPTR_0002s02770 // POPTR_0001s11240 // POPTR_0005s19710 // POPTR_0006s19770 // POPTR_0001s33850 // POPTR_0002s08930 // POPTR_0007s06670 // POPTR_0010s10020 // POPTR_0003s14670 // POPTR_0014s03660 // POPTR_0009s06930 // POPTR_0014s12870…
GO:0016684	F	oxidoreductase activity, acting on peroxide as acceptor	39	3664	7.1e-07	// POPTR_1693s00200 // POPTR_0017s09640 // POPTR_0006s10760 // POPTR_0013s15270 // POPTR_0010s18250 // POPTR_0014s14000 // POPTR_0005s12070 // POPTR_0004s14240 // POPTR_1332s00200 // POPTR_0352s00200 // POPTR_0013s06300 // POPTR_0016s14040 // POPTR_0006s06890 // POPTR_0007s01580 // POPTR_0003s15480 // POPTR_0004s02230 // POPTR_0004s01510 // POPTR_0007s02570 // POPTR_0864s00200 // POPTR_0013s15050…
GO:0004601	F	peroxidase activity	39	3664	7.1e-07	// POPTR_1693s00200 // POPTR_0017s09640 // POPTR_0006s10760 // POPTR_0013s15270 // POPTR_0010s18250 // POPTR_0014s14000 // POPTR_0005s12070 // POPTR_0004s14240 // POPTR_1332s00200 // POPTR_0352s00200 // POPTR_0013s06300 // POPTR_0016s14040 // POPTR_0006s06890 // POPTR_0007s01580 // POPTR_0003s15480 // POPTR_0004s02230 // POPTR_0004s01510 // POPTR_0007s02570 // POPTR_0864s00200 // POPTR_0013s15050…
GO:0016209	F	antioxidant activity	43	3664	9.6e-07	// POPTR_1693s00200 // POPTR_0017s09640 // POPTR_0006s13980 // POPTR_0006s10760 // POPTR_0013s15270 // POPTR_0018s07400 // POPTR_0010s18250 // POPTR_0014s14000 // POPTR_0005s12070 // POPTR_0004s14240 // POPTR_1332s00200 // POPTR_0352s00200 // POPTR_0013s06300 // POPTR_0016s14040 // POPTR_0006s06890 // POPTR_0007s01580 // POPTR_0003s15480 // POPTR_0004s02230 // POPTR_0004s01510 // POPTR_0007s02570…
GO:0005507	F	copper ion binding	42	3664	1.4e-05	// POPTR_0018s02630 // POPTR_0003s18150 // POPTR_0010s19080 // POPTR_0016s11950 // POPTR_0006s06620 // POPTR_0002s24290 // POPTR_0010s20050 // POPTR_0001s11240 // POPTR_0002s10170 // POPTR_0006s19770 // POPTR_0007s11610 // POPTR_0005s26740 // POPTR_0016s11520 // POPTR_0016s11500 // POPTR_0002s01740 // POPTR_0010s10020 // POPTR_0009s03940 // POPTR_0001s44510 // POPTR_0015s14780 // POPTR_0001s03520…
GO:0019842	F	vitamin binding	32	3664	1.8e-05	// POPTR_0012s03610 // POPTR_0005s15890 // POPTR_0001s16300 // POPTR_0007s06190 // POPTR_0017s04600 // POPTR_0017s00800 // POPTR_0011s07630 // POPTR_0008s19160 // POPTR_0004s07350 // POPTR_0016s12760 // POPTR_0016s03770 // POPTR_0018s08910 // POPTR_0004s09350 // POPTR_0011s13930 // POPTR_0006s02170 // POPTR_0015s10920 // POPTR_0013s11820 // POPTR_0030s00390 // POPTR_0003s18600 // POPTR_0012s03600…
GO:0016762	F	xyloglucan:xyloglucosyl transferase activity	18	3664	2.5e-05	// POPTR_0006s16380 // POPTR_0014s13640 // POPTR_0006s18550 // POPTR_0014s11030 // POPTR_0018s10320 // POPTR_0009s01210 // POPTR_0007s14570 // POPTR_0013s14860 // POPTR_0005s22300 // POPTR_0013s00710 // POPTR_0002s06120 // POPTR_0006s07060 // POPTR_0004s02030 // POPTR_0002s23730 // POPTR_0006s12480 // POPTR_0001s12640 // POPTR_0010s11280 // POPTR_0019s14590
GO:0004497	F	monooxygenase activity	64	3664	3.5e-05	// POPTR_0003s06460 // POPTR_0018s05370 // POPTR_0010s14950 // POPTR_0004s14820 // POPTR_0014s02160 // POPTR_0014s03690 // POPTR_0001s27770 // POPTR_0001s11360 // POPTR_0010s14910 // POPTR_0003s16010 // POPTR_0012s13630 // POPTR_0005s18730 // POPTR_0014s09420 // POPTR_0009s06940 // POPTR_0001s27750 // POPTR_0001s08320 // POPTR_0002s02770 // POPTR_0003s12250 // POPTR_0005s18740 // POPTR_0005s02950…
GO:0004857	F	enzyme inhibitor activity	42	3664	4e-05	// POPTR_0012s02170 // POPTR_0010s07350 // POPTR_0015s01610 // POPTR_0004s06630 // POPTR_0011s00480 // POPTR_0003s11310 // POPTR_0001s31740 // POPTR_0006s13680 // POPTR_0019s11800 // POPTR_0014s06260 // POPTR_0011s13830 // POPTR_0010s08640 // POPTR_0010s25380 // POPTR_0006s01560 // POPTR_0007s03630 // POPTR_0003s08470 // POPTR_0019s02570 // POPTR_0019s14540 // POPTR_0770s00220 // POPTR_0018s12530…
GO:0005488	F	binding	1005	3664	4.5e-05	// POPTR_0010s08310 // POPTR_0002s22600 // POPTR_0004s03590 // POPTR_0005s27890 // POPTR_0007s06000 // POPTR_0005s28380 // POPTR_0001s31700 // POPTR_0005s11520 // POPTR_0007s07360 // POPTR_0004s20330 // POPTR_0015s15340 // POPTR_0006s00340 // POPTR_0316s00220 // POPTR_0022s00410 // POPTR_0009s03110 // POPTR_0009s09950 // POPTR_0008s20970 // POPTR_0001s11240 // POPTR_0011s13930 // POPTR_0003s03060…
GO:0046914	F	transition metal ion binding	226	3664	0.00023	// POPTR_0006s02520 // POPTR_0006s18760 // POPTR_0017s09640 // POPTR_0003s18150 // POPTR_0004s03590 // POPTR_0014s02160 // POPTR_0010s19080 // POPTR_0018s05370 // POPTR_0001s11360 // POPTR_0012s13780 // POPTR_0009s14780 // POPTR_0010s18250 // POPTR_0009s06780 // POPTR_0018s03110 // POPTR_0004s14240 // POPTR_0009s06940 // POPTR_0007s00570 // POPTR_0001s08320 // POPTR_0002s02770 // POPTR_0001s11240…
GO:0016616	F	oxidoreductase activity, acting on the CH-OH group of donors, NAD or NADP as acceptor	26	3664	0.00026	// POPTR_0004s11760 // POPTR_0004s10870 // POPTR_0008s09390 // POPTR_0001s35080 // POPTR_0017s12760 // POPTR_0018s09380 // POPTR_0009s09950 // POPTR_0004s07320 // POPTR_0005s04490 // POPTR_0013s03080 // POPTR_0011s05250 // POPTR_0004s18190 // POPTR_0006s25280 // POPTR_0008s01000 // POPTR_0013s10050 // POPTR_0002s00570 // POPTR_0014s15960 // POPTR_0017s10710 // POPTR_0001s30820 // POPTR_0017s10630…
GO:0070279	F	vitamin B6 binding	27	3664	0.00027	// POPTR_0012s03610 // POPTR_0005s15890 // POPTR_0001s16300 // POPTR_0007s06190 // POPTR_0017s04600 // POPTR_0008s19160 // POPTR_0004s07350 // POPTR_0016s03770 // POPTR_0018s08910 // POPTR_0011s13930 // POPTR_0006s02170 // POPTR_0013s11820 // POPTR_0030s00390 // POPTR_0003s18600 // POPTR_0012s03600 // POPTR_0006s10770 // POPTR_0007s08330 // POPTR_0006s15410 // POPTR_0016s13970 // POPTR_0001s20630…
GO:0030170	F	pyridoxal phosphate binding	27	3664	0.00027	// POPTR_0012s03610 // POPTR_0005s15890 // POPTR_0001s16300 // POPTR_0007s06190 // POPTR_0017s04600 // POPTR_0008s19160 // POPTR_0004s07350 // POPTR_0016s03770 // POPTR_0018s08910 // POPTR_0011s13930 // POPTR_0006s02170 // POPTR_0013s11820 // POPTR_0030s00390 // POPTR_0003s18600 // POPTR_0012s03600 // POPTR_0006s10770 // POPTR_0007s08330 // POPTR_0006s15410 // POPTR_0016s13970 // POPTR_0001s20630…
GO:0051287	F	NAD or NADH binding	21	3664	0.00027	// POPTR_0008s09390 // POPTR_0001s30820 // POPTR_0004s11760 // POPTR_0006s25280 // POPTR_0008s01000 // POPTR_0002s22600 // POPTR_0013s10050 // POPTR_0008s13510 // POPTR_0014s13660 // POPTR_0002s00840 // POPTR_0001s35080 // POPTR_0017s12760 // POPTR_0002s13630 // POPTR_0010s06560 // POPTR_0018s09380 // POPTR_0014s15960 // POPTR_0004s07320 // POPTR_0009s09950 // POPTR_0004s18190 // POPTR_0017s10710…
GO:0016740	F	transferase activity	349	3664	0.00038	// POPTR_0001s45210 // POPTR_0018s06940 // POPTR_0002s01180 // POPTR_0002s18160 // POPTR_0015s15340 // POPTR_0005s24780 // POPTR_0006s13320 // POPTR_0016s08770 // POPTR_0018s13550 // POPTR_0002s06120 // POPTR_0013s11820 // POPTR_0006s10770 // POPTR_0004s02700 // POPTR_0010s02590 // POPTR_0012s14430 // POPTR_0016s14530 // POPTR_0002s20940 // POPTR_0012s11640 // POPTR_0001s42060 // POPTR_0013s06450…
GO:0016614	F	oxidoreductase activity, acting on CH-OH group of donors	28	3664	0.00061	// POPTR_0004s11760 // POPTR_0004s10870 // POPTR_0008s09390 // POPTR_0001s35080 // POPTR_0017s12760 // POPTR_0018s09380 // POPTR_0009s09950 // POPTR_0004s07320 // POPTR_0005s04490 // POPTR_0013s03080 // POPTR_0011s05250 // POPTR_0004s21830 // POPTR_0004s18190 // POPTR_0006s25280 // POPTR_0003s20260 // POPTR_0008s01000 // POPTR_0013s10050 // POPTR_0002s00570 // POPTR_0014s15960 // POPTR_0017s10710…
GO:0005509	F	calcium ion binding	16	3664	0.0023	// POPTR_0002s05660 // POPTR_0008s05030 // POPTR_0002s09610 // POPTR_0005s13860 // POPTR_0003s19970 // POPTR_0001s44210 // POPTR_0002s01570 // POPTR_0010s21730 // POPTR_0007s05490 // POPTR_0012s11290 // POPTR_0007s12070 // POPTR_0001s06220 // POPTR_0011s03390 // POPTR_0002s12790 // POPTR_0005s22830 // POPTR_0004s03160
GO:0005215	F	transporter activity	119	3664	0.0037	// POPTR_0021s00800 // POPTR_0008s06580 // POPTR_0002s17120 // POPTR_0002s04840 // POPTR_0010s08240 // POPTR_0007s05860 // POPTR_0018s00470 // POPTR_0018s13650 // POPTR_0002s23050 // POPTR_0018s09420 // POPTR_0007s12610 // POPTR_0003s11660 // POPTR_0014s17750 // POPTR_0005s02030 // POPTR_0010s12190 // POPTR_0003s10910 // POPTR_0001s24200 // POPTR_0014s03550 // POPTR_0004s23790 // POPTR_0010s08250…
GO:0016757	F	transferase activity, transferring glycosyl groups	53	3664	0.0066	// POPTR_0013s00720 // POPTR_0017s13350 // POPTR_0005s08970 // POPTR_0004s12240 // POPTR_0007s06550 // POPTR_0018s11290 // POPTR_0009s01210 // POPTR_0002s24790 // POPTR_0013s00710 // POPTR_0014s13640 // POPTR_0013s00730 // POPTR_0008s02900 // POPTR_0007s04030 // POPTR_0014s03980 // POPTR_0011s13600 // POPTR_0006s16380 // POPTR_0006s13320 // POPTR_0003s14230 // POPTR_0005s24790 // POPTR_0014s11030…
GO:0004866	F	endopeptidase inhibitor activity	17	3664	0.015	// POPTR_0019s11800 // POPTR_0017s03420 // POPTR_0005s24230 // POPTR_0004s06630 // POPTR_0004s06640 // POPTR_0006s01560 // POPTR_0001s31740 // POPTR_0007s03630 // POPTR_0010s08640 // POPTR_0004s00220 // POPTR_0016s07990 // POPTR_0007s03620 // POPTR_0770s00220 // POPTR_0019s14550 // POPTR_0011s11170 // POPTR_0019s14540 // POPTR_0019s02570
GO:0030234	F	enzyme regulator activity	48	3664	0.015	// POPTR_0001s02430 // POPTR_0012s02170 // POPTR_0010s07350 // POPTR_0015s01610 // POPTR_0004s06630 // POPTR_0011s00480 // POPTR_0003s11310 // POPTR_0004s03590 // POPTR_0001s31740 // POPTR_0006s13680 // POPTR_0019s11800 // POPTR_0014s06260 // POPTR_0011s13830 // POPTR_0010s08640 // POPTR_0010s25380 // POPTR_0006s01560 // POPTR_0001s25490 // POPTR_0007s03630 // POPTR_0003s08470 // POPTR_0007s04020…
GO:0030414	F	peptidase inhibitor activity	17	3664	0.015	// POPTR_0019s11800 // POPTR_0017s03420 // POPTR_0005s24230 // POPTR_0004s06630 // POPTR_0004s06640 // POPTR_0006s01560 // POPTR_0001s31740 // POPTR_0007s03630 // POPTR_0010s08640 // POPTR_0004s00220 // POPTR_0016s07990 // POPTR_0007s03620 // POPTR_0770s00220 // POPTR_0019s14550 // POPTR_0011s11170 // POPTR_0019s14540 // POPTR_0019s02570
GO:0016701	F	oxidoreductase activity, acting on single donors with incorporation of molecular oxygen	13	3664	0.021	// POPTR_0017s07870 // POPTR_0013s06040 // POPTR_0014s01850 // POPTR_0005s03560 // POPTR_0008s14360 // POPTR_0019s05510 // POPTR_0003s06560 // POPTR_0001s38310 // POPTR_0004s13450 // POPTR_0013s02310 // POPTR_0003s21190 // POPTR_0018s06700 // POPTR_0003s21200
GO:0030599	F	pectinesterase activity	26	3664	0.023	// POPTR_0012s02170 // POPTR_0010s07350 // POPTR_0015s01610 // POPTR_0011s00480 // POPTR_0003s11310 // POPTR_0006s13680 // POPTR_0014s06260 // POPTR_0011s13830 // POPTR_0010s25380 // POPTR_0003s08470 // POPTR_0005s02250 // POPTR_0018s12530 // POPTR_0006s27270 // POPTR_0016s00350 // POPTR_0003s11320 // POPTR_0008s01180 // POPTR_0015s14620 // POPTR_0015s14740 // POPTR_0008s10220 // POPTR_0001s16280…
GO:0016829	F	lyase activity	36	3664	0.023	// POPTR_0012s03610 // POPTR_0092s00200 // POPTR_0007s14250 // POPTR_0002s06430 // POPTR_0004s03810 // POPTR_0006s11800 // POPTR_0007s07360 // POPTR_0121s00210 // POPTR_0010s02070 // POPTR_0004s07350 // POPTR_0010s20070 // POPTR_0015s08720 // POPTR_0001s47210 // POPTR_0005s04490 // POPTR_0013s03080 // POPTR_0008s11330 // POPTR_0016s03720 // POPTR_0002s08280 // POPTR_0010s04010 // POPTR_0008s20330…
GO:0003924	F	GTPase activity	22	3664	0.027	// POPTR_0003s21080 // POPTR_0014s13420 // POPTR_0001s10710 // POPTR_0008s04270 // POPTR_0003s12690 // POPTR_0010s11630 // POPTR_0003s12540 // POPTR_0002s17220 // POPTR_0966s00200 // POPTR_0002s13620 // POPTR_0011s00840 // POPTR_0010s22570 // POPTR_0011s05750 // POPTR_0012s04500 // POPTR_0002s02340 // POPTR_0006s09610 // POPTR_0001s09180 // POPTR_0013s05340 // POPTR_0001s09330 // POPTR_0017s11740…
GO:0000287	F	magnesium ion binding	24	3664	0.032	// POPTR_0092s00200 // POPTR_0017s00800 // POPTR_0004s03810 // POPTR_0011s07630 // POPTR_0008s02740 // POPTR_0006s11800 // POPTR_0007s07360 // POPTR_0001s03890 // POPTR_0001s29370 // POPTR_0004s07320 // POPTR_0016s12760 // POPTR_0004s09350 // POPTR_0015s10920 // POPTR_0004s23110 // POPTR_0008s00310 // POPTR_0012s05410 // POPTR_0016s06640 // POPTR_0015s14380 // POPTR_0001s31580 // POPTR_0121s00210…
GO:0016769	F	transferase activity, transferring nitrogenous groups	15	3664	0.032	// POPTR_0012s10630 // POPTR_0001s16300 // POPTR_0005s15890 // POPTR_0016s13970 // POPTR_0006s10770 // POPTR_0007s06190 // POPTR_0017s04600 // POPTR_0011s11570 // POPTR_0018s08910 // POPTR_0006s15410 // POPTR_0006s02170 // POPTR_0008s19160 // POPTR_0018s02250 // POPTR_0013s11820 // POPTR_0009s08570
GO:0016788	F	hydrolase activity, acting on ester bonds	80	3664	0.042	// POPTR_0005s06270 // POPTR_0012s02170 // POPTR_0013s06120 // POPTR_0015s06930 // POPTR_0007s10960 // POPTR_0010s19610 // POPTR_0019s00960 // POPTR_0002s21490 // POPTR_0008s18950 // POPTR_0008s08650 // POPTR_0003s11310 // POPTR_0016s14650 // POPTR_0019s00980 // POPTR_0009s15310 // POPTR_0006s13680 // POPTR_0010s23850 // POPTR_0001s35620 // POPTR_0004s05400 // POPTR_0008s01330 // POPTR_0018s11890…
GO:0016758	F	transferase activity, transferring hexosyl groups	39	3664	0.044	// POPTR_0017s13350 // POPTR_0006s07060 // POPTR_0004s12240 // POPTR_0007s06550 // POPTR_0009s01210 // POPTR_0013s00710 // POPTR_0014s13640 // POPTR_0018s11290 // POPTR_0008s02900 // POPTR_0006s16380 // POPTR_0006s13320 // POPTR_0003s14230 // POPTR_0005s24790 // POPTR_0001s45420 // POPTR_0018s10320 // POPTR_0016s08770 // POPTR_0005s22300 // POPTR_0002s23730 // POPTR_0002s06120 // POPTR_0021s00630…
GO:0051213	F	dioxygenase activity	10	3664	0.05	// POPTR_0017s07870 // POPTR_0013s06040 // POPTR_0014s01850 // POPTR_0005s03560 // POPTR_0008s15720 // POPTR_0019s05510 // POPTR_0003s06560 // POPTR_0001s38310 // POPTR_0004s13450 // POPTR_0013s02310
GO:0034357	C	photosynthetic membrane	25	3664	9e-08	// POPTR_0003s05110 // POPTR_0008s02900 // POPTR_0005s06420 // POPTR_0010s06190 // POPTR_0006s14630 // POPTR_0005s13860 // POPTR_0002s25510 // POPTR_0001s44210 // POPTR_0007s12070 // POPTR_0001s42970 // POPTR_0004s03160 // POPTR_0018s07160 // POPTR_0005s22830 // POPTR_0011s14550 // POPTR_0008s05030 // POPTR_0011s03390 // POPTR_0011s17170 // POPTR_0002s25810 // POPTR_0014s17400 // POPTR_0010s21730…
GO:0009521	C	photosystem	23	3664	1e-07	// POPTR_0011s14540 // POPTR_0005s06420 // POPTR_0010s06190 // POPTR_0006s14630 // POPTR_0005s13860 // POPTR_0002s25510 // POPTR_0001s44210 // POPTR_0007s12070 // POPTR_0001s42970 // POPTR_0004s03160 // POPTR_0018s07160 // POPTR_0005s22830 // POPTR_0011s14550 // POPTR_0008s05030 // POPTR_0011s03390 // POPTR_0011s17170 // POPTR_0002s25810 // POPTR_0014s17400 // POPTR_0010s21730 // POPTR_0001s11600…
GO:0009579	C	thylakoid	25	3664	1e-07	// POPTR_0003s05110 // POPTR_0008s02900 // POPTR_0005s06420 // POPTR_0010s06190 // POPTR_0006s14630 // POPTR_0005s13860 // POPTR_0002s25510 // POPTR_0001s44210 // POPTR_0007s12070 // POPTR_0001s42970 // POPTR_0004s03160 // POPTR_0018s07160 // POPTR_0005s22830 // POPTR_0011s14550 // POPTR_0008s05030 // POPTR_0011s03390 // POPTR_0011s17170 // POPTR_0002s25810 // POPTR_0014s17400 // POPTR_0010s21730…
GO:0005618	C	cell wall	36	3664	3.8e-06	// POPTR_0017s13350 // POPTR_0012s02170 // POPTR_0006s07060 // POPTR_0015s01610 // POPTR_0009s01210 // POPTR_0002s23730 // POPTR_0011s00480 // POPTR_0014s13640 // POPTR_0006s13680 // POPTR_0006s16380 // POPTR_0014s06260 // POPTR_0011s13830 // POPTR_0018s10320 // POPTR_0005s22300 // POPTR_0004s02030 // POPTR_0002s06120 // POPTR_0005s02250 // POPTR_0014s11030 // POPTR_0006s07580 // POPTR_0018s12530…
GO:0005576	C	extracellular region	25	3664	1.1e-05	// POPTR_0006s07060 // POPTR_0009s01210 // POPTR_0006s16380 // POPTR_0013s00710 // POPTR_0014s13640 // POPTR_0008s02790 // POPTR_0009s15110 // POPTR_0014s11030 // POPTR_0018s10320 // POPTR_0005s22300 // POPTR_0002s23730 // POPTR_0007s07790 // POPTR_0002s06120 // POPTR_0007s14750 // POPTR_0003s13940 // POPTR_0013s03350 // POPTR_0015s11510 // POPTR_0007s14570 // POPTR_0013s14860 // POPTR_0006s12480…
GO:0009523	C	photosystem II	16	3664	1.2e-05	// POPTR_0010s06190 // POPTR_0002s25810 // POPTR_0018s07160 // POPTR_0006s14630 // POPTR_0005s13860 // POPTR_0001s44210 // POPTR_0007s12070 // POPTR_0008s05030 // POPTR_0010s21730 // POPTR_0011s03390 // POPTR_0011s14550 // POPTR_0011s14540 // POPTR_0002s05660 // POPTR_0005s22830 // POPTR_0001s42970 // POPTR_0004s03160
GO:0044436	C	thylakoid part	16	3664	1.3e-05	// POPTR_0002s25810 // POPTR_0005s13860 // POPTR_0001s44210 // POPTR_0007s12070 // POPTR_0008s05030 // POPTR_0010s21730 // POPTR_0011s03390 // POPTR_0011s14550 // POPTR_0019s14100 // POPTR_0008s02900 // POPTR_0002s05660 // POPTR_0005s22830 // POPTR_0001s42970 // POPTR_0004s03160 // POPTR_0005s06420 // POPTR_0011s14540
GO:0048046	C	apoplast	18	3664	1.3e-05	// POPTR_0006s16380 // POPTR_0014s13640 // POPTR_0006s18550 // POPTR_0014s11030 // POPTR_0018s10320 // POPTR_0009s01210 // POPTR_0007s14570 // POPTR_0013s14860 // POPTR_0005s22300 // POPTR_0013s00710 // POPTR_0002s06120 // POPTR_0006s07060 // POPTR_0004s02030 // POPTR_0002s23730 // POPTR_0006s12480 // POPTR_0001s12640 // POPTR_0010s11280 // POPTR_0019s14590
GO:0016020	C	membrane	285	3664	1.3e-05	// POPTR_0021s00800 // POPTR_0008s06580 // POPTR_0004s22600 // POPTR_0003s17010 // POPTR_0002s17120 // POPTR_0002s04840 // POPTR_0010s08240 // POPTR_0008s05140 // POPTR_0018s00470 // POPTR_0001s18850 // POPTR_0002s06280 // POPTR_0011s01460 // POPTR_0004s24510 // POPTR_0003s10790 // POPTR_0016s06910 // POPTR_0011s02770 // POPTR_1809s00200 // POPTR_0006s13320 // POPTR_0018s09420 // POPTR_0006s19160…
GO:0030312	C	external encapsulating structure	38	3664	1.6e-05	// POPTR_0017s13350 // POPTR_0012s02170 // POPTR_0006s07060 // POPTR_0015s01610 // POPTR_0009s01210 // POPTR_0002s23730 // POPTR_0011s00480 // POPTR_0014s13640 // POPTR_0006s13680 // POPTR_0006s16380 // POPTR_0014s06260 // POPTR_0011s13830 // POPTR_0018s10320 // POPTR_0005s22300 // POPTR_0004s02030 // POPTR_0002s06120 // POPTR_0018s03210 // POPTR_0005s02250 // POPTR_0014s11030 // POPTR_0006s07580…
GO:0009654	C	oxygen evolving complex	13	3664	2.2e-05	// POPTR_0002s25810 // POPTR_0005s13860 // POPTR_0001s44210 // POPTR_0007s12070 // POPTR_0008s05030 // POPTR_0010s21730 // POPTR_0011s03390 // POPTR_0011s14550 // POPTR_0011s14540 // POPTR_0002s05660 // POPTR_0005s22830 // POPTR_0001s42970 // POPTR_0004s03160
GO:0044464	C	cell part	533	3664	0.0014	// POPTR_0021s00800 // POPTR_0001s44850 // POPTR_0010s25700 // POPTR_0004s13690 // POPTR_0017s10710 // POPTR_0016s06910 // POPTR_0022s00410 // POPTR_0006s13320 // POPTR_0016s08770 // POPTR_0018s03210 // POPTR_0005s02030 // POPTR_0004s03160 // POPTR_0014s02310 // POPTR_0010s20740 // POPTR_0019s10540 // POPTR_0004s21180 // POPTR_0010s02590 // POPTR_0002s10880 // POPTR_0018s09750 // POPTR_0008s14770…
GO:0005623	C	cell	533	3664	0.0014	// POPTR_0021s00800 // POPTR_0001s44850 // POPTR_0010s25700 // POPTR_0004s13690 // POPTR_0017s10710 // POPTR_0016s06910 // POPTR_0022s00410 // POPTR_0006s13320 // POPTR_0016s08770 // POPTR_0018s03210 // POPTR_0005s02030 // POPTR_0004s03160 // POPTR_0014s02310 // POPTR_0010s20740 // POPTR_0019s10540 // POPTR_0004s21180 // POPTR_0010s02590 // POPTR_0002s10880 // POPTR_0018s09750 // POPTR_0008s14770…
GO:0019898	C	extrinsic to membrane	9	3664	0.0014	// POPTR_0005s13860 // POPTR_0001s44210 // POPTR_0008s05030 // POPTR_0010s21730 // POPTR_0011s03390 // POPTR_0007s12070 // POPTR_0002s05660 // POPTR_0005s22830 // POPTR_0004s03160
GO:0009522	C	photosystem I	7	3664	0.018	// POPTR_0011s17170 // POPTR_0002s25510 // POPTR_0014s17400 // POPTR_0003s05110 // POPTR_0001s11600 // POPTR_0008s15100 // POPTR_0005s06420
GO:0042651	C	thylakoid membrane	6	3664	0.028	// POPTR_0011s14550 // POPTR_0011s14540 // POPTR_0008s02900 // POPTR_0001s42970 // POPTR_0005s06420 // POPTR_0019s14100
GO:0043234	C	protein complex	75	3664	0.037	// POPTR_0002s25000 // POPTR_0003s21080 // POPTR_0001s42970 // POPTR_0015s08160 // POPTR_0015s08550 // POPTR_0002s16160 // POPTR_0001s09180 // POPTR_0015s14380 // POPTR_0002s25810 // POPTR_0010s25700 // POPTR_0005s10940 // POPTR_0006s11800 // POPTR_0012s14780 // POPTR_0011s14540 // POPTR_0003s12690 // POPTR_0011s03390 // POPTR_0004s18400 // POPTR_0013s05340 // POPTR_0005s06420 // POPTR_0009s14000…
GO:0009538	C	photosystem I reaction center	5	3664	0.039	// POPTR_0008s15100 // POPTR_0002s25510 // POPTR_0014s17400 // POPTR_0003s05110 // POPTR_0001s11600
