# Supplementary material for: Gene network analysis of poplar root transcriptome in response to drought stress identifies a PtaJAZ3PtaRAP2.6-centered hierarchical network
Source: PLoS One. 2018 Dec 12;13(12):e0208560. doi: 10.1371/journal.pone.0208560 (PMC6291141; doi:10.1371/journal.pone.0208560)
Supplement: S3 Data — (XLSX) [file pone.0208560.s010.xlsx]

## Sheet: Full network
Data S3. Genes associated with putative gene regulatory network constructed using transcription profiling data of poplar roots grown under control and PEG conditions.
RefSeq.Transcript.ID	ProbeID	Gene Title	Gene Symbol (v 2.0)	Gene type
XM_002329911	Ptp.1082.1.A1_at	myb family transcription factor family protein	POPTR_0016s00310g	superhub
XM_002314757	PtpAffx.8326.2.A1_at	JAZ domain containing protein	POPTR_0010s11850g	superhub
XM_002299766	PtpAffx.200732.1.S1_at	Zinc Finger CCCH Domain Containing 66/PtaCCH66	POPTR_0001s25960g	superhub
XM_002303600	PtpAffx.203295.1.S1_s_at	high mobility group family protein	POPTR_0003s13780g	superhub
XM_002314746	PtpAffx.208865.1.S1_x_at	zinc finger (C3HC4-type) RING finger family /PtaC3HC4L	POPTR_0010s11660g	superhub
XM_002316318	PtpAffx.209391.1.S1_s_at	Nuclera receptor corepressor 1 NCOR1	POPTR_0010s22670g	superhub
XM_002323834	PtpAffx.213952.1.S1_at	NAC Domain Containing 028/PtaNAC028	POPTR_0017s12210g	superhub
XM_002325995	PtpAffx.24529.1.A1_at	bZIP transcription factor family protein	POPTR_0019s12170g	superhub
XM_002297841	PtpAffx.75787.2.A1_at	AP2 domain-containing transcription factor family protein	POPTR_0001s12990g	superhub
XM_002312266	Ptp.2010.1.S1_at	ADP-ribosylation factor family protein	POPTR_0008s09940g	hub
XM_002312111	Ptp.4455.1.S1_s_at	plasma membrane intrinsic protein 1-1	POPTR_0008s06580g	hub
XM_002307755	Ptp.5638.1.S1_at	Cycline B2;4	POPTR_0005s27280g	hub
XM_002324444	Ptp.7376.1.S1_a_at	xyloglucan endo-1 family protein /// xyloglucan endo-1 family protein	POPTR_0018s10330g	hub
XM_002306636	Ptp.7939.1.S1_at	F-box family protein	POPTR_0005s20800g	hub
XM_002308953	PtpAffx.11626.1.A1_a_at	phospholipase A2 family protein	POPTR_0006s06970g	hub
XM_002308946	PtpAffx.13062.4.S1_a_at	ein3-binding f-box protein 4 /// f-box family protein	POPTR_0006s06770g	hub
XM_002305968	PtpAffx.132345.1.A1_s_at	Cell division control protein 2 1	POPTR_0004s14080g	hub
XM_002327156	PtpAffx.14620.1.S1_at	gibberellin-regulated family protein	POPTR_0014s02030g	hub
XM_002313481	PtpAffx.205052.1.S1_at	late embryogenesis abundant protein-related / LEA protein-related	POPTR_0009s01790g	hub
XM_002330121	PtpAffx.20694.2.S1_a_at	RALF-LIKE 23 family protein	POPTR_0005s02590g	hub
XM_002317488	PtpAffx.209991.1.S1_at	late embryogenesis abundant protein-related / LEA protein-related	POPTR_0011s12560g	hub
XM_002324751	PtpAffx.214111.1.S1_at	AHP3 (HISTIDINE-CONTAINING PHOSPHOTRANSMITTER 3); histidine phosphotransfer kinase	POPTR_0018s08270g	hub
XM_002330739	PtpAffx.216592.1.S1_at	Small Auxin Upregulated RNA 37	POPTR_0006s29280g	hub
XM_002326323	PtpAffx.219765.1.S1_at	auxin-responsive family protein	POPTR_0006s12840g	hub
XM_002332107	PtpAffx.225385.1.S1_at	root hair defective 3 GTP-binding (RHD3) family protein	POPTR_0012s11780g /// POPTR_0012s11790g	hub
XM_002308056	PtpAffx.44158.1.A1_at	Glycosyl Hydrolases family 16	POPTR_0006s07060g	hub
XM_002299532	PtpAffx.94220.1.A1_at	PLDBETA1 (PHOSPHOLIPASE D BETA 1); phospholipase D	POPTR_1837s00200g	hub
XM_002307355	Ptp.103.1.S1_s_at	hypothetical protein	POPTR_0005s16680g	terminal
---	Ptp.1031.1.A1_at	---	---	terminal
---	Ptp.1076.1.S1_at	---	---	terminal
XM_002298666	Ptp.1148.1.S1_s_at	hypothetical protein	POPTR_0001s32000g	terminal
XM_002304169	Ptp.1153.1.A1_at	oxidoreductase family protein	POPTR_0003s05150g	terminal
XM_002324611	Ptp.1191.1.A1_at	hypothetical protein	POPTR_0018s12970g	terminal
XM_002301328	Ptp.1196.1.A1_at	hypothetical protein	POPTR_0002s16230g	terminal
XM_002325111	Ptp.1224.1.S1_s_at	hypothetical protein	POPTR_0018s11910g	terminal
---	Ptp.1258.1.S1_s_at	hypothetical protein	POPTR_0015s07640g	terminal
---	Ptp.1269.1.S1_at	---	---	terminal
XM_002324969	Ptp.1275.2.S1_s_at	peroxiredoxin family protein	POPTR_0018s09030g	terminal
---	Ptp.1291.1.S1_at	---	---	terminal
XM_002323327	Ptp.1303.1.S1_at	hypothetical protein	POPTR_0016s06690g	terminal
XM_002321034	Ptp.1309.1.A1_at	putative ARP2/3 protein complex subunit p41	POPTR_0014s13810g	terminal
---	Ptp.1329.1.S1_s_at	hypothetical protein	POPTR_0003s14550g	terminal
XM_002319288	Ptp.1349.1.A1_at	hypothetical protein	POPTR_0013s09080g	terminal
XM_002302713	Ptp.1359.2.S1_at	hypothetical protein	POPTR_0002s19970g	terminal
XM_002310686	Ptp.1370.1.S1_s_at	hypothetical protein	POPTR_0007s10940g	terminal
XM_002322841	Ptp.139.1.S1_at	major intrinsic protein 1	POPTR_0016s09090g	terminal
XM_002319121	Ptp.140.1.S1_at	copper/zinc superoxide dismutase 3 family protein	POPTR_0013s05350g	terminal
XM_002300633	Ptp.1421.1.S1_at	multi-copper oxidase type 1 family protein	POPTR_0002s01510g	terminal
---	Ptp.1426.1.S1_at	---	---	terminal
XM_002302415	Ptp.1441.1.S1_at	hypothetical protein	POPTR_0002s13160g	terminal
XM_002312719	Ptp.1460.1.S1_a_at	hypothetical protein	POPTR_0008s20950g	terminal
---	Ptp.1463.2.S1_s_at	---	---	terminal
---	Ptp.1477.1.S1_x_at	hypothetical protein /// hypothetical protein	POPTR_0004s02080g /// POPTR_0011s13770g	terminal
---	Ptp.1490.1.S1_at	hypothetical protein	POPTR_0014s01910g	terminal
XM_002304315	Ptp.1557.2.S1_s_at	syntaxin family protein	POPTR_0003s09400g	terminal
XM_002312202	Ptp.1560.1.S1_at	hypothetical protein	POPTR_0008s08410g	terminal
XM_002306891	Ptp.1584.1.S1_x_at	Chlorophyll a-b binding protein 2	POPTR_0005s26080g	terminal
XM_002313678	Ptp.1591.1.S1_s_at	multicatalytic endopeptidase complex family protein	POPTR_0009s13620g	terminal
XM_002307786	Ptp.1602.1.S1_at	cyclin-dependent kinase family protein	POPTR_0005s27890g	terminal
XM_002320810	Ptp.1616.1.A1_s_at	arabinogalactan-protein	POPTR_0014s09050g	terminal
XM_002301129	Ptp.1631.2.A1_at	F-box family protein	POPTR_0002s12460g	terminal
XM_002324953	Ptp.1646.3.A1_at	hypothetical protein	POPTR_0018s05760g	terminal
XM_002298068	Ptp.1647.1.S1_at	signal peptidase family protein	POPTR_0001s17120g	terminal
---	Ptp.1695.1.A1_at	hypothetical protein	POPTR_0015s07570g	terminal
XM_002306518	Ptp.1728.1.S1_at	F-box family protein	POPTR_0005s17580g	terminal
XM_002301463	Ptp.1743.1.A1_a_at	arginyl-tRNA synthetase family protein	POPTR_0002s19960g	terminal
XM_002300464	Ptp.1762.1.A1_at	hypothetical protein	POPTR_0001s45250g	terminal
XM_002299795	Ptp.1767.1.A1_s_at	UNCOUPLING protein 2	POPTR_0001s25500g	terminal
XM_002303020	Ptp.1770.1.A1_at	hypothetical protein	POPTR_0002s24710g	terminal
XM_002316747	Ptp.1779.1.S1_at	glycosyl hydrolase family 17 family protein	POPTR_0011s09660g	terminal
XM_002320755	Ptp.1807.1.S1_at	cyclic nucleotide-binding domain-containing family protein	POPTR_0014s07900g	terminal
XM_002315789	Ptp.1815.1.S1_at	26S proteasome subunit 8 family protein	POPTR_0010s10860g	terminal
---	Ptp.1824.1.A1_at	hypothetical protein	POPTR_0008s08580g	terminal
XM_002318503	Ptp.1885.1.S1_at	hypothetical protein	POPTR_0012s05060g	terminal
XM_002323321	Ptp.1905.1.A1_at	hypothetical protein	POPTR_0016s06420g	terminal
---	Ptp.1937.1.A1_s_at	hypothetical protein	POPTR_0004s23850g	terminal
---	Ptp.194.1.A1_s_at	hypothetical protein	POPTR_0010s130602g	terminal
XM_002314601	Ptp.1953.1.S1_at	Nicotiana HR lesion-inducing family protein	POPTR_0010s08430g	terminal
XM_002325868	Ptp.1956.1.S1_at	eIF4-gamma/eIF5/eIF2-epsilon domain-containing family protein	POPTR_0019s08080g	terminal
XM_002300728	Ptp.1963.1.S1_at	F-box family protein	POPTR_0002s03600g	terminal
XM_002315238	Ptp.1966.1.S1_at	RNA recognition motif-containing family protein	POPTR_0010s22380g	terminal
XM_002303794	Ptp.199.1.A1_at	ribosomal protein S15	POPTR_0003s17720g	terminal
XM_002320740	Ptp.1993.1.S1_at	thioesterase family protein	POPTR_0014s07490g	terminal
XM_002307550	Ptp.2033.1.A1_at	GCN5-related N-acetyltransferase family protein	POPTR_0005s23200g	terminal
---	Ptp.2046.1.A1_at	hypothetical protein	POPTR_0002s03550g	terminal
XM_002311430	Ptp.2060.1.S1_at	hypothetical protein	POPTR_0008s12170g	terminal
XM_002318999	Ptp.2064.1.S1_at	putative histidine-containing phosphotransfer protein 2	POPTR_0013s02950g	terminal
XM_002297961	Ptp.2065.1.A1_at	pathogenesis-related family protein	POPTR_0001s10120g	terminal
---	Ptp.21.1.S1_s_at	HISTONE DEACETYLASE 2A family protein	POPTR_0004s20020g	terminal
XM_002321053	Ptp.2102.1.S1_s_at	hypothetical protein	POPTR_0014s14370g	terminal
XM_002309430	Ptp.216.1.A1_at	hypothetical protein	POPTR_0006s23730g	terminal
XM_002301069	Ptp.2172.2.S1_s_at	hypothetical protein	POPTR_0002s10870g	terminal
XM_002301934	Ptp.2176.1.S1_at	hypothetical protein	POPTR_0002s02220g	terminal
XM_002325098	Ptp.2186.2.S1_at	leucine aminopeptidase family protein	POPTR_0018s11600g	terminal
---	Ptp.2195.1.S1_at	hypothetical protein	POPTR_0001s19120g	terminal
---	Ptp.2196.1.S1_at	hypothetical protein /// hypothetical protein	POPTR_0003s21900g /// POPTR_0003s21940g	terminal
---	Ptp.220.1.A1_at	---	---	terminal
XM_002323871	Ptp.221.2.A1_s_at	hypothetical protein	POPTR_0017s13100g	terminal
---	Ptp.2215.2.A1_at	hypothetical protein	POPTR_0018s09490g	terminal
XM_002307796	Ptp.2235.2.A1_a_at	hypothetical protein	POPTR_0005s28110g	terminal
---	Ptp.2245.1.S1_at	---	---	terminal
XM_002301406	Ptp.2246.1.A1_at	hypothetical protein	POPTR_0002s18020g	terminal
XM_002300947	Ptp.227.1.A1_at	BTB/POZ domain-containing family protein	POPTR_0002s08340g	terminal
XM_002314226	Ptp.2280.1.A1_s_at	senescence-associated family protein	POPTR_0009s02050g	terminal
XM_002325168	Ptp.229.1.A1_s_at	hypothetical protein	POPTR_0018s12730g	terminal
XM_002325489	Ptp.2341.1.S1_at	hypothetical protein	POPTR_0019s10490g	terminal
XM_002321190	Ptp.2375.1.A1_at	hypothetical protein	POPTR_0014s17230g	terminal
XM_002304819	Ptp.2406.2.S1_a_at	hypothetical protein	POPTR_0003s21070g	terminal
XM_002320280	Ptp.2422.1.S1_at	hypothetical protein	POPTR_0014s11830g	terminal
XM_002305609	Ptp.2446.1.S1_s_at	octicosapeptide/Phox/Bem1p domain-containing family protein	POPTR_0004s03230g	terminal
XM_002308889	Ptp.2498.1.A1_s_at	transcriptional activator family protein	POPTR_0006s04570g	terminal
XM_002298000	Ptp.2503.1.S1_at	hypothetical protein	POPTR_0001s09330g	terminal
XM_002301989	Ptp.2512.1.S1_s_at	isoflavone reductase family protein	POPTR_0002s03580g	terminal
XM_002324547	Ptp.2523.1.S1_s_at	hypothetical protein	POPTR_0018s12410g	terminal
XM_002306465	Ptp.2526.1.A1_at	hypothetical protein	POPTR_0005s18960g	terminal
XM_002299757	Ptp.2542.1.S1_at	ubiquitin-conjugating enzyme 19 family protein	POPTR_0001s26150g	terminal
XM_002300777	Ptp.2550.1.S1_at	hypothetical protein	POPTR_0002s04790g	terminal
---	Ptp.2559.1.A1_a_at	hypothetical protein	POPTR_0012s10050g	terminal
XM_002319164	Ptp.2560.3.S1_s_at	hypothetical protein	POPTR_0013s06360g	terminal
XM_002308448	Ptp.2562.1.S1_s_at	60S ribosomal protein L35	POPTR_0006s23070g	terminal
XM_002299248	Ptp.2605.1.A1_at	hypothetical protein	POPTR_0001s14280g	terminal
XM_002319289	Ptp.2636.1.S1_at	zinc finger family protein	POPTR_0013s09090g	terminal
---	Ptp.2675.1.S1_s_at	hypothetical protein	POPTR_0010s14710g	terminal
XM_002298301	Ptp.2689.1.S1_at	sterol 4-alpha-methyl-oxidase 1 family protein	POPTR_0001s25210g	terminal
XM_002298026	Ptp.2695.1.S1_at	hypothetical protein	POPTR_0001s08810g	terminal
---	Ptp.2698.1.S1_at	hypothetical protein	POPTR_0017s13570g	terminal
XM_002321796	Ptp.2706.1.S1_at	Monocopper oxidase-like protein SKS1 precursor	POPTR_0015s14780g	terminal
XM_002302758	Ptp.2709.1.A1_at	Glycogen synthase kinase-3 MsK-3 family protein	POPTR_0002s19110g	terminal
---	Ptp.2733.1.S1_at	---	---	terminal
---	Ptp.2758.1.S1_at	ribosomal protein L37	POPTR_0001s18370g	terminal
XM_002312642	Ptp.2783.1.A1_at	hypothetical protein	POPTR_0008s19150g	terminal
XM_002302337	Ptp.2838.1.S1_at	hypothetical protein	POPTR_0002s11290g	terminal
XM_002307016	Ptp.2895.1.A1_at	hypothetical protein	POPTR_0005s06970g	terminal
XM_002313014	Ptp.2922.1.S1_at	cyclase associated protein 1	POPTR_0009s11840g	terminal
---	Ptp.2926.1.S1_at	hypothetical protein	POPTR_0009s05220g	terminal
XM_002317112	Ptp.2947.1.S1_at	hypothetical protein	POPTR_0011s01530g	terminal
XM_002305024	Ptp.296.1.S1_at	cellulose synthase family protein	POPTR_0004s05830g	terminal
XM_002318768	Ptp.299.1.A1_s_at	hypothetical protein	POPTR_0012s12870g	terminal
---	Ptp.301.1.A1_at	---	---	terminal
XM_002310841	Ptp.3022.1.A1_s_at	hypothetical protein	POPTR_0007s14590g	terminal
---	Ptp.3051.1.S1_at	---	---	terminal
XM_002302577	Ptp.3052.1.S1_s_at	fatty acid desaturase/cytochrome b5 fusion protein mRNA	POPTR_0002s16740g	terminal
XM_002308144	Ptp.3072.1.S1_s_at	hypothetical protein	POPTR_0006s09130g	terminal
XM_002308271	Ptp.312.1.S1_a_at	DNAJ heat shock N-terminal domain-containing family protein	POPTR_0006s15850g	terminal
---	Ptp.3175.1.S1_at	---	---	terminal
---	Ptp.3181.1.S1_at	---	---	terminal
XM_002323218	Ptp.3206.1.S1_at	hypothetical protein	POPTR_0016s03730g	terminal
XM_002307962	Ptp.3244.1.S1_at	hypothetical protein	POPTR_0006s04290g	terminal
XM_002323219	Ptp.3285.1.S1_at	strictosidine synthase family protein	POPTR_0016s03740g	terminal
XM_002310859	Ptp.3296.2.S1_s_at	hypothetical protein	POPTR_0007s14960g	terminal
XM_002323187	Ptp.3328.2.S1_at	bZIP transcription factor family protein	POPTR_0016s03220g	terminal
XM_002308220	Ptp.3352.1.S1_s_at	transcription factor S-II domain-containing family protein	POPTR_0006s10980g	terminal
XM_002319480	Ptp.3365.2.A1_s_at	hypothetical protein	POPTR_0013s01760g	terminal
XM_002314599	Ptp.3391.1.S1_at	zinc finger family protein	POPTR_0010s08340g	terminal
XM_002299732	Ptp.3401.1.S1_at	DNAJ heat shock N-terminal domain-containing family protein	POPTR_0001s22330g	terminal
---	Ptp.3408.1.S1_at	---	---	terminal
---	Ptp.3457.1.S1_at	---	---	terminal
---	Ptp.3465.2.S1_s_at	chloroplast cystathionine beta lyase family protein	POPTR_0016s03770g	terminal
---	Ptp.3529.1.S1_at	hypothetical protein	POPTR_0019s09450g	terminal
XM_002298594	Ptp.353.2.S1_a_at	ribonucleoside-diphosphate reductase small chain family protein	POPTR_0001s33730g	terminal
XM_002318852	Ptp.3566.1.S1_at	hypothetical protein	POPTR_0012s14750g	terminal
---	Ptp.3579.1.S1_at	---	---	terminal
XM_002321172	Ptp.3655.2.S1_a_at	Zinc finger protein CONSTANS-LIKE 14	POPTR_0014s16870g	terminal
---	Ptp.367.1.A1_at	---	---	terminal
XM_002323378	Ptp.3690.1.S1_at	hypothetical protein	POPTR_0016s07690g	terminal
XM_002319881	Ptp.3703.1.S1_s_at	hypothetical protein	POPTR_0013s14170g	terminal
XM_002300599	Ptp.3714.2.A1_s_at	phosphatase 2C family protein	POPTR_0002s00880g	terminal
---	Ptp.3716.1.S1_at	---	---	terminal
---	Ptp.3748.1.S1_at	hypothetical protein	POPTR_0010s07350g	terminal
---	Ptp.377.1.A1_at	---	---	terminal
XM_002301322	Ptp.3802.1.A1_a_at	U-box domain-containing family protein	POPTR_0002s16150g	terminal
XM_002314165	Ptp.3813.1.S1_at	nodulin-26 family protein	POPTR_0009s03230g	terminal
XM_002309651	Ptp.3856.1.S1_s_at	hypothetical protein	POPTR_0006s28210g	terminal
XM_002298458	Ptp.3876.1.S1_s_at	hypothetical protein	POPTR_0001s28740g	terminal
XM_002319944	Ptp.3889.1.S1_s_at	ROOT PHOTOTROPISM 2 family protein	POPTR_0013s15500g	terminal
XM_002319492	Ptp.3908.1.S1_at	C2 domain-containing family protein	POPTR_0013s01930g	terminal
XM_002304418	Ptp.3912.1.S1_a_at	hypothetical protein	POPTR_0003s11950g	terminal
---	Ptp.3921.1.S1_s_at	putative protein phosphatase	POPTR_0017s00870g	terminal
XM_002324915	Ptp.393.2.S1_at	putative coatmer beta subunit family protein	POPTR_0018s03560g	terminal
XM_002322088	Ptp.3930.1.S1_at	hypothetical protein	POPTR_0015s04970g	terminal
XM_002320131	Ptp.398.1.S1_s_at	hypothetical protein	POPTR_0014s08800g	terminal
XM_002311792	Ptp.3991.1.S1_s_at	hypothetical protein	POPTR_0008s20660g	terminal
XM_002321547	Ptp.4022.1.S1_at	aldehyde dehydrogenase 1 precursor family protein	POPTR_0015s08540g	terminal
---	Ptp.4050.15.A1_x_at	---	---	terminal
XM_002322384	Ptp.4054.1.S1_s_at	hypothetical protein	POPTR_0015s14380g	terminal
XM_002310348	Ptp.4061.1.S1_at	inosine-uridine preferring nucleoside hydrolase family protein	POPTR_0007s00470g	terminal
---	Ptp.4086.1.A1_at	hypothetical protein	POPTR_0017s12770g	terminal
XM_002320785	Ptp.4091.1.S1_at	CAAX protease family protein	POPTR_0014s08490g	terminal
XM_002297963	Ptp.41.1.A1_at	hypothetical protein	POPTR_0001s10090g	terminal
---	Ptp.410.1.A1_s_at	hypothetical protein	POPTR_0013s12380g	terminal
---	Ptp.4101.1.S1_s_at	hypothetical protein	POPTR_0878s00210g	terminal
XM_002325066	Ptp.4118.1.S1_at	hypothetical protein	POPTR_0018s10960g	terminal
XM_002318194	Ptp.4139.1.S1_at	hypothetical protein	POPTR_0012s13350g	terminal
---	Ptp.4180.1.A1_a_at	hypothetical protein	POPTR_0008s00500g	terminal
XM_002299259	Ptp.4190.1.S1_at	Chaperonin CPN60-2 family protein	POPTR_0001s14040g	terminal
XM_002325041	Ptp.4222.1.S1_at	hypothetical protein	POPTR_0018s10490g	terminal
XM_002317655	Ptp.4225.1.S1_at	transducin family protein	POPTR_0011s16030g	terminal
---	Ptp.4228.1.S1_at	---	---	terminal
XM_002308408	Ptp.4279.1.S1_at	E2F TRANSCRIPTION FACTOR-3 family protein	POPTR_0006s22150g	terminal
XM_002325921	Ptp.4284.1.S1_s_at	avirulence-responsive family protein	POPTR_0019s10590g	terminal
XM_002301800	Ptp.4295.1.S1_at	hypothetical protein	POPTR_0002s25620g	terminal
---	Ptp.433.1.A1_at	---	---	terminal
XM_002318178	Ptp.4330.1.S1_a_at	hypothetical protein	POPTR_0012s13060g	terminal
XM_002321225	Ptp.4344.1.S1_at	pore protein 24K chain	POPTR_0014s17940g	terminal
---	Ptp.4351.1.S1_at	---	---	terminal
XM_002317254	Ptp.4365.1.S1_at	hypothetical protein	POPTR_0011s02520g	terminal
XM_002315512	Ptp.4385.1.S1_a_at	NADH-ubiquinone oxidoreductase 19 kDa subunit family protein	POPTR_0010s02690g	terminal
---	Ptp.4391.3.S1_at	---	---	terminal
---	Ptp.4397.1.S1_at	hypothetical protein	POPTR_0004s14900g	terminal
XM_002301096	Ptp.4419.1.S1_at	integral membrane family protein	POPTR_0002s11330g	terminal
XM_002305861	Ptp.4432.1.A1_s_at	translation initiation factor-related family protein	POPTR_0004s08050g	terminal
---	Ptp.4433.1.S1_at	hypothetical protein	POPTR_0018s06470g	terminal
XM_002307859	Ptp.4466.1.S1_at	inositol-1-monophosphatase family protein	POPTR_0006s01600g	terminal
XM_002310381	Ptp.4467.1.S1_at	PROHIBITIN 2 family protein	POPTR_0007s01410g	terminal
XM_002320202	Ptp.4550.1.S1_at	hypothetical protein	POPTR_0014s10260g	terminal
XM_002312113	Ptp.4555.1.S1_s_at	60S acidic ribosomal protein P0-A	POPTR_0008s06620g	terminal
XM_002322633	Ptp.4556.1.S1_s_at	hypothetical protein	POPTR_0016s04600g	terminal
XM_002323809	Ptp.4592.1.S1_s_at	hypothetical protein	POPTR_0017s11710g	terminal
---	Ptp.4613.1.S1_at	---	---	terminal
---	Ptp.4618.1.S1_at	---	---	terminal
---	Ptp.4623.1.S1_at	hypothetical protein	POPTR_0002s03550g	terminal
XM_002318153	Ptp.4637.1.S1_s_at	Calnexin precursor family protein	POPTR_0012s11290g	terminal
XM_002322961	Ptp.4647.1.S1_at	pyruvate decarboxylase family protein	POPTR_0016s12760g	terminal
---	Ptp.4651.1.S1_s_at	RNA-binding protein 45	POPTR_0011s14150g	terminal
XM_002311741	Ptp.4660.1.S1_at	hypothetical protein	POPTR_0008s19430g	terminal
XM_002306613	Ptp.4665.1.A1_s_at	cyclin family protein	POPTR_0005s20380g	terminal
XM_002320700	Ptp.4674.1.S1_x_at	Fasciclin-like arabinogalactan protein 8 precursor	POPTR_0014s06740g	terminal
XM_002308824	Ptp.4675.1.S1_s_at	Cytochrome P450 98A3 family protein	POPTR_0006s03180g	terminal
XM_002322692	Ptp.4677.1.S1_at	zinc finger family protein	POPTR_0016s05880g	terminal
XM_002309251	Ptp.47.1.A1_at	hypothetical protein	POPTR_0006s21010g	terminal
XM_002310750	Ptp.4721.1.S1_at	dolichyl-diphosphooligosaccharide-protein glycosyltransferase 48kDa subunit	POPTR_0007s12340g	terminal
---	Ptp.4758.2.A1_at	---	---	terminal
XM_002299898	Ptp.476.1.S1_s_at	hypothetical protein	POPTR_0001s27110g	terminal
---	Ptp.4763.1.S1_at	hypothetical protein	POPTR_0001s34070g	terminal
XM_002320945	Ptp.4777.1.S1_at	DNAJ heat shock family protein	POPTR_0014s11770g	terminal
XM_002301167	Ptp.4795.1.S1_s_at	disease resistance family protein	POPTR_0002s13070g	terminal
XM_002308283	Ptp.4809.1.S1_s_at	ribosomal protein S8e	POPTR_0006s21990g	terminal
---	Ptp.4811.2.A1_at	---	---	terminal
---	Ptp.4812.1.S1_at	pyrophosphate-dependent phosphofructokinase alpha subunit family protein	POPTR_0005s27920g	terminal
XM_002308314	Ptp.4819.1.S1_s_at	F-box family protein	POPTR_0006s21050g	terminal
---	Ptp.4842.2.A1_at	---	---	terminal
XM_002320821	Ptp.4847.1.S1_at	hypothetical protein	POPTR_0014s09280g	terminal
XM_002319725	Ptp.4863.1.S1_s_at	hypothetical protein	POPTR_0013s07050g	terminal
XM_002303091	Ptp.4899.1.S1_s_at	myb family transcription factor family protein	POPTR_0002s26160g	terminal
XM_002320779	Ptp.4913.1.A1_at	hypothetical protein	POPTR_0014s08410g	terminal
XM_002300068	Ptp.4936.1.S1_s_at	SULFITE OXIDASE family protein	POPTR_0001s33850g	terminal
XM_002304013	Ptp.4944.1.S1_s_at	small nuclear ribonucleoprotein D	POPTR_0003s01050g	terminal
---	Ptp.495.1.A1_s_at	---	---	terminal
XM_002311092	Ptp.4972.1.S1_s_at	hypothetical protein	POPTR_0008s04700g	terminal
---	Ptp.4997.2.A1_s_at	hypothetical protein	POPTR_0014s12680g	terminal
XM_002297745	Ptp.505.1.A1_at	hypothetical protein	POPTR_0001s05640g	terminal
XM_002321166	Ptp.5088.1.S1_at	NUDIX/mutT hydrolase family protein	POPTR_0014s16640g	terminal
XM_002314030	Ptp.5118.1.S1_at	hypothetical protein	POPTR_0009s05960g	terminal
XM_002301807	Ptp.514.1.A1_s_at	hypothetical protein	POPTR_0002s25720g	terminal
XM_002306885	Ptp.515.1.S1_at	hypothetical protein	POPTR_0005s25910g	terminal
XM_002313137	Ptp.5163.2.S1_s_at	ATP-dependent Clp protease proteolytic subunit family protein	POPTR_0009s09240g	terminal
XM_002301984	Ptp.5190.1.S1_at	hypothetical protein	POPTR_0002s03430g	terminal
XM_002297878	Ptp.5194.1.S1_at	FKBP-type peptidyl-prolyl cis-trans isomerase 3 family protein	POPTR_0001s12230g	terminal
XM_002315005	Ptp.5237.1.S1_at	oxygen evolving enhancer 3 family protein	POPTR_0010s17400g	terminal
XM_002311528	Ptp.5245.1.S1_at	hypothetical protein	POPTR_0008s14230g	terminal
XM_002303521	Ptp.5248.1.S1_at	hypothetical protein	POPTR_0003s12000g	terminal
XM_002307717	Ptp.5261.2.S1_a_at	putative sterol-C-methyltransferase family protein	POPTR_0005s26710g	terminal
---	Ptp.5299.1.A1_at	---	---	terminal
XM_002319999	Ptp.5332.1.S1_x_at	zinc-finger family protein	POPTR_0014s01760g	terminal
XM_002312643	Ptp.5344.1.S1_at	alanine-2-oxoglutarate aminotransferase 1 family protein	POPTR_0008s19160g	terminal
XM_002322557	Ptp.5345.1.S1_at	26S proteasome subunit 7 family protein	POPTR_0016s02790g	terminal
XM_002311331	Ptp.5346.1.S1_at	dihydrolipoamide dehydrogenase family protein	POPTR_0008s10020g	terminal
XM_002301793	Ptp.535.1.S1_s_at	26S protease regulatory complex subunit 4 family protein	POPTR_0002s25390g	terminal
XM_002297876	Ptp.5371.1.S1_a_at	hypothetical protein	POPTR_0001s12300g	terminal
XM_002305497	Ptp.5393.1.S1_at	vacuolar ATP synthase subunit B family protein	POPTR_0004s18400g	terminal
---	AFFX-CreX-3_at	---	---	terminal
---	AFFX-Ptp-actin-5_a_at	actin family protein	POPTR_0001s31700g	terminal
---	AFFX-Ptp-actin-5_x_at	actin family protein	POPTR_0001s31700g	terminal
---	AFFX-Ptp-actin-M_s_at	actin family protein	POPTR_0001s31700g	terminal
---	AFFX-Ptp-ef1a-5_x_at	---	---	terminal
---	AFFX-Ptp-ef1a-M_x_at	---	---	terminal
---	AFFX-r2-Ec-bioD-3_at	---	---	terminal
---	Ptp.1023.1.A1_at	hypothetical protein	POPTR_0006s11660g	terminal
---	Ptp.1025.1.A1_at	hypothetical protein	POPTR_0008s09230g	terminal
---	Ptp.541.1.A1_at	---	---	terminal
XM_002315144	Ptp.5414.1.S1_at	LIM domain-containing family protein	POPTR_0010s20100g	terminal
---	Ptp.5440.1.S1_at	hypothetical protein	POPTR_0009s01630g	terminal
XM_002303565	Ptp.5442.1.S1_s_at	hypothetical protein	POPTR_0003s13070g	terminal
XM_002317124	Ptp.5443.2.A1_at	pyrophosphate--fructose-6-phosphate 1-phosphotransferase beta subunit family protein	POPTR_0011s02000g	terminal
XM_002307177	Ptp.5457.1.S1_at	hypothetical protein	POPTR_0005s10420g	terminal
---	Ptp.5474.1.S1_at	hypothetical protein	POPTR_0004s00800g	terminal
XM_002311491	Ptp.549.3.S1_at	hypothetical protein	POPTR_0008s13320g	terminal
---	Ptp.549.3.S1_at	hypothetical protein	POPTR_0008s13320g	terminal
XM_002304189	Ptp.5495.1.S1_at	Profilin 3 family protein	POPTR_0003s04610g	terminal
XM_002314053	Ptp.5502.2.S1_at	ubiquitin-conjugating enzyme 19 family protein	POPTR_0009s05420g	terminal
XM_002320545	Ptp.5544.1.S1_at	hypothetical protein	POPTR_0014s17790g	terminal
XM_002322812	Ptp.5545.1.S1_at	60S ribosomal protein L1	POPTR_0016s08520g	terminal
XM_002309176	Ptp.5556.1.S1_at	casein kinase family protein	POPTR_0006s15000g	terminal
XM_002317188	Ptp.5561.1.A1_at	hypothetical protein	POPTR_0011s04780g	terminal
XM_002319032	Ptp.5572.1.S1_at	hypothetical protein	POPTR_0013s03710g	terminal
XM_002322677	Ptp.5591.1.S1_s_at	40S ribosomal protein S2	POPTR_0016s05530g	terminal
	Ptp.560.1.A1_at	Calcium-transporting ATPase 3 family protein	POPTR_0014s01500g	terminal
XM_002311311	Ptp.5613.1.S1_s_at	hypothetical protein	POPTR_0008s09660g	terminal
	Ptp.5632.3.S1_at	---	---	terminal
XM_002312168	Ptp.5646.1.S1_s_at	hypothetical protein	POPTR_0008s07760g	terminal
XM_002299709	Ptp.5648.1.A1_at	mitochondrial processing peptidase alpha subunit 2 family protein	POPTR_0001s19190g	terminal
XM_002323567	Ptp.5678.1.S1_at	hypothetical protein	POPTR_0016s13030g	terminal
XM_002316204	Ptp.5699.1.S1_at	60S ribosomal protein L35a	POPTR_0010s20140g	terminal
	Ptp.5724.1.S1_at	hypothetical protein /// hypothetical protein	POPTR_0017s13820g /// POPTR_0571s00210g	terminal
XM_002300963	Ptp.5726.1.S1_at	hypothetical protein	POPTR_0002s08680g	terminal
XM_002301818	Ptp.5736.1.S1_at	hypothetical protein	POPTR_0002s25950g	terminal
XM_002316350	Ptp.5756.2.S1_at	Rab-like GTP-ase family protein	POPTR_0010s23310g	terminal
XM_002301098	Ptp.5813.1.S2_at	kn1-like family protein	POPTR_0002s11400g	terminal
XM_002308125	Ptp.5819.1.S1_at	hypothetical protein	POPTR_0006s08660g	terminal
XM_002309538	Ptp.5824.2.S1_a_at	2-on-2 hemoglobin family protein	POPTR_0006s26070g	terminal
XM_002315139	Ptp.5832.2.A1_at	peroxisomal membrane family protein	POPTR_0010s20000g	terminal
XM_002311444	Ptp.5834.1.A1_s_at	hypothetical protein	POPTR_0008s12480g	terminal
	Ptp.5842.2.A1_s_at	putative Tub family protein	POPTR_0008s19970g	terminal
XM_002305361	Ptp.5846.1.S1_s_at	40S ribosomal protein S19	POPTR_0004s11780g	terminal
XM_002317881	Ptp.5858.1.S1_at	NADH2 dehydrogenase family protein	POPTR_0012s05350g	terminal
XM_002318934	Ptp.589.1.S1_at	phosphatase 2C family protein	POPTR_0013s01300g	terminal
	Ptp.5891.1.S1_s_at	---	---	terminal
	Ptp.5900.2.S1_a_at	hypothetical protein	POPTR_0005s10780g	terminal
XM_002305454	Ptp.5908.1.S1_at	hypothetical protein	POPTR_0004s17630g	terminal
	Ptp.5937.1.S1_at	hypothetical protein	POPTR_0013s02390g	terminal
	Ptp.595.1.A1_at	---	---	terminal
XM_002310661	Ptp.597.1.A1_s_at	hypothetical protein	POPTR_0007s08590g	terminal
XM_002323029	Ptp.6.1.S1_at	hypothetical protein	POPTR_0016s14220g	terminal
XM_002303387	Ptp.6002.1.S1_s_at	zinc-binding family protein	POPTR_0003s09160g	terminal
	Ptp.6006.1.S1_at	---	---	terminal
XM_002315511	Ptp.6015.1.S1_at	SQUAMOSA PROMOTER BINDING protein-LIKE 7	POPTR_0010s02710g	terminal
XM_002298767	Ptp.603.1.A1_at	hypothetical protein	POPTR_0001s29370g	terminal
XM_002315823	Ptp.6046.1.A1_at	hypothetical protein	POPTR_0010s11780g	terminal
XM_002311774	Ptp.6052.1.S1_s_at	hypothetical protein	POPTR_0008s20130g	terminal
XM_002316670	Ptp.607.1.S1_at	hypothetical protein	POPTR_0011s03360g	terminal
XM_002315164	Ptp.6077.1.S1_at	hypothetical protein	POPTR_0010s20560g	terminal
XM_002312351	Ptp.6081.1.S1_at	hypothetical protein	POPTR_0008s11770g	terminal
XM_002316710	Ptp.6200.1.S1_at	eukaryotic translation initiation factor 4E family protein	POPTR_0011s03020g	terminal
XM_002307684	Ptp.6252.1.S1_a_at	GAST-like gene product family protein	POPTR_0005s26030g	terminal
XM_002310807	Ptp.6268.1.A1_s_at	hypothetical protein	POPTR_0007s13820g	terminal
	Ptp.6280.1.S1_at	hypothetical protein	POPTR_0015s06810g	terminal
XM_002314996	Ptp.6290.1.S1_at	hypothetical protein	POPTR_0010s17170g	terminal
XM_002303490	Ptp.6319.2.S1_a_at	myb family transcription factor family protein	POPTR_0003s11360g	terminal
XM_002298704	Ptp.6354.1.S1_a_at	hypothetical protein	POPTR_0001s30950g	terminal
XM_002314877	Ptp.6376.1.S1_s_at	hypothetical protein	POPTR_0010s14710g	terminal
XM_002310165	Ptp.6379.1.S1_at	hypothetical protein	POPTR_0007s12370g	terminal
XM_002321805	Ptp.6385.1.S1_at	fasciclin-like AGP 15 family protein	POPTR_0015s14570g	terminal
XM_002304674	Ptp.6424.1.S1_at	PUTATIVE TYPE 1 MEMBRANE family protein	POPTR_0003s17680g	terminal
XM_002308146	Ptp.6445.1.A1_at	succinate dehydrogenase subunit 4 family protein	POPTR_0006s09170g	terminal
XM_002301157	Ptp.6450.1.S1_at	hypothetical protein	POPTR_0002s12930g	terminal
XM_002302396	Ptp.6461.2.A1_at	hypothetical protein	POPTR_0002s12500g	terminal
XM_002301243	Ptp.6462.1.S1_s_at	3-phosphoshikimate 1-carboxyvinyltransferase family protein	POPTR_0002s14740g	terminal
	Ptp.6464.1.S1_at	hypothetical protein	POPTR_0003s07470g	terminal
XM_002297595	Ptp.6487.1.S1_x_at	alpha-tubulin 2 family protein	POPTR_0001s04180g	terminal
XM_002310126	Ptp.6505.1.S1_at	multi-copper oxidase type 1 family protein	POPTR_0007s11600g	terminal
XM_002324200	Ptp.6528.1.S1_s_at	hypothetical protein	POPTR_0018s00550g	terminal
	Ptp.6555.1.A1_at	WD-40 repeat protein MSI4	POPTR_0018s06840g	terminal
XM_002308733	Ptp.6569.1.S1_at	hypothetical protein	POPTR_0006s00900g	terminal
XM_002303910	Ptp.6573.1.S1_at	hypothetical protein	POPTR_0003s19300g	terminal
	Ptp.6588.2.S1_at	hypothetical protein /// hypothetical protein	POPTR_0017s01120g /// POPTR_1177s00200g	terminal
XM_002316152	Ptp.6594.1.S1_at	hypothetical protein	POPTR_0010s19130g	terminal
	Ptp.6595.1.S1_s_at	Xyloglucan endotransglucosylase/hydrolase protein 9 precursor	POPTR_0019s14590g	terminal
XM_002301820	Ptp.666.1.S1_at	hypothetical protein	POPTR_0002s25970g	terminal
XM_002322054	Ptp.6661.1.S1_at	hypothetical protein	POPTR_0015s04320g	terminal
XM_002320492	Ptp.6668.1.S1_at	truncated acetyl Co-A acetyltransferase-like family protein	POPTR_0014s16670g	terminal
XM_002310074	Ptp.6713.1.S1_at	hypothetical protein	POPTR_0007s08580g	terminal
XM_002314409	Ptp.6717.1.S1_at	ribosomal protein L33	POPTR_0010s02680g	terminal
XM_002298297	Ptp.6723.1.S1_at	hypothetical protein	POPTR_0001s25370g	terminal
XM_002298472	Ptp.6740.1.S1_at	hypothetical protein	POPTR_0001s28970g	terminal
	Ptp.6764.1.S1_s_at	hypothetical protein	POPTR_0012s06735g	terminal
	Ptp.6779.1.S1_at	---	---	terminal
XM_002298813	Ptp.6813.1.S1_at	hypothetical protein	POPTR_0001s37130g	terminal
	Ptp.6839.1.A1_at	hypothetical protein	POPTR_0004s21630g	terminal
XM_002314438	Ptp.6842.1.S1_at	dehydroquinate dehydratase family protein	POPTR_0010s02070g	terminal
	Ptp.6848.1.S1_at	60S acidic ribosomal protein P1	POPTR_0012s02860g	terminal
	Ptp.6848.2.S1_s_at	60S acidic ribosomal protein P1	POPTR_0012s02860g	terminal
XM_002312770	Ptp.6857.1.S1_s_at	hypothetical protein	POPTR_0009s16730g	terminal
XM_002310114	Ptp.6862.1.S1_at	hypothetical protein	POPTR_0007s11160g	terminal
XM_002299934	Ptp.6926.1.A1_at	dihydropyrimidinase family protein	POPTR_0001s28020g	terminal
XM_002321213	Ptp.6933.1.S1_s_at	hypothetical protein	POPTR_0014s17730g	terminal
XM_002317114	Ptp.698.1.A1_at	bromo-adjacent homology (BAH) domain-containing family protein	POPTR_0011s01570g	terminal
XM_002300743	Ptp.7.1.S1_at	actin-depolymerizing factor 6 family protein	POPTR_0002s03990g	terminal
XM_002304942	Ptp.700.1.A1_at	hypothetical protein	POPTR_0004s02940g	terminal
	Ptp.7066.1.S1_at	---	---	terminal
XM_002299450	Ptp.707.1.A1_at	high mobility group family protein	POPTR_0001s10410g	terminal
XM_002311730	Ptp.7095.1.S1_at	hypothetical protein	POPTR_0008s19110g	terminal
XM_002317238	Ptp.7105.1.S1_s_at	hypothetical protein	POPTR_0011s03350g	terminal
XM_002315108	Ptp.7120.1.S1_at	hypothetical protein	POPTR_0010s19280g	terminal
XM_002313038	Ptp.7134.1.S1_a_at	hemeoglobin family protein	POPTR_0009s11390g	terminal
	Ptp.7141.1.A1_at	---	---	terminal
XM_002317172	Ptp.7167.1.S1_s_at	pectin methylesterase family protein	POPTR_0011s00480g	terminal
	Ptp.7169.1.S1_at	---	---	terminal
XM_002309241	Ptp.7180.2.S1_s_at	rhomboid family protein	POPTR_0006s21220g	terminal
XM_002302663	Ptp.7208.1.S1_at	haloacid dehalogenase-like hydrolase family protein	POPTR_0002s18620g	terminal
XM_002308468	Ptp.7229.1.S1_at	hypothetical protein	POPTR_0006s23410g	terminal
	Ptp.7243.1.A1_at	---	---	terminal
	Ptp.725.1.A1_at	hypothetical protein	POPTR_0002s14750g	terminal
XM_002322183	Ptp.7267.1.A1_a_at	GLUCAN SYNTHASE-LIKE 8 family protein	POPTR_0015s10090g	terminal
	Ptp.727.1.A1_at	---	---	terminal
XM_002309634	Ptp.7281.1.A1_at	hypothetical protein	POPTR_0006s27890g	terminal
XM_002298994	Ptp.732.1.A1_at	hypothetical protein	POPTR_0001s46710g	terminal
XM_002297949	Ptp.7327.1.S1_at	hypothetical protein	POPTR_0001s10370g	terminal
XM_002317314	Ptp.734.1.A1_at	hypothetical protein	POPTR_0011s09340g	terminal
XM_002312312	Ptp.7359.1.S1_at	hypothetical protein	POPTR_0008s10880g	terminal
XM_002301454	Ptp.7393.1.S1_at	hypothetical protein	POPTR_0002s20270g	terminal
XM_002300605	Ptp.7394.1.A1_at	hypothetical protein	POPTR_0002s01040g	terminal
XM_002306435	Ptp.74.1.S1_at	hypothetical protein	POPTR_0005s18220g	terminal
XM_002318271	Ptp.7439.1.S1_at	mitogen-activated protein kinase kinase	POPTR_0012s04010g	terminal
XM_002309575	Ptp.7500.1.S1_at	cysteine-rich polycomb-like family protein	POPTR_0006s26740g	terminal
XM_002310726	Ptp.7527.1.S1_at	DNA binding with one finger 5 family protein	POPTR_0007s11790g	terminal
XM_002324011	Ptp.759.1.S1_at	hypothetical protein	POPTR_0017s11740g	terminal
XM_002321913	Ptp.7601.1.S1_s_at	hypothetical protein	POPTR_0015s00580g	terminal
XM_002321031	Ptp.7624.1.S1_s_at	hypothetical protein	POPTR_0014s13720g	terminal
XM_002311783	Ptp.7630.1.S1_at	hypothetical protein	POPTR_0008s20380g	terminal
	Ptp.7640.1.S1_at	---	---	terminal
	Ptp.7664.1.S1_at	hypothetical protein /// hypothetical protein	POPTR_0004s135002g /// POPTR_0017s11280g	terminal
XM_002315030	Ptp.7669.1.S1_at	PHOSPHOGLYCERATE KINASE 1 family protein	POPTR_0010s17860g	terminal
	Ptp.7670.1.S1_at	hypothetical protein	POPTR_0015s08650g	terminal
XM_002303207	Ptp.7694.1.S1_s_at	zinc finger family protein	POPTR_0003s06390g	terminal
	Ptp.7730.1.S1_at	---	---	terminal
	Ptp.7752.1.S1_at	hypothetical protein	POPTR_0012s05400g	terminal
XM_002306856	Ptp.7785.1.A1_s_at	hypothetical protein	POPTR_0005s25360g	terminal
	Ptp.7787.1.S1_s_at	hypothetical protein	POPTR_0013s13210g	terminal
XM_002323995	Ptp.78.3.A1_a_at	PYRUVATE DEHYDROGENASE E1 BETA family protein	POPTR_0017s11290g	terminal
	Ptp.7805.1.A1_at	hypothetical protein	POPTR_0004s12760g	terminal
	Ptp.7808.1.S1_at	WD-40 repeat family protein	POPTR_0016s12590g	terminal
	Ptp.7834.1.S1_at	---	---	terminal
	Ptp.784.1.A1_at	---	---	terminal
XM_002300016	Ptp.7840.1.S1_at	transducin family protein	POPTR_0001s35300g	terminal
XM_002322033	Ptp.7842.1.A1_at	hypothetical protein	POPTR_0015s03960g	terminal
XM_002313839	Ptp.791.1.S1_s_at	cinnamyl-alcohol dehydrogenase family protein	POPTR_0009s09870g	terminal
XM_002319444	Ptp.7929.1.S1_at	hypothetical protein	POPTR_0013s00920g	terminal
XM_002305738	Ptp.7947.1.S1_s_at	hypothetical protein	POPTR_0004s049001g	terminal
	Ptp.798.1.A1_at	60S ribosomal protein L26B	POPTR_0005s08430g	terminal
XM_002325120	Ptp.8005.1.S1_at	hypothetical protein	POPTR_0018s12110g	terminal
	Ptp.8006.1.S1_at	hypothetical protein	POPTR_0018s07360g	terminal
	Ptp.8006.1.S1_s_at	hypothetical protein	POPTR_0018s07360g	terminal
	Ptp.8008.1.S1_at	---	---	terminal
	Ptp.8045.1.S1_at	---	---	terminal
	Ptp.8051.1.S1_at	---	---	terminal
XM_002314899	Ptp.8066.1.S1_s_at	bZIP family transcription factor family protein	POPTR_0010s15280g	terminal
XM_002306468	Ptp.8069.1.S1_at	hypothetical protein	POPTR_0005s19010g	terminal
XM_002298664	Ptp.8084.1.A1_at	NBS-like putative resistance family protein	POPTR_0001s32030g	terminal
	Ptp.8086.1.S1_at	---	---	terminal
	Ptp.8088.1.S1_at	---	---	terminal
XM_002300657	Ptp.8133.1.S1_s_at	putative subtilisin precursor family protein	POPTR_0002s02010g	terminal
	Ptp.825.2.S1_at	---	---	terminal
XM_002319959	Ptp.849.1.S1_at	porin family protein	POPTR_0014s00670g	terminal
XM_002315255	Ptp.879.1.A1_at	hypothetical protein	POPTR_0010s22660g	terminal
	Ptp.902.1.S1_s_at	---	---	terminal
XM_002319749	Ptp.930.1.A1_at	hypothetical protein	POPTR_0013s07620g	terminal
XM_002304571	Ptp.96.2.S1_at	hypothetical protein	POPTR_0003s15410g	terminal
XM_002324919	PtpAffx.101182.1.A1_at	zinc finger family protein	POPTR_0018s03670g	terminal
XM_002322413	PtpAffx.101285.1.A1_at	hypothetical protein	POPTR_0015s13610g	terminal
	PtpAffx.101603.1.A1_at	---	---	terminal
	PtpAffx.101954.1.A1_a_at	DNAJ heat shock N-terminal domain-containing family protein	POPTR_0017s13960g	terminal
XM_002314675	PtpAffx.102068.1.A1_at	hypothetical protein	POPTR_0010s10090g	terminal
XM_002301610	PtpAffx.102298.1.S1_at	ROP-INTERACTIVE CRIB MOTIF-CONTAINING protein 2	POPTR_0002s23450g	terminal
XM_002309373	PtpAffx.102425.1.A1_at	hypothetical protein	POPTR_0006s22430g	terminal
	PtpAffx.102441.1.S1_s_at	hypothetical protein	POPTR_0001s37470g	terminal
XM_002323656	PtpAffx.10247.2.S1_at	hypothetical protein	POPTR_0016s14870g	terminal
XM_002323760	PtpAffx.1025.12.S1_at	glucose-6-phosphate 1-dehydrogenase family protein	POPTR_0017s10630g	terminal
XM_002321355	PtpAffx.103104.2.A1_s_at	ACYL-COA binding family protein	POPTR_0015s01250g	terminal
	PtpAffx.10359.1.S1_at	hypothetical protein	POPTR_0015s11300g	terminal
	PtpAffx.103607.1.S1_at	---	---	terminal
	PtpAffx.103624.1.A1_at	---	---	terminal
XM_002324281	PtpAffx.103664.1.A1_at	hypothetical protein	POPTR_0018s02280g	terminal
XM_002310019	PtpAffx.103669.1.S1_at	hypothetical protein	POPTR_0007s07260g	terminal
XM_002308166	PtpAffx.104019.1.A1_at	UNCOUPLING family protein	POPTR_0006s09660g	terminal
	PtpAffx.10405.5.S1_at	---	---	terminal
XM_002319917	PtpAffx.1041.1.S1_at	Xyloglucan endotransglucosylase/hydrolase protein 9 precursor	POPTR_0013s14860g	terminal
XM_002300218	PtpAffx.104155.1.S1_at	hypothetical protein	POPTR_0001s30440g	terminal
	PtpAffx.104239.1.S1_at	---	---	terminal
XM_002299387	PtpAffx.10446.1.S1_a_at	hypothetical protein	POPTR_0001s11430g	terminal
XM_002301923	PtpAffx.104537.1.S1_at	hypothetical protein	POPTR_0002s02080g	terminal
XM_002298065	PtpAffx.10485.1.A1_s_at	developmentally regulated GTP binding family protein	POPTR_0001s17030g	terminal
XM_002316870	PtpAffx.104998.1.S1_at	hypothetical protein	POPTR_0011s12180g	terminal
	PtpAffx.10505.1.S1_at	hypothetical protein	POPTR_0013s14440g	terminal
XM_002322753	PtpAffx.105201.1.S1_at	hypothetical protein	POPTR_0016s07150g	terminal
	PtpAffx.105261.1.S1_at	hypothetical protein	POPTR_0010s03980g	terminal
XM_002319892	PtpAffx.105347.1.S1_at	hypothetical protein	POPTR_0013s14360g	terminal
	PtpAffx.105429.1.S1_at	---	---	terminal
XM_002302373	PtpAffx.105555.2.S1_s_at	esterase/lipase/thioesterase family protein	POPTR_0002s11970g	terminal
XM_002324619	PtpAffx.105772.1.S1_at	hypothetical protein	POPTR_0018s13160g	terminal
XM_002319703	PtpAffx.106060.2.A1_a_at	SNF2 domain-containing family protein	POPTR_0013s06470g	terminal
XM_002307391	PtpAffx.106356.1.S1_s_at	AP2 domain-containing transcription factor family protein	POPTR_0005s15830g	terminal
XM_002322874	PtpAffx.1066.2.S1_a_at	gamma-tonoplast intrinsic protein 2	POPTR_0016s10780g	terminal
XM_002301189	PtpAffx.106853.1.S1_at	hypothetical protein	POPTR_0002s13740g	terminal
XM_002309358	PtpAffx.1069.1.S1_at	aspartyl protease family protein	POPTR_0006s22110g	terminal
XM_002298509	PtpAffx.107185.1.A1_at	hypothetical protein	POPTR_0001s35410g	terminal
XM_002307075	PtpAffx.10759.1.S1_at	heavy-metal-associated domain-containing family protein	POPTR_0005s08160g	terminal
	PtpAffx.107787.1.A1_at	hypothetical protein	POPTR_0005s06050g	terminal
	PtpAffx.107803.1.A1_at	---	---	terminal
XM_002321465	PtpAffx.108105.1.A1_at	hypothetical protein	POPTR_0015s04160g	terminal
	PtpAffx.108273.1.A1_at	auxin-responsive family protein	POPTR_0005s09920g	terminal
XM_002323870	PtpAffx.10834.1.A1_at	hypothetical protein	POPTR_0017s13090g	terminal
	PtpAffx.108488.1.A1_at	hypothetical protein	POPTR_0018s09060g	terminal
XM_002298145	PtpAffx.108518.1.A1_at	hypothetical protein	POPTR_0001s21680g	terminal
XM_002301467	PtpAffx.108613.1.A1_at	FKBP12 interacting family protein	POPTR_0002s19870g	terminal
XM_002320058	PtpAffx.10869.3.S1_a_at	hypothetical protein	POPTR_0014s07240g	terminal
	PtpAffx.109063.1.A1_at	hypothetical protein	POPTR_0003s13700g	terminal
	PtpAffx.109766.1.S1_at	hypothetical protein	POPTR_0001s41400g	terminal
XM_002321192	PtpAffx.11019.1.S1_at	hypothetical protein	POPTR_0014s17280g	terminal
	PtpAffx.111871.1.S1_at	---	---	terminal
	PtpAffx.112078.1.A1_at	---	---	terminal
XM_002324346	PtpAffx.11208.1.A1_at	WRKY transcription factor 17 family protein	POPTR_0018s03450g	terminal
XM_002309292	PtpAffx.11228.2.S1_at	putative SNARE family protein	POPTR_0006s20190g	terminal
	PtpAffx.11231.1.S1_at	hypothetical protein	POPTR_0018s13200g	terminal
XM_002302672	PtpAffx.112322.2.S1_at	SPX domain-containing family protein	POPTR_0002s20690g	terminal
XM_002316813	PtpAffx.112619.1.A1_at	hypothetical protein	POPTR_0011s10800g	terminal
XM_002307884	PtpAffx.112661.1.A1_at	hypothetical protein	POPTR_0006s02420g	terminal
XM_002315333	PtpAffx.112675.1.A1_at	hypothetical protein	POPTR_0010s26050g	terminal
XM_002302278	PtpAffx.112745.1.A1_at	hypothetical protein	POPTR_0002s10080g	terminal
XM_002310190	PtpAffx.112746.1.A1_at	hypothetical protein	POPTR_0007s12760g	terminal
	PtpAffx.112794.1.A1_at	hypothetical protein	POPTR_0014s01950g	terminal
XM_002308281	PtpAffx.113001.1.S1_at	hypothetical protein	POPTR_0006s16050g	terminal
XM_002313384	PtpAffx.113975.1.A1_at	hypothetical protein	POPTR_0009s09320g	terminal
XM_002313991	PtpAffx.11424.2.A1_s_at	zinc finger family protein	POPTR_0009s06840g	terminal
XM_002304324	PtpAffx.114528.1.A1_at	26S proteasome regulatory subunit family protein	POPTR_0003s09720g	terminal
	PtpAffx.114622.1.A1_at	zinc finger family protein	POPTR_0014s10760g	terminal
XM_002323780	PtpAffx.114694.1.A1_at	hypothetical protein	POPTR_0017s11120g	terminal
XM_002300306	PtpAffx.1147.1.A1_at	cell division family protein	POPTR_0001s37020g	terminal
	PtpAffx.114780.1.A1_at	hypothetical protein	POPTR_0002s11370g	terminal
XM_002305168	PtpAffx.114790.1.A1_at	hypothetical protein	POPTR_0004s08750g	terminal
XM_002310483	PtpAffx.115091.1.A1_at	hypothetical protein	POPTR_0007s04250g	terminal
XM_002306270	PtpAffx.115254.1.A1_at	UBIQUITIN-SPECIFIC PROTEASE 4 family protein	POPTR_0005s07640g	terminal
XM_002319715	PtpAffx.115455.1.S1_s_at	hypothetical protein	POPTR_0013s06980g	terminal
XM_002317272	PtpAffx.1156.1.S1_at	hypothetical protein	POPTR_0011s05210g	terminal
XM_002304638	PtpAffx.115647.1.S1_at	Sphingosine-1-phosphate lyase family protein	POPTR_0003s16720g	terminal
XM_002300527	PtpAffx.11595.2.A1_s_at	hypothetical protein	POPTR_0001s46960g	terminal
XM_002316759	PtpAffx.116099.1.S1_at	hypothetical protein	POPTR_0011s09880g	terminal
XM_002325421	PtpAffx.116158.1.S1_at	exostosin family protein	POPTR_0019s06140g	terminal
XM_002301130	PtpAffx.116166.1.S1_at	hypothetical protein	POPTR_0002s12480g	terminal
	PtpAffx.11649.1.A1_at	---	---	terminal
XM_002315520	PtpAffx.11651.2.S1_a_at	hypothetical protein	POPTR_0010s02540g	terminal
XM_002320032	PtpAffx.11652.1.S1_at	hypothetical protein	POPTR_0014s06680g	terminal
XM_002325456	PtpAffx.116687.1.A1_at	hypothetical protein	POPTR_0019s08750g	terminal
	PtpAffx.1169.7.A1_x_at	hypothetical protein	POPTR_0010s23770g	terminal
XM_002315055	PtpAffx.117121.1.S1_s_at	phenazine biosynthesis PhzC/PhzF family protein	POPTR_0010s18340g	terminal
XM_002308665	PtpAffx.117183.1.A1_a_at	armadillo/beta-catenin repeat family protein	POPTR_0006s27900g	terminal
XM_002320809	PtpAffx.1177.2.S1_s_at	exonuclease RRP41 family protein	POPTR_0014s09000g	terminal
	PtpAffx.118041.1.S1_at	hypothetical protein	POPTR_0006s16270g	terminal
XM_002320061	PtpAffx.118106.1.S1_s_at	hypothetical protein	POPTR_0014s07350g	terminal
XM_002300484	PtpAffx.11820.1.A1_at	Mitochondrial import inner membrane translocase subunit Tim13 family protein	POPTR_0001s45640g	terminal
XM_002317008	PtpAffx.11820.2.A1_at	Mitochondrial import inner membrane translocase subunit Tim13 family protein	POPTR_0011s15280g	terminal
XM_002318684	PtpAffx.11837.1.S1_s_at	60S ribosomal protein L17-1	POPTR_0012s09860g	terminal
	PtpAffx.11839.1.A1_s_at	hypothetical protein	POPTR_0014s13480g	terminal
XM_002307241	PtpAffx.11878.2.S1_at	AP2 domain-containing transcription factor family protein	POPTR_0005s18430g	terminal
XM_002321867	PtpAffx.118841.1.S1_at	flowering locus T like family protein	POPTR_0015s13370g	terminal
XM_002306073	PtpAffx.11898.1.A1_at	hypothetical protein	POPTR_0004s16280g	terminal
	PtpAffx.119069.1.S1_at	exostosin family protein	POPTR_0001s00300g	terminal
XM_002314294	PtpAffx.11908.2.S1_a_at	pyruvate dehydrogenase kinase family protein	POPTR_0010s00440g	terminal
XM_002313302	PtpAffx.1192.1.A1_at	armadillo/beta-catenin repeat family protein	POPTR_0009s05800g	terminal
XM_002324537	PtpAffx.119259.1.A1_at	hypothetical protein	POPTR_0018s12250g	terminal
XM_002307703	PtpAffx.119343.1.A1_a_at	hypothetical protein	POPTR_0005s26390g	terminal
	PtpAffx.11945.1.A1_at	---	---	terminal
XM_002313105	PtpAffx.119583.1.S1_s_at	hypothetical protein	POPTR_0009s10000g	terminal
XM_002302012	PtpAffx.1196.1.S1_at	hypothetical protein	POPTR_0002s04010g	terminal
XM_002307894	PtpAffx.119964.1.S1_s_at	RNA recognition motif-containing family protein	POPTR_0006s02650g	terminal
XM_002310288	PtpAffx.120153.1.S1_s_at	xyloglucan endotransglycosylase hydrolase 2 family protein	POPTR_0007s14570g	terminal
	PtpAffx.120374.1.A1_at	---	---	terminal
XM_002317764	PtpAffx.120676.2.A1_at	hypothetical protein	POPTR_0012s02690g	terminal
XM_002319204	PtpAffx.12069.1.A1_at	ribosomal protein S5	POPTR_0013s07350g	terminal
XM_002311417	PtpAffx.120760.1.A1_at	hypothetical protein	POPTR_0008s11820g	terminal
	PtpAffx.120896.1.A1_at	hypothetical protein	POPTR_0012s12100g	terminal
	PtpAffx.120914.1.A1_at	---	---	terminal
XM_002315287	PtpAffx.120918.1.A1_s_at	hypothetical protein	POPTR_0010s23370g	terminal
	PtpAffx.120944.1.A1_at	---	---	terminal
	PtpAffx.120971.1.A1_at	hypothetical protein	POPTR_0006s13270g	terminal
XM_002320917	PtpAffx.121004.1.A1_at	hypothetical protein	POPTR_0014s11070g	terminal
	PtpAffx.121031.1.A1_at	hypothetical protein	POPTR_0018s03100g	terminal
	PtpAffx.121134.1.A1_at	---	---	terminal
	PtpAffx.121225.1.A1_at	hypothetical protein	POPTR_0001s25550g	terminal
XM_002313471	PtpAffx.121346.1.A1_at	hypothetical protein	POPTR_0009s02040g	terminal
XM_002325977	PtpAffx.121966.1.S1_s_at	transducin family protein	POPTR_0019s11710g	terminal
XM_002314944	PtpAffx.12232.1.A1_a_at	hypothetical protein	POPTR_0010s16080g	terminal
XM_002298161	PtpAffx.122394.1.S1_at	beta-glucosidase family protein	POPTR_0001s21430g	terminal
XM_002324037	PtpAffx.122514.1.S1_s_at	hypothetical protein	POPTR_0017s12290g	terminal
	PtpAffx.122535.1.S1_at	esterase/lipase/thioesterase family protein	POPTR_0001s17500g	terminal
XM_002310071	PtpAffx.122584.1.S1_at	hypothetical protein	POPTR_0007s08410g	terminal
	PtpAffx.122940.1.S1_s_at	hypothetical protein	POPTR_0012s04670g	terminal
XM_002309777	PtpAffx.12306.1.S1_a_at	Gamma-secretase subunit APH1-like family protein	POPTR_0007s02080g	terminal
XM_002324124	PtpAffx.123193.1.S1_s_at	hypothetical protein	POPTR_0018s04830g	terminal
XM_002307047	PtpAffx.12324.1.S1_at	hypothetical protein	POPTR_0005s07660g	terminal
XM_002317522	PtpAffx.123534.1.S1_s_at	hypothetical protein	POPTR_0011s13460g	terminal
	PtpAffx.123989.1.S1_at	---	---	terminal
XM_002309025	PtpAffx.12439.3.A1_a_at	expansin family protein	POPTR_0006s08630g	terminal
XM_002304992	PtpAffx.12471.1.S1_at	hypothetical protein	POPTR_0004s06700g	terminal
XM_002319713	PtpAffx.124715.1.S1_at	hypothetical protein	POPTR_0013s06910g	terminal
XM_002301568	PtpAffx.1251.2.S1_at	hypothetical protein	POPTR_0002s21630g	terminal
XM_002307448	PtpAffx.125359.1.S1_at	hypothetical protein	POPTR_0005s21130g	terminal
	PtpAffx.125394.1.S1_at	---	---	terminal
XM_002319442	PtpAffx.125423.1.S1_at	importin alpha-1 subunit family protein	POPTR_0013s00880g	terminal
XM_002314708	PtpAffx.125439.1.S1_s_at	hypothetical protein	POPTR_0010s10930g	terminal
XM_002297657	PtpAffx.1257.1.S1_a_at	TMS membrane family protein	POPTR_0001s07520g	terminal
XM_002318221	PtpAffx.125795.1.A1_s_at	hypothetical protein	POPTR_0012s13920g	terminal
XM_002305754	PtpAffx.125797.1.A1_at	hypothetical protein	POPTR_0004s04460g	terminal
XM_002309032	PtpAffx.126031.1.S1_s_at	zinc finger family protein	POPTR_0006s08770g	terminal
	PtpAffx.126034.1.S1_at	Metal transporter Nramp3 family protein	POPTR_0007s10330g	terminal
XM_002300917	PtpAffx.12605.2.A1_at	hypothetical protein	POPTR_0002s07520g	terminal
XM_002317395	PtpAffx.126071.1.S1_at	pyruvate decarboxylase family protein	POPTR_0011s07630g	terminal
XM_002305708	PtpAffx.126125.1.S1_s_at	peroxisomal targeting signal type 2 receptor family protein	POPTR_0004s05630g	terminal
XM_002311800	PtpAffx.1263.8.S1_at	hypothetical protein	POPTR_0008s20770g	terminal
XM_002315443	PtpAffx.126359.1.S1_s_at	kelch repeat-containing F-box family protein	POPTR_0010s00710g	terminal
XM_002298783	PtpAffx.12640.1.A1_at	hypothetical protein	POPTR_0001s36630g	terminal
XM_002307987	PtpAffx.126410.1.S1_s_at	Heat Stress Transcription Factor family protein	POPTR_0006s04770g	terminal
XM_002313619	PtpAffx.12675.10.S1_at	hypothetical protein	POPTR_0009s15030g	terminal
XM_002323132	PtpAffx.1271.1.A1_at	hypothetical protein	POPTR_0016s01740g	terminal
	PtpAffx.127346.1.A1_at	hypothetical protein	POPTR_0009s08360g	terminal
	PtpAffx.127430.1.A1_at	---	---	terminal
XM_002323189	PtpAffx.127433.1.A1_at	hypothetical protein	POPTR_0016s03280g	terminal
	PtpAffx.127447.1.S1_at	hypothetical protein	POPTR_0007s12540g	terminal
	PtpAffx.127546.1.A1_a_at	hypothetical protein	POPTR_0006s25420g	terminal
XM_002315241	PtpAffx.127598.1.A1_at	hypothetical protein	POPTR_0010s22440g	terminal
XM_002305332	PtpAffx.127904.1.A1_at	kinase family protein	POPTR_0004s12270g	terminal
XM_002313777	PtpAffx.12800.1.S1_a_at	hypothetical protein	POPTR_0009s11560g	terminal
XM_002299264	PtpAffx.128061.1.A1_s_at	hypothetical protein	POPTR_0001s13960g	terminal
XM_002302565	PtpAffx.128163.1.A1_at	CAAX protease family protein	POPTR_0002s16420g	terminal
XM_002321090	PtpAffx.128445.1.S1_at	hypothetical protein	POPTR_0014s15170g	terminal
XM_002311694	PtpAffx.129961.1.S1_at	hypothetical protein	POPTR_0008s17970g	terminal
XM_002305517	PtpAffx.130549.1.S1_at	hypothetical protein	POPTR_0004s19420g	terminal
XM_002325185	PtpAffx.13062.1.A1_s_at	hypothetical protein	POPTR_0018s13070g	terminal
XM_002314319	PtpAffx.130633.1.S1_at	lipase class 3 family protein	POPTR_0010s00800g	terminal
XM_002304787	PtpAffx.130684.1.S1_at	hypothetical protein	POPTR_0003s18860g	terminal
	PtpAffx.130703.1.S1_at	hypothetical protein	POPTR_0018s14400g	terminal
	PtpAffx.130783.3.A1_at	---	---	terminal
XM_002307618	PtpAffx.130976.1.S1_at	ribophorin 2 family protein	POPTR_0005s24790g	terminal
XM_002318952	PtpAffx.1311.1.A1_at	serine/threonine protein phosphatase	POPTR_0013s01620g	terminal
XM_002310555	PtpAffx.131102.1.S1_at	alanine:glyoxylate aminotransferase 2 family protein	POPTR_0007s06190g	terminal
	PtpAffx.131105.1.S1_at	sucrose-phosphatase family protein	POPTR_0016s06640g	terminal
XM_002309487	PtpAffx.131235.1.S1_s_at	hypothetical protein	POPTR_0006s25050g	terminal
XM_002308089	PtpAffx.131433.1.S1_at	hypothetical protein	POPTR_0006s07730g	terminal
XM_002301778	PtpAffx.131475.1.S1_at	auxin-responsive family protein	POPTR_0002s25080g	terminal
XM_002317903	PtpAffx.131613.1.S1_s_at	Actin-related family protein	POPTR_0012s05840g	terminal
XM_002313575	PtpAffx.131835.1.S1_at	hypothetical protein	POPTR_0009s16140g	terminal
XM_002309440	PtpAffx.132065.1.A1_at	hypothetical protein	POPTR_0006s23930g	terminal
XM_002317741	PtpAffx.13217.1.S1_at	hypothetical protein	POPTR_0012s02170g	terminal
XM_002306507	PtpAffx.132398.1.A1_at	hypothetical protein	POPTR_0005s17760g	terminal
XM_002318739	PtpAffx.132417.1.A1_at	hypothetical protein	POPTR_0012s10930g	terminal
XM_002313554	PtpAffx.132556.1.S1_at	cytochrome c1 family protein	POPTR_0009s16660g	terminal
XM_002298448	PtpAffx.132606.1.S1_at	phosphatase 2C family protein	POPTR_0001s28510g	terminal
XM_002317557	PtpAffx.132656.1.A1_at	zinc finger family protein	POPTR_0011s14170g	terminal
	PtpAffx.132698.2.S1_at	---	---	terminal
XM_002322258	PtpAffx.132702.1.A1_at	glycosyl transferase family 29 family protein	POPTR_0015s11530g	terminal
	PtpAffx.132767.1.S1_at	---	---	terminal
XM_002298622	PtpAffx.132910.1.S1_s_at	hypothetical protein	POPTR_0001s33180g	terminal
XM_002302098	PtpAffx.132995.1.S1_at	pleckstrin homology domain-containing family protein	POPTR_0002s05830g	terminal
XM_002317043	PtpAffx.133231.1.S1_at	hypothetical protein	POPTR_0011s16040g	terminal
XM_002317687	PtpAffx.133484.1.A1_at	DC1 domain-containing family protein	POPTR_0012s03540g	terminal
XM_002302005	PtpAffx.133656.2.S1_at	hypothetical protein	POPTR_0002s03860g	terminal
XM_002301018	PtpAffx.133657.1.A1_a_at	cryptochrome 1 family protein	POPTR_0002s09730g	terminal
	PtpAffx.133924.1.A1_at	---	---	terminal
	PtpAffx.133936.1.A1_at	hypothetical protein	POPTR_0013s08550g	terminal
XM_002324004	PtpAffx.13438.1.S1_s_at	hypothetical protein	POPTR_0017s11530g	terminal
XM_002318935	PtpAffx.134522.1.A1_at	hypothetical protein	POPTR_0013s01340g	terminal
	PtpAffx.134631.1.A1_at	---	---	terminal
XM_002305539	PtpAffx.134681.1.A1_at	hypothetical protein	POPTR_0004s01520g	terminal
XM_002317199	PtpAffx.13485.1.A1_at	hypothetical protein	POPTR_0011s04470g	terminal
	PtpAffx.1350.3.S1_at	hypothetical protein	POPTR_0013s12380g	terminal
	PtpAffx.1352.2.A1_at	40S ribosomal protein S24	POPTR_0005s05120g	terminal
	PtpAffx.1352.5.S1_at	hypothetical protein	POPTR_0013s13100g	terminal
XM_002312407	PtpAffx.135416.1.S1_s_at	hypothetical protein	POPTR_0008s12930g	terminal
XM_002321525	PtpAffx.135670.1.S1_at	hypothetical protein	POPTR_0015s08160g	terminal
XM_002322671	PtpAffx.135854.2.S1_at	hypothetical protein	POPTR_0016s05470g	terminal
XM_002315106	PtpAffx.136012.1.A1_at	hypothetical protein	POPTR_0010s19240g	terminal
XM_002308104	PtpAffx.136066.1.A1_at	hypothetical protein	POPTR_0006s08100g	terminal
XM_002309730	PtpAffx.136350.1.S1_at	hypothetical protein	POPTR_0007s01340g	terminal
XM_002310368	PtpAffx.1364.4.S1_s_at	hypothetical protein	POPTR_0007s01010g	terminal
XM_002299674	PtpAffx.136498.1.S1_at	thioredoxin family protein	POPTR_0001s18400g	terminal
XM_002302447	PtpAffx.13651.1.A1_s_at	malate oxidoreductase family protein	POPTR_0002s13630g	terminal
XM_002314894	PtpAffx.13666.1.S1_at	zinc knuckle family protein	POPTR_0010s15230g	terminal
	PtpAffx.13675.1.A1_at	---	---	terminal
XM_002298263	PtpAffx.13692.1.A1_at	THUMP domain-containing family protein	POPTR_0001s26170g	terminal
XM_002303603	PtpAffx.136933.1.S1_s_at	seh1 family protein	POPTR_0003s13810g	terminal
	PtpAffx.136990.1.S1_at	acid phosphatase survival protein SurE	POPTR_0003s04320g	terminal
XM_002302796	PtpAffx.137054.1.S1_at	hypothetical protein	POPTR_0002s22430g	terminal
XM_002324781	PtpAffx.137176.1.S1_s_at	hypothetical protein	POPTR_0018s00760g	terminal
XM_002317946	PtpAffx.137507.1.S1_at	hypothetical protein	POPTR_0012s07090g	terminal
XM_002317694	PtpAffx.137525.1.S1_s_at	hypothetical protein	POPTR_0012s00940g	terminal
XM_002305767	PtpAffx.137532.1.S1_at	hypothetical protein	POPTR_0004s04220g	terminal
XM_002306445	PtpAffx.137556.1.S1_at	APETAL2-like family protein	POPTR_0005s18400g	terminal
XM_002302819	PtpAffx.137572.1.S1_at	ZINC FINGER protein 2	POPTR_0002s21790g	terminal
XM_002301349	PtpAffx.13762.1.S1_s_at	hypothetical protein	POPTR_0002s16760g	terminal
XM_002316211	PtpAffx.13797.1.A1_s_at	UDP-glucoronosyl/UDP-glucosyl transferase family protein	POPTR_0010s20290g	terminal
	PtpAffx.138.1.S1_at	hypothetical protein	POPTR_0001s00450g	terminal
	PtpAffx.138084.1.S1_s_at	carotenoid cleavage dioxygenase 1 family protein	POPTR_0009s06530g	terminal
	PtpAffx.138182.1.S1_at	---	---	terminal
	PtpAffx.138184.1.S1_at	hypothetical protein	POPTR_0001s02650g	terminal
	PtpAffx.138485.1.S1_at	hypothetical protein /// hypothetical protein	POPTR_0011s03500g /// POPTR_1313s00210g	terminal
	PtpAffx.13864.1.A1_at	---	---	terminal
	PtpAffx.138656.1.A1_at	aquaporin TIP-type alpha family protein	POPTR_0018s14910g	terminal
XM_002319430	PtpAffx.138813.1.A1_s_at	subunit A of the heteromeric enzyme ATP citrate lyase family protein	POPTR_0013s00580g	terminal
XM_002304178	PtpAffx.139113.1.S1_at	hypothetical protein	POPTR_0003s04970g	terminal
XM_002313497	PtpAffx.139151.1.S1_at	hypothetical protein	POPTR_0009s01240g	terminal
	PtpAffx.139453.1.S1_at	hypothetical protein	POPTR_0006s14150g	terminal
	PtpAffx.139512.1.S1_at	---	---	terminal
	PtpAffx.139538.1.S1_at	hypothetical protein	POPTR_0019s08950g	terminal
XM_002303469	PtpAffx.13954.1.A1_at	chromodomain-helicase-DNA-binding family protein	POPTR_0003s10950g	terminal
XM_002322365	PtpAffx.140086.1.A1_at	putative pectin methylesterase family protein	POPTR_0015s14740g	terminal
	PtpAffx.140199.1.A1_at	---	---	terminal
	PtpAffx.140305.1.A1_at	---	---	terminal
	PtpAffx.140560.1.A1_at	---	---	terminal
XM_002300904	PtpAffx.140618.1.A1_s_at	hypothetical protein	POPTR_0002s07270g	terminal
XM_002323860	PtpAffx.140896.2.A1_at	hypothetical protein	POPTR_0017s12810g	terminal
XM_002315897	PtpAffx.141088.1.A1_at	hypothetical protein	POPTR_0010s13250g	terminal
	PtpAffx.141102.1.A1_at	hypothetical protein	POPTR_0013s10240g	terminal
XM_002322104	PtpAffx.141254.1.A1_at	hypothetical protein	POPTR_0015s08040g	terminal
XM_002307393	PtpAffx.141306.1.S1_at	basal transcription factor complex subunit-related family protein	POPTR_0005s15770g	terminal
XM_002309935	PtpAffx.141946.1.S1_s_at	hypothetical protein	POPTR_0007s05200g	terminal
	PtpAffx.1420.5.A1_a_at	hypothetical protein	POPTR_0015s07560g	terminal
XM_002309499	PtpAffx.14222.1.A1_at	kinase family protein	POPTR_0006s25290g	terminal
	PtpAffx.14248.1.S1_at	hypothetical protein	POPTR_0013s13240g	terminal
XM_002309643	PtpAffx.142827.2.S1_at	phosphatase 2C family protein	POPTR_0006s28090g	terminal
XM_002324343	PtpAffx.143354.1.S1_at	hypothetical protein	POPTR_0018s03370g	terminal
XM_002298792	PtpAffx.144008.1.S1_s_at	phototropic-responsive NPH3 family protein	POPTR_0001s36720g	terminal
XM_002301245	PtpAffx.14411.1.A1_at	ribosomal protein S13	POPTR_0002s14780g	terminal
XM_002312241	PtpAffx.144134.1.S1_at	leucine-rich repeat family protein	POPTR_0008s09300g	terminal
XM_002308252	PtpAffx.144144.1.S1_at	hypothetical protein	POPTR_0006s15400g	terminal
XM_002321006	PtpAffx.144148.3.S1_at	hypothetical protein	POPTR_0014s13120g	terminal
XM_002318959	PtpAffx.144589.1.S1_at	hypothetical protein	POPTR_0013s01900g	terminal
XM_002305298	PtpAffx.1447.2.S1_s_at	3-oxoacyl-[acyl-carrier-protein] synthase I	POPTR_0004s13640g	terminal
XM_002319709	PtpAffx.144850.1.S1_at	hypothetical protein	POPTR_0013s06760g	terminal
XM_002300742	PtpAffx.144905.1.S1_at	hypothetical protein	POPTR_0002s03950g	terminal
XM_002320820	PtpAffx.1451.1.S1_at	glycosyl hydrolase family 18 family protein	POPTR_0014s09240g	terminal
XM_002303251	PtpAffx.14528.1.A1_a_at	kinesin motor family protein	POPTR_0003s05270g	terminal
XM_002303719	PtpAffx.145296.2.A1_at	hypothetical protein	POPTR_0003s16240g	terminal
XM_002307559	PtpAffx.145406.1.S1_at	hypothetical protein	POPTR_0005s23330g	terminal
XM_002300406	PtpAffx.145426.1.S1_at	solanesyl diphosphate synthase family protein	POPTR_0001s38950g	terminal
XM_002298701	PtpAffx.145511.1.S1_at	hypothetical protein	POPTR_0001s30980g	terminal
XM_002305152	PtpAffx.145560.1.S1_at	hypothetical protein	POPTR_0004s09140g	terminal
XM_002305546	PtpAffx.146214.1.S1_at	ATP-binding-cassette transporter family protein	POPTR_0004s01660g	terminal
XM_002300404	PtpAffx.1463.1.S1_at	hypothetical protein	POPTR_0001s38900g	terminal
XM_002324929	PtpAffx.146463.2.A1_s_at	hypothetical protein	POPTR_0018s06270g	terminal
XM_002307068	PtpAffx.146472.1.A1_at	hypothetical protein	POPTR_0005s08000g	terminal
	PtpAffx.146483.1.A1_at	hypothetical protein	POPTR_0004s03590g	terminal
XM_002324397	PtpAffx.146495.1.A1_at	casein kinase family protein	POPTR_0018s09140g	terminal
	PtpAffx.146740.1.A1_at	---	---	terminal
	PtpAffx.146810.1.A1_at	hypothetical protein	POPTR_0004s23110g	terminal
XM_002306957	PtpAffx.146834.1.A1_at	hypothetical protein	POPTR_0005s27660g	terminal
XM_002317274	PtpAffx.146912.1.A1_at	xyloglucan endo-1 family protein	POPTR_0011s02990g	terminal
XM_002324967	PtpAffx.147176.1.A1_s_at	CDK-activating kinase 1at family protein	POPTR_0018s09000g	terminal
XM_002319069	PtpAffx.1472.2.A1_a_at	hypothetical protein	POPTR_0013s04340g	terminal
XM_002298200	PtpAffx.147208.1.A1_at	hypothetical protein	POPTR_0001s18800g	terminal
XM_002313880	PtpAffx.147237.1.A1_at	DNA-binding family protein	POPTR_0009s09020g	terminal
XM_002313539	PtpAffx.147311.1.A1_at	Glutamate receptor 3.1 precursor family protein	POPTR_0009s16950g	terminal
	PtpAffx.147366.1.A1_at	---	---	terminal
XM_002318810	PtpAffx.147430.1.A1_at	hypothetical protein	POPTR_0012s13870g	terminal
XM_002325039	PtpAffx.14753.1.A1_at	pathogenesis-related family protein	POPTR_0018s10430g	terminal
XM_002323815	PtpAffx.14780.1.S1_at	hypothetical protein	POPTR_0017s11800g	terminal
XM_002303321	PtpAffx.147935.1.S1_at	aquaporin TIP2.3 family protein	POPTR_0003s07550g	terminal
XM_002310337	PtpAffx.148045.1.S1_s_at	hypothetical protein	POPTR_0007s00300g	terminal
XM_002319968	PtpAffx.148460.1.S1_at	hypothetical protein	POPTR_0014s00900g	terminal
XM_002314033	PtpAffx.148582.1.S1_at	origin recognition complex 1 family protein	POPTR_0009s05910g	terminal
XM_002319913	PtpAffx.148758.1.S1_s_at	hypothetical protein	POPTR_0013s14810g	terminal
XM_002323826	PtpAffx.149.1.A1_at	hypothetical protein	POPTR_0017s12000g	terminal
	PtpAffx.149073.1.A1_at	---	---	terminal
XM_002324215	PtpAffx.149804.1.A1_at	hypothetical protein	POPTR_0018s00870g	terminal
	PtpAffx.1501.1.A1_at	hypothetical protein /// hypothetical protein	POPTR_0011s16240g /// POPTR_0011s16250g	terminal
XM_002307743	PtpAffx.150364.1.S1_at	hypothetical protein	POPTR_0005s27110g	terminal
XM_002306673	PtpAffx.150427.1.S1_at	hypothetical protein	POPTR_0005s21660g	terminal
XM_002308997	PtpAffx.150447.1.S1_s_at	kinase family protein	POPTR_0006s08020g	terminal
XM_002308371	PtpAffx.150890.1.S1_at	hypothetical protein	POPTR_0006s19730g	terminal
	PtpAffx.15112.1.S1_at	ABC transporter family protein	POPTR_0015s05680g	terminal
XM_002314428	PtpAffx.151179.1.S1_at	hypothetical protein	POPTR_0010s02280g	terminal
	PtpAffx.151270.1.S1_at	---	---	terminal
XM_002297974	PtpAffx.151297.1.S1_s_at	hypothetical protein	POPTR_0001s09910g	terminal
XM_002302776	PtpAffx.151315.1.S1_at	sugar transporter family protein	POPTR_0002s22860g	terminal
XM_002317709	PtpAffx.151334.1.S1_at	hypothetical protein	POPTR_0012s01340g	terminal
	PtpAffx.151612.1.A1_at	---	---	terminal
	PtpAffx.151656.1.A1_at	---	---	terminal
XM_002312184	PtpAffx.151997.1.S1_s_at	methyladenine glycosylase family protein	POPTR_0008s08050g	terminal
	PtpAffx.152014.1.S1_at	---	---	terminal
XM_002325386	PtpAffx.152061.1.S1_s_at	Tubulin alpha-1 chain family protein	POPTR_0019s05160g	terminal
	PtpAffx.152157.1.S1_at	---	---	terminal
XM_002317442	PtpAffx.152254.1.S1_at	hypothetical protein	POPTR_0011s11520g	terminal
XM_002303947	PtpAffx.15237.3.S1_at	chaperonin precursor family protein	POPTR_0003s20870g	terminal
XM_002310335	PtpAffx.152437.1.S1_s_at	GDP dissociation inhibitor family protein	POPTR_0007s00270g	terminal
	PtpAffx.15246.1.A1_at	hypothetical protein	POPTR_0001s35550g	terminal
XM_002310761	PtpAffx.152473.1.S1_at	hypothetical protein	POPTR_0007s12480g	terminal
XM_002322901	PtpAffx.152513.1.S1_at	hypothetical protein	POPTR_0016s09980g	terminal
	PtpAffx.152594.1.S1_at	hypothetical protein	POPTR_0011s10520g	terminal
	PtpAffx.152658.1.S1_at	hypothetical protein	POPTR_0005s21250g	terminal
XM_002301233	PtpAffx.152711.1.S1_at	hypothetical protein	POPTR_0002s14550g	terminal
	PtpAffx.152726.1.S1_at	hypothetical protein	POPTR_0012s06370g	terminal
XM_002312534	PtpAffx.152785.1.S1_at	hypothetical protein	POPTR_0008s16190g	terminal
	PtpAffx.152850.1.A1_a_at	hypothetical protein	POPTR_0005s07070g	terminal
XM_002307604	PtpAffx.153211.1.A1_at	hypothetical protein	POPTR_0005s24450g	terminal
XM_002316611	PtpAffx.153303.1.A1_at	hypothetical protein	POPTR_0011s04460g	terminal
XM_002320781	PtpAffx.153330.1.A1_at	hypothetical protein	POPTR_0014s08440g	terminal
XM_002312823	PtpAffx.154133.2.S1_at	hypothetical protein	POPTR_0009s15800g	terminal
	PtpAffx.154184.1.A1_at	hypothetical protein	POPTR_0005s12710g	terminal
XM_002311086	PtpAffx.154446.1.S1_s_at	hypothetical protein	POPTR_0008s04590g	terminal
XM_002316118	PtpAffx.154542.1.S1_s_at	ligand-effect modulator 3 family protein	POPTR_0010s18110g	terminal
XM_002321024	PtpAffx.1546.1.S1_at	hypothetical protein	POPTR_0014s13510g	terminal
XM_002321179	PtpAffx.154747.1.S1_at	hypothetical protein	POPTR_0014s17020g	terminal
XM_002317160	PtpAffx.154758.1.S1_at	phospholipase/carboxylesterase family protein	POPTR_0011s00760g	terminal
XM_002310731	PtpAffx.154868.1.S1_s_at	EXTRA-LARGE G-protein	POPTR_0007s11920g	terminal
XM_002313468	PtpAffx.15518.1.S1_a_at	hypothetical protein	POPTR_0009s02130g	terminal
XM_002321959	PtpAffx.155226.1.S1_s_at	vesicle-associated membrane family protein	POPTR_0015s01460g	terminal
XM_002302249	PtpAffx.155290.1.S1_at	glycosyl hydrolase family 3 family protein	POPTR_0002s09450g	terminal
	PtpAffx.155601.1.A1_at	---	---	terminal
XM_002301887	PtpAffx.155671.1.S1_at	hypothetical protein	POPTR_0002s01140g	terminal
XM_002319336	PtpAffx.15659.2.S1_at	secretory carrier membrane family protein	POPTR_0013s14100g	terminal
XM_002318584	PtpAffx.156641.1.S1_at	hypothetical protein	POPTR_0012s07480g	terminal
XM_002302268	PtpAffx.156647.1.S1_s_at	hypothetical protein	POPTR_0002s09820g	terminal
XM_002325514	PtpAffx.156655.1.S1_at	thioredoxin family protein	POPTR_0019s11190g	terminal
XM_002315165	PtpAffx.156916.1.S1_at	integral membrane Yip1 family protein	POPTR_0010s20580g	terminal
XM_002308503	PtpAffx.157018.2.S1_s_at	hypothetical protein	POPTR_0006s24090g	terminal
XM_002303320	PtpAffx.157048.1.S1_at	hypothetical protein	POPTR_0003s07520g	terminal
XM_002301133	PtpAffx.15726.2.S1_at	dehydration responsive element binding family protein	POPTR_0002s12550g	terminal
XM_002312142	PtpAffx.157300.1.S1_s_at	hypothetical protein	POPTR_0008s07250g	terminal
XM_002299139	PtpAffx.157395.1.S1_s_at	tumor susceptibility gene 101 family protein	POPTR_0001s07140g	terminal
	PtpAffx.15748.1.S1_at	hypothetical protein	POPTR_0008s02970g	terminal
	PtpAffx.15749.1.S1_at	hypothetical protein	POPTR_0018s04570g	terminal
XM_002307528	PtpAffx.157607.1.S1_at	hypothetical protein	POPTR_0005s22730g	terminal
XM_002318228	PtpAffx.157621.1.S1_at	hypothetical protein	POPTR_0012s14150g	terminal
XM_002300798	PtpAffx.157667.1.S1_s_at	hypothetical protein	POPTR_0002s05170g	terminal
XM_002308091	PtpAffx.157739.1.S1_at	biotin carboxylase precursor family protein	POPTR_0006s07780g	terminal
	PtpAffx.157767.1.S1_at	Presenilin-like family protein	POPTR_0015s06920g	terminal
	PtpAffx.157772.1.S1_at	hypothetical protein	POPTR_0011s04940g	terminal
XM_002300735	PtpAffx.157815.1.S1_at	ribophorin 2 family protein	POPTR_0002s03790g	terminal
XM_002314153	PtpAffx.157864.2.S1_at	hypothetical protein	POPTR_0009s03490g	terminal
XM_002301531	PtpAffx.158329.1.A1_at	hypothetical protein	POPTR_0002s22440g	terminal
XM_002311798	PtpAffx.158411.1.S1_s_at	hypothetical protein	POPTR_0008s20730g	terminal
XM_002325275	PtpAffx.158416.1.S1_at	hypothetical protein	POPTR_0019s00830g	terminal
XM_002298864	PtpAffx.158485.1.S1_at	hypothetical protein	POPTR_0001s38310g	terminal
XM_002309102	PtpAffx.158518.3.S1_at	Ca2+/H+ exchanger family protein	POPTR_0006s10080g	terminal
XM_002317703	PtpAffx.158732.1.S1_at	hypothetical protein	POPTR_0012s01140g	terminal
XM_002300071	PtpAffx.158768.1.S1_at	hypothetical protein	POPTR_0001s33790g	terminal
XM_002320640	PtpAffx.159029.1.A1_s_at	hypothetical protein	POPTR_0014s01400g	terminal
XM_002306886	PtpAffx.159051.1.S1_s_at	hypothetical protein	POPTR_0005s25950g	terminal
XM_002307945	PtpAffx.159172.1.S1_s_at	ubiquitin-associated domain-containing family protein	POPTR_0006s03850g	terminal
	PtpAffx.159172.2.S1_at	hypothetical protein	POPTR_0016s03500g	terminal
XM_002318124	PtpAffx.159193.1.S1_at	serine palmitoyltransferase family protein	POPTR_0012s10630g	terminal
	PtpAffx.159201.1.S1_at	hypothetical protein	POPTR_0009s11190g	terminal
XM_002308829	PtpAffx.159234.1.A1_at	nitrite transporter family protein	POPTR_0006s03250g	terminal
XM_002306127	PtpAffx.159299.1.A1_at	hypothetical protein	POPTR_0004s17400g	terminal
	PtpAffx.159371.1.A1_at	---	---	terminal
XM_002320154	PtpAffx.159635.1.A1_at	hydroquinone glucosyltransferase family protein	POPTR_0014s09180g	terminal
XM_002321149	PtpAffx.159685.1.A1_at	hypothetical protein	POPTR_0014s16290g	terminal
	PtpAffx.159758.1.A1_at	---	---	terminal
XM_002325880	PtpAffx.159854.1.A1_s_at	FtsJ-like methyltransferase family protein	POPTR_0019s08410g	terminal
XM_002321807	PtpAffx.159878.1.A1_at	40S ribosomal protein S20	POPTR_0015s14510g	terminal
XM_002300231	PtpAffx.159916.1.A1_at	hypothetical protein	POPTR_0001s30200g	terminal
	PtpAffx.160.1.A1_at	---	---	terminal
XM_002306261	PtpAffx.160139.1.A1_at	hypothetical protein	POPTR_0005s07370g	terminal
	PtpAffx.160239.1.A1_at	hypothetical protein	POPTR_0001s32620g	terminal
XM_002312024	PtpAffx.160367.1.A1_at	ankyrin repeat family protein	POPTR_0008s04830g	terminal
XM_002304092	PtpAffx.16044.1.S1_at	hypothetical protein	POPTR_0003s06550g	terminal
	PtpAffx.160540.1.A1_at	---	---	terminal
	PtpAffx.16075.1.S1_at	---	---	terminal
XM_002309988	PtpAffx.161051.1.S1_at	DISPROPORTIONATING ENZYME family protein	POPTR_0007s06550g	terminal
	PtpAffx.161126.1.S1_at	---	---	terminal
XM_002301197	PtpAffx.161309.1.S1_at	transcription factor family protein	POPTR_0002s13920g	terminal
XM_002311706	PtpAffx.161349.1.S1_s_at	hypothetical protein	POPTR_0008s18180g	terminal
XM_002318519	PtpAffx.161399.1.S1_at	enolase family protein	POPTR_0012s05410g	terminal
XM_002315089	PtpAffx.161408.1.S1_s_at	hypothetical protein	POPTR_0010s18980g	terminal
	PtpAffx.161607.1.S1_at	hypothetical protein	POPTR_0001s40390g	terminal
XM_002297912	PtpAffx.161644.1.S1_s_at	hypothetical protein	POPTR_0001s11360g	terminal
XM_002310075	PtpAffx.161661.1.S1_s_at	hypothetical protein	POPTR_0007s08600g	terminal
	PtpAffx.161704.1.S1_at	---	---	terminal
XM_002322793	PtpAffx.161733.1.S1_at	fus3-complementing family protein	POPTR_0016s08080g	terminal
	PtpAffx.161852.1.A1_at	hypothetical protein /// hypothetical protein	POPTR_0006s11680g /// POPTR_0946s00200g	terminal
	PtpAffx.161884.1.A1_at	hypothetical protein	POPTR_0017s142102g	terminal
XM_002300261	PtpAffx.162015.1.A1_at	hypothetical protein	POPTR_0001s29470g	terminal
XM_002307804	PtpAffx.162040.1.S1_at	hypothetical protein	POPTR_0006s00340g	terminal
XM_002322224	PtpAffx.162051.1.S1_a_at	hypothetical protein	POPTR_0015s10890g	terminal
	PtpAffx.162571.1.A1_at	---	---	terminal
XM_002318270	PtpAffx.162634.1.A1_at	aminotransferase class 1 and 2 family protein	POPTR_0012s04080g	terminal
XM_002315043	PtpAffx.162816.1.S1_at	SUCCINIC SEMIALDEHYDE DEHYDROGENASE family protein	POPTR_0010s18120g	terminal
XM_002320434	PtpAffx.16282.1.S1_at	hypothetical protein	POPTR_0014s15290g	terminal
XM_002303962	PtpAffx.162930.2.S1_at	alpha-tubulin 2 family protein	POPTR_0003s21080g	terminal
	PtpAffx.16305.1.S1_at	---	---	terminal
XM_002316814	PtpAffx.163089.1.S1_at	transport protein sec61	POPTR_0011s10920g	terminal
XM_002312914	PtpAffx.163275.2.S1_at	26S proteasome regulatory subunit S3 family protein	POPTR_0009s13920g	terminal
XM_002319127	PtpAffx.163413.1.S1_s_at	hypothetical protein	POPTR_0013s05500g	terminal
XM_002322206	PtpAffx.163673.1.S1_at	hypothetical protein	POPTR_0015s10610g	terminal
XM_002314883	PtpAffx.163708.1.S1_s_at	hypothetical protein	POPTR_0010s148602g	terminal
	PtpAffx.16371.1.A1_at	hypothetical protein	POPTR_0035s00320g	terminal
XM_002312439	PtpAffx.163820.1.S1_at	hypothetical protein	POPTR_0008s13630g	terminal
XM_002324916	PtpAffx.16395.1.S1_a_at	hypothetical protein	POPTR_0018s03570g	terminal
	PtpAffx.163963.1.S1_at	---	---	terminal
XM_002312684	PtpAffx.164065.1.S1_s_at	oxidoreductase family protein	POPTR_0008s20230g	terminal
	PtpAffx.164072.1.S1_at	---	---	terminal
XM_002315979	PtpAffx.1691.1.A1_a_at	hypothetical protein	POPTR_0010s15010g	terminal
XM_002301500	PtpAffx.17025.3.A1_s_at	phosphatase 2C family protein	POPTR_0002s19100g	terminal
XM_002323372	PtpAffx.17260.1.S1_s_at	hypothetical protein	POPTR_0016s07600g	terminal
XM_002316226	PtpAffx.1734.2.S1_at	cytokinesis defective 1 family protein	POPTR_0010s20620g	terminal
XM_002319095	PtpAffx.17561.1.A1_s_at	hypothetical protein	POPTR_0013s04830g	terminal
XM_002315423	PtpAffx.1767.1.S1_a_at	major pollen allergen Bet v 1k family protein	POPTR_0010s00270g	terminal
XM_002310394	PtpAffx.1770.2.A1_s_at	hypothetical protein	POPTR_0007s01850g	terminal
XM_002318569	PtpAffx.17706.1.A1_at	bHLH family protein	POPTR_0012s07130g	terminal
	PtpAffx.17919.2.A1_at	hypothetical protein	POPTR_0003s06880g	terminal
	PtpAffx.17919.2.A1_x_at	hypothetical protein	POPTR_0003s06880g	terminal
XM_002301859	PtpAffx.18101.1.S1_a_at	DEAD/DEAH box helicase family protein	POPTR_0002s00540g	terminal
XM_002322531	PtpAffx.18179.1.S1_s_at	hypothetical protein	POPTR_0016s02230g	terminal
XM_002315910	PtpAffx.18217.1.A1_at	hypothetical protein	POPTR_0010s13650g	terminal
XM_002308836	PtpAffx.18355.1.S1_at	hypothetical protein	POPTR_0006s03370g	terminal
XM_002311468	PtpAffx.18461.2.S1_at	hypothetical protein	POPTR_0008s12950g	terminal
	PtpAffx.18632.1.A1_at	---	---	terminal
XM_002298067	PtpAffx.18888.2.S1_at	hypothetical protein	POPTR_0001s17110g	terminal
XM_002313326	PtpAffx.18899.1.S1_at	hypothetical protein	POPTR_0009s05380g	terminal
	PtpAffx.189.1.S1_at	---	---	terminal
XM_002310707	PtpAffx.18907.1.A1_s_at	hypothetical protein	POPTR_0007s11470g	terminal
XM_002308247	PtpAffx.18926.2.S1_at	nucleosome assembly family protein	POPTR_0006s15090g	terminal
XM_002303765	PtpAffx.19002.1.S1_at	hypothetical protein	POPTR_0003s17180g	terminal
XM_002311765	PtpAffx.19017.1.S1_s_at	hypothetical protein	POPTR_0008s19920g	terminal
XM_002297806	PtpAffx.19609.1.A1_at	hypothetical protein	POPTR_0001s13850g	terminal
XM_002308934	PtpAffx.19634.1.S1_at	putative glucosyltransferase family protein	POPTR_0006s05450g	terminal
XM_002301795	PtpAffx.19715.1.A1_at	hypothetical protein	POPTR_0002s25480g	terminal
	PtpAffx.19954.3.A1_at	---	---	terminal
XM_002299068	PtpAffx.200026.1.S1_at	hypothetical protein	POPTR_0001s04190g	terminal
XM_002299098	PtpAffx.200049.1.S1_at	hypothetical protein	POPTR_0001s04700g	terminal
XM_002299123	PtpAffx.200078.1.S1_at	hypothetical protein	POPTR_0001s03290g	terminal
XM_002299146	PtpAffx.200114.1.S1_at	zinc finger family protein	POPTR_0001s06960g	terminal
XM_002297712	PtpAffx.200138.1.S1_at	hypothetical protein	POPTR_0001s06330g	terminal
XM_002297717	PtpAffx.200141.1.S1_at	hypothetical protein	POPTR_0001s06250g	terminal
XM_002297761	PtpAffx.200187.1.S1_at	aquaporin NIP6.1 family protein	POPTR_0001s14850g	terminal
XM_002297775	PtpAffx.200200.1.S1_x_at	PUTATIVE TYPE 1 MEMBRANE family protein	POPTR_0001s14500g	terminal
XM_002299257	PtpAffx.200218.1.S1_at	hypothetical protein	POPTR_0001s14080g	terminal
XM_002299258	PtpAffx.200219.1.S1_at	hypothetical protein	POPTR_0001s14070g	terminal
XM_002297817	PtpAffx.200239.1.S1_at	hypothetical protein	POPTR_0001s13520g	terminal
XM_002299292	PtpAffx.200242.1.S1_s_at	hypothetical protein	POPTR_0001s13470g	terminal
XM_002297849	PtpAffx.200269.1.S1_at	MutT/nudix family protein	POPTR_0001s12830g	terminal
	PtpAffx.200275.1.S1_at	hypothetical protein	POPTR_0001s12690g	terminal
XM_002297905	PtpAffx.200326.1.S1_x_at	hypothetical protein	POPTR_0001s11500g	terminal
XM_002297906	PtpAffx.200327.1.S1_at	hypothetical protein	POPTR_0001s11490g	terminal
XM_002299386	PtpAffx.200330.1.S1_at	hypothetical protein	POPTR_0001s11440g	terminal
XM_002299777	PtpAffx.20034.1.S1_s_at	hypothetical protein	POPTR_0001s25810g	terminal
XM_002299399	PtpAffx.200343.1.S1_at	hypothetical protein	POPTR_0001s11230g	terminal
XM_002299439	PtpAffx.200368.1.S1_at	PHD finger family protein	POPTR_0001s10620g	terminal
XM_002299502	PtpAffx.200430.1.S1_at	hypothetical protein	POPTR_0001s09250g	terminal
XM_002299523	PtpAffx.200450.1.S1_at	hypothetical protein	POPTR_0001s08850g	terminal
XM_002299536	PtpAffx.200465.1.S1_at	hypothetical protein	POPTR_0001s08440g	terminal
	PtpAffx.200466.1.S1_at	---	---	terminal
XM_002299549	PtpAffx.200476.1.S1_at	hypothetical protein	POPTR_0001s08170g	terminal
XM_002299553	PtpAffx.200480.1.S1_at	hypothetical protein	POPTR_0001s16890g	terminal
XM_002298079	PtpAffx.200498.1.S1_at	hypothetical protein	POPTR_0001s17430g	terminal
XM_002298096	PtpAffx.200516.1.S1_at	cyclin family protein	POPTR_0001s17730g	terminal
XM_002298105	PtpAffx.200531.1.S1_at	hypothetical protein	POPTR_0001s18000g	terminal
XM_002299617	PtpAffx.200550.1.S1_at	ribose 5-phosphate isomerase family protein	POPTR_0001s23290g	terminal
XM_002298128	PtpAffx.200561.1.S1_at	hypothetical protein	POPTR_0001s21990g	terminal
XM_002298131	PtpAffx.200563.1.S1_at	hypothetical protein	POPTR_0001s21960g	terminal
XM_002298153	PtpAffx.200578.1.S1_at	WRKY transcription factor 9 family protein	POPTR_0001s21580g	terminal
XM_002298181	PtpAffx.200613.1.S1_at	kinesin motor family protein	POPTR_0001s18260g	terminal
XM_002299675	PtpAffx.200622.1.S1_x_at	hypothetical protein	POPTR_0001s18410g	terminal
XM_002299703	PtpAffx.200655.1.S1_s_at	hypothetical protein	POPTR_0001s19130g	terminal
XM_002299809	PtpAffx.200764.1.S1_s_at	myosin heavy chain-related family protein	POPTR_0001s25230g	terminal
XM_002299868	PtpAffx.200820.1.S1_x_at	calcium-dependent protein kinase 1	POPTR_0001s26430g	terminal
XM_002298415	PtpAffx.200879.1.S1_at	hypothetical protein	POPTR_0001s27890g	terminal
	PtpAffx.200892.1.S1_x_at	---	---	terminal
XM_002299946	PtpAffx.200895.1.S1_at	hypothetical protein	POPTR_0001s28290g	terminal
XM_002298463	PtpAffx.200917.1.S1_at	LOB domain protein 12	POPTR_0001s28840g	terminal
XM_002298464	PtpAffx.200918.1.S1_s_at	CONSTANS-like family protein	POPTR_0001s28850g	terminal
XM_002298475	PtpAffx.200929.1.S1_x_at	acetyltransferase-related family protein	POPTR_0001s34530g	terminal
XM_002299983	PtpAffx.200937.1.S1_s_at	kinase family protein	POPTR_0001s34630g	terminal
XM_002298497	PtpAffx.200963.1.S1_s_at	hypothetical protein	POPTR_0001s35180g	terminal
XM_002300040	PtpAffx.200999.1.S1_at	hypothetical protein	POPTR_0001s36100g	terminal
XM_002298559	PtpAffx.201012.1.S1_s_at	hypothetical protein	POPTR_0001s36310g	terminal
XM_002298637	PtpAffx.201082.1.S1_s_at	hypothetical protein	POPTR_0001s32870g	terminal
XM_002298653	PtpAffx.201101.1.S1_at	hypothetical protein	POPTR_0001s32360g	terminal
XM_002298673	PtpAffx.201133.1.S1_at	zinc finger family protein	POPTR_0001s31710g	terminal
XM_002298806	PtpAffx.201256.1.S1_s_at	PHD finger family protein	POPTR_0001s36940g	terminal
XM_002298812	PtpAffx.201265.1.S1_at	kinesin motor family protein	POPTR_0001s37120g	terminal
XM_002298835	PtpAffx.201290.1.S1_at	hypothetical protein	POPTR_0001s37690g	terminal
XM_002300361	PtpAffx.201305.1.S1_at	hypothetical protein	POPTR_0001s38020g	terminal
XM_002298865	PtpAffx.201317.1.S1_at	hypothetical protein	POPTR_0001s38320g	terminal
XM_002298867	PtpAffx.201324.1.S1_at	sodium/calcium exchanger family protein	POPTR_0001s38450g	terminal
XM_002298927	PtpAffx.201400.1.S1_at	hypothetical protein	POPTR_0001s45240g	terminal
XM_002300518	PtpAffx.201449.1.S1_at	histone deacetylase-related family protein	POPTR_0001s46430g	terminal
XM_002298978	PtpAffx.201451.1.S1_at	hypothetical protein	POPTR_0001s46460g	terminal
XM_002300520	PtpAffx.201457.1.S1_s_at	hypothetical protein	POPTR_0001s46540g	terminal
XM_002299018	PtpAffx.201477.1.S1_at	kinase family protein	POPTR_0001s47150g	terminal
XM_002325443	PtpAffx.20148.1.A1_at	hypothetical protein	POPTR_0019s08330g	terminal
XM_002313469	PtpAffx.20150.1.S1_s_at	seed maturation protein PM37	POPTR_0009s02100g	terminal
XM_002320544	PtpAffx.20153.2.S1_at	ribose-phosphate pyrophosphokinase family protein	POPTR_0014s17780g	terminal
XM_002300602	PtpAffx.201543.1.S1_at	DNA-binding bromodomain-containing family protein	POPTR_0002s01010g	terminal
XM_002301884	PtpAffx.201549.1.S1_s_at	catalase family protein	POPTR_0002s01080g	terminal
XM_002300628	PtpAffx.201568.1.S1_at	amine oxidase family protein	POPTR_0002s01450g	terminal
XM_002301962	PtpAffx.201618.1.S1_at	leucine-rich repeat family protein	POPTR_0002s02890g	terminal
XM_002300709	PtpAffx.201637.1.S1_at	hypothetical protein	POPTR_0002s03260g	terminal
	PtpAffx.201651.1.S1_at	hypothetical protein	POPTR_0002s03630g	terminal
XM_002300745	PtpAffx.201664.1.S1_at	zinc finger family protein	POPTR_0002s04080g	terminal
XM_002300750	PtpAffx.201671.1.S1_at	hypothetical protein	POPTR_0002s04200g	terminal
XM_002300767	PtpAffx.201687.1.S1_at	F-box family protein	POPTR_0002s04570g	terminal
XM_002302039	PtpAffx.201688.1.S1_at	auxin-induced protein aux28	POPTR_0002s04580g	terminal
XM_002302055	PtpAffx.201706.1.S1_at	hypothetical protein	POPTR_0002s04900g	terminal
XM_002300805	PtpAffx.201730.1.S1_at	hypothetical protein	POPTR_0002s05290g	terminal
XM_002300812	PtpAffx.201735.1.S1_at	hypothetical protein	POPTR_0002s05420g	terminal
	PtpAffx.20174.1.S1_at	---	---	terminal
XM_002302095	PtpAffx.201750.1.S1_at	hypothetical protein	POPTR_0002s05770g	terminal
XM_002300830	PtpAffx.201751.1.S1_at	hypothetical protein	POPTR_0002s05820g	terminal
XM_002302128	PtpAffx.201786.1.S1_at	hypothetical protein	POPTR_0002s06620g	terminal
XM_002302166	PtpAffx.201829.1.S1_at	F-box family protein	POPTR_0002s07540g	terminal
XM_002302181	PtpAffx.201842.1.S1_at	zinc finger family protein	POPTR_0002s07810g	terminal
XM_002302210	PtpAffx.201873.1.S1_at	zinc finger family protein	POPTR_0002s08630g	terminal
XM_002300978	PtpAffx.201885.1.S1_at	RNA-binding family protein	POPTR_0002s08890g	terminal
XM_002302265	PtpAffx.201928.1.S1_at	DNA-binding family protein	POPTR_0002s09790g	terminal
XM_002302286	PtpAffx.201944.1.S1_at	hypothetical protein	POPTR_0002s10200g	terminal
XM_002301041	PtpAffx.201946.1.S1_at	zinc finger family protein	POPTR_0002s10220g	terminal
XM_002302288	PtpAffx.201947.1.S1_at	hypothetical protein	POPTR_0002s10230g	terminal
XM_002301042	PtpAffx.201949.1.S1_at	hypothetical protein	POPTR_0002s10270g	terminal
XM_002301101	PtpAffx.202002.1.S1_at	hypothetical protein	POPTR_0002s11440g	terminal
XM_002301121	PtpAffx.202044.1.S1_at	cyclin A3.1 family protein	POPTR_0002s12310g	terminal
XM_002302399	PtpAffx.202056.1.S1_at	bZIP transcription factor 6 family protein	POPTR_0002s12710g	terminal
XM_002301169	PtpAffx.202078.1.S1_at	transcriptional factor B3 family protein	POPTR_0002s13130g	terminal
XM_002302421	PtpAffx.202087.1.S1_at	hypothetical protein	POPTR_0002s13270g	terminal
XM_002301275	PtpAffx.202180.1.S1_at	hypothetical protein	POPTR_0002s15210g	terminal
	PtpAffx.202192.1.S1_at	---	---	terminal
XM_002302550	PtpAffx.202216.1.S1_at	hypothetical protein	POPTR_0002s16090g	terminal
XM_002301341	PtpAffx.202232.1.S1_x_at	hypothetical protein	POPTR_0002s16640g	terminal
XM_002301344	PtpAffx.202234.1.S1_at	hypothetical protein	POPTR_0002s16670g	terminal
XM_002302583	PtpAffx.202251.1.S1_at	hypothetical protein	POPTR_0002s16990g	terminal
XM_002302591	PtpAffx.202259.1.S1_at	zinc finger family protein	POPTR_0002s17150g	terminal
XM_002301374	PtpAffx.202266.1.S1_at	hypothetical protein	POPTR_0002s17230g	terminal
XM_002301414	PtpAffx.202308.1.S1_at	hypothetical protein	POPTR_0002s18210g	terminal
XM_002301458	PtpAffx.202355.1.S1_at	cellulose synthase family protein	POPTR_0002s20130g	terminal
XM_002301461	PtpAffx.202363.1.S1_at	hypothetical protein	POPTR_0002s19990g	terminal
XM_002302731	PtpAffx.202378.1.S1_at	hypothetical protein	POPTR_0002s19660g	terminal
XM_002302760	PtpAffx.202404.1.S1_at	zinc finger family protein	POPTR_0002s19040g	terminal
XM_002302772	PtpAffx.202422.1.S1_at	WRKY transcription factor 47 family protein	POPTR_0002s18770g	terminal
XM_002302781	PtpAffx.202432.1.S1_at	NPL4 family protein	POPTR_0002s22770g	terminal
XM_002301533	PtpAffx.202449.1.S1_at	hypothetical protein	POPTR_0002s22420g	terminal
XM_002298727	PtpAffx.2025.1.S1_a_at	hypothetical protein	POPTR_0001s30400g	terminal
	PtpAffx.202514.1.S1_at	---	---	terminal
XM_002302968	PtpAffx.202618.1.S1_at	hypothetical protein	POPTR_0002s23570g	terminal
XM_002301735	PtpAffx.202648.1.S1_at	hypothetical protein	POPTR_0002s24140g	terminal
XM_002301739	PtpAffx.202652.1.S1_at	Pantoate--beta-alanine ligase family protein	POPTR_0002s24190g	terminal
XM_002301806	PtpAffx.202718.1.S1_at	ABC transporter family protein	POPTR_0002s25710g	terminal
XM_002301812	PtpAffx.202726.1.S1_at	leucine-rich repeat transmembrane protein kinase	POPTR_0002s25820g	terminal
XM_002303084	PtpAffx.202741.1.S1_at	hypothetical protein	POPTR_0002s26070g	terminal
XM_002301835	PtpAffx.202755.1.S1_at	hypothetical protein	POPTR_0002s26280g	terminal
XM_002324968	PtpAffx.20278.2.A1_s_at	RAC-like GTP binding protein ARAC7	POPTR_0018s09020g	terminal
	PtpAffx.202825.1.S1_at	hypothetical protein	POPTR_0003s01700g	terminal
XM_002304064	PtpAffx.202854.1.S1_at	calmodulin-binding family protein	POPTR_0003s04240g	terminal
XM_002304098	PtpAffx.202888.1.S1_at	hypothetical protein	POPTR_0003s06380g	terminal
XM_002304113	PtpAffx.202902.1.S1_at	hypothetical protein	POPTR_0003s06060g	terminal
XM_002304159	PtpAffx.202944.1.S1_at	AP2 domain-containing transcription factor family protein	POPTR_0003s05300g	terminal
XM_002304171	PtpAffx.202952.1.S1_at	GLABRA 2 family protein	POPTR_0003s05100g	terminal
XM_002304258	PtpAffx.203033.1.S1_at	hypothetical protein	POPTR_0003s07770g	terminal
XM_002303439	PtpAffx.203135.1.S1_at	eukaryotic translation initiation factor 2 subunit 3 family protein	POPTR_0003s10400g	terminal
XM_002303460	PtpAffx.203153.1.S1_at	hypothetical protein	POPTR_0003s10730g	terminal
XM_002304383	PtpAffx.203166.1.S1_at	hypothetical protein	POPTR_0003s11020g	terminal
XM_002303525	PtpAffx.203213.1.S1_at	hypothetical protein	POPTR_0003s12140g	terminal
XM_002303529	PtpAffx.203218.1.S1_at	scarecrow transcription factor family protein	POPTR_0003s12240g	terminal
XM_002304504	PtpAffx.203282.1.S1_x_at	6-phosphogluconate dehydrogenase family protein	POPTR_0003s13540g	terminal
	PtpAffx.203289.1.S1_at	hypothetical protein	POPTR_0003s13670g	terminal
XM_002304556	PtpAffx.203341.1.S1_s_at	hypothetical protein	POPTR_0003s15030g	terminal
XM_002304574	PtpAffx.203351.1.S1_at	hypothetical protein	POPTR_0003s15480g	terminal
XM_002304578	PtpAffx.203357.1.S1_at	purine permease-related family protein	POPTR_0003s15560g	terminal
XM_002304596	PtpAffx.203381.1.S1_at	AP2/EREBP-like transcription factor family protein	POPTR_0003s15940g	terminal
XM_002303770	PtpAffx.203435.1.S1_at	disease resistance-responsive family protein	POPTR_0003s17290g	terminal
XM_002303788	PtpAffx.203455.1.S1_at	hypothetical protein	POPTR_0003s17640g	terminal
XM_002304725	PtpAffx.203510.1.S1_at	basic helix-loop-helix family protein	POPTR_0003s22290g	terminal
XM_002304734	PtpAffx.203527.1.S1_at	hypothetical protein	POPTR_0003s20280g	terminal
XM_002304747	PtpAffx.203543.1.S1_at	hypothetical protein	POPTR_0003s20000g	terminal
XM_002303888	PtpAffx.203551.1.S1_at	SNF2 domain-containing family protein	POPTR_0003s19730g	terminal
XM_002304785	PtpAffx.203583.1.S1_at	hypothetical protein	POPTR_0003s18940g	terminal
XM_002303927	PtpAffx.203584.1.S1_at	DNAJ heat shock N-terminal domain-containing family protein	POPTR_0003s18930g	terminal
XM_002304820	PtpAffx.203625.1.S1_at	hypothetical protein	POPTR_0003s21090g	terminal
XM_002303975	PtpAffx.203637.1.S1_at	hypothetical protein	POPTR_0003s21400g	terminal
XM_002305540	PtpAffx.203676.1.S1_at	hypothetical protein	POPTR_0004s01530g	terminal
XM_002304886	PtpAffx.203688.1.S1_at	TOBAMOVIRUS MULTIPLICATION 1 family protein	POPTR_0004s01770g	terminal
XM_002304966	PtpAffx.203760.1.S1_at	syntaxin 125 family protein	POPTR_0004s03540g	terminal
XM_002304977	PtpAffx.203776.1.S1_at	hypothetical protein	POPTR_0004s03860g	terminal
XM_002305014	PtpAffx.203808.1.S1_at	hypothetical protein	POPTR_0004s06150g	terminal
XM_002305062	PtpAffx.203857.1.S1_at	hypothetical protein	POPTR_0004s05110g	terminal
XM_002305748	PtpAffx.203882.1.S1_x_at	hypothetical protein	POPTR_0004s04590g	terminal
XM_002305750	PtpAffx.203884.1.S1_at	hypothetical protein	POPTR_0004s04540g	terminal
XM_002305108	PtpAffx.203902.1.S1_at	transcription factor-related family protein	POPTR_0004s04170g	terminal
XM_002305783	PtpAffx.203923.1.S1_at	hypothetical protein	POPTR_0004s09850g	terminal
XM_002305820	PtpAffx.203954.1.S1_at	hypothetical protein	POPTR_0004s09110g	terminal
XM_002305167	PtpAffx.203971.1.S1_at	basic helix-loop-helix family protein	POPTR_0004s08770g	terminal
XM_002305838	PtpAffx.203979.1.S1_s_at	hypothetical protein	POPTR_0004s08580g	terminal
XM_002305189	PtpAffx.203991.1.S1_at	hypothetical protein	POPTR_0004s08210g	terminal
XM_002305858	PtpAffx.203995.1.S1_at	Potassium channel SKOR family protein	POPTR_0004s08170g	terminal
XM_002305228	PtpAffx.204036.1.S1_at	hypothetical protein	POPTR_0004s07170g	terminal
XM_002305993	PtpAffx.204131.1.S1_s_at	hypothetical protein	POPTR_0004s12070g	terminal
XM_002305355	PtpAffx.204168.1.S1_at	germination family protein	POPTR_0004s11630g	terminal
XM_002306050	PtpAffx.204201.1.S1_x_at	hypothetical protein	POPTR_0004s15840g	terminal
XM_002305404	PtpAffx.204232.1.S1_at	SEC14 cytosolic factor family protein	POPTR_0004s16500g	terminal
XM_002306100	PtpAffx.204252.1.S1_at	hypothetical protein	POPTR_0004s16890g	terminal
XM_002306118	PtpAffx.204265.1.S1_x_at	hypothetical protein	POPTR_0004s17260g	terminal
XM_002314719	PtpAffx.2043.1.S1_at	hypothetical protein	POPTR_0010s11180g	terminal
XM_002312757	PtpAffx.204367.1.S1_s_at	aminoacylase family protein	POPTR_0009s17030g	terminal
XM_002313547	PtpAffx.204380.1.S1_x_at	hypothetical protein	POPTR_0009s16790g	terminal
XM_002313551	PtpAffx.204384.1.S1_at	hypothetical protein	POPTR_0009s16740g	terminal
XM_002312794	PtpAffx.204401.1.S1_at	E2F transcription factor-1 family protein	POPTR_0009s16350g	terminal
XM_002313568	PtpAffx.204407.1.S1_at	hypothetical protein	POPTR_0009s16231g	terminal
XM_002313590	PtpAffx.204430.1.S1_at	kinesin motor family protein	POPTR_0009s15780g	terminal
XM_002313641	PtpAffx.204488.1.S1_at	hypothetical protein	POPTR_0009s14520g	terminal
XM_002325786	PtpAffx.2045.1.S1_at	Syntaxin-related protein KNOLLE	POPTR_0019s04620g	terminal
XM_002312986	PtpAffx.204592.1.S1_at	hypothetical protein	POPTR_0009s12450g	terminal
XM_002312991	PtpAffx.204597.1.S1_s_at	hypothetical protein	POPTR_0009s12360g	terminal
XM_002313746	PtpAffx.204603.1.S1_at	hypothetical protein	POPTR_0009s12220g	terminal
XM_002313803	PtpAffx.204658.1.S1_at	Calmodulin-binding family protein	POPTR_0009s10830g	terminal
XM_002313075	PtpAffx.204662.1.S1_at	hypothetical protein	POPTR_0009s10610g	terminal
XM_002313869	PtpAffx.204722.1.S1_at	hypothetical protein	POPTR_0009s09270g	terminal
XM_002313138	PtpAffx.204724.1.S1_x_at	zinc finger family protein	POPTR_0009s09220g	terminal
XM_002313139	PtpAffx.204725.1.S1_at	basic helix-loop-helix family protein	POPTR_0009s09210g	terminal
XM_002313874	PtpAffx.204727.1.S1_at	hypothetical protein	POPTR_0009s09180g	terminal
XM_002313155	PtpAffx.204743.1.S1_at	hypothetical protein	POPTR_0009s08930g	terminal
XM_002313170	PtpAffx.204764.1.S1_at	L-galactose dehydrogenase family protein	POPTR_0009s08490g	terminal
XM_002313950	PtpAffx.204797.1.S1_at	hypothetical protein	POPTR_0009s07730g	terminal
XM_002313980	PtpAffx.204823.1.S1_at	cyclin b1-type family protein	POPTR_0009s07100g	terminal
XM_002313278	PtpAffx.204848.1.S1_at	hypothetical protein	POPTR_0009s06370g	terminal
XM_002313287	PtpAffx.204857.1.S1_at	hypothetical protein	POPTR_0009s06130g	terminal
XM_002313306	PtpAffx.204876.1.S1_at	calcium-dependent protein kinase 1	POPTR_0009s05740g	terminal
XM_002313312	PtpAffx.204884.1.S1_x_at	hypothetical protein	POPTR_0009s05600g	terminal
XM_002314079	PtpAffx.204918.1.S1_at	hypothetical protein	POPTR_0009s04860g	terminal
XM_002314105	PtpAffx.204936.1.S1_at	UDP-glucoronosyl/UDP-glucosyl transferase family protein	POPTR_0009s04390g	terminal
XM_002313387	PtpAffx.204956.1.S1_at	hypothetical protein	POPTR_0009s03950g	terminal
XM_002314133	PtpAffx.204962.1.S1_at	hypothetical protein	POPTR_0009s03830g	terminal
XM_002313444	PtpAffx.205019.1.S1_at	hypothetical protein	POPTR_0009s02550g	terminal
XM_002313476	PtpAffx.205046.1.S1_at	thioredoxin family protein	POPTR_0009s01920g	terminal
XM_002313480	PtpAffx.205051.1.S1_at	hypothetical protein	POPTR_0009s01800g	terminal
XM_002314263	PtpAffx.205071.1.S1_x_at	hypothetical protein	POPTR_0009s01270g	terminal
XM_002313502	PtpAffx.205074.1.S1_at	hypothetical protein	POPTR_0009s01170g	terminal
XM_002313503	PtpAffx.205075.1.S1_s_at	hypothetical protein	POPTR_0009s01160g	terminal
XM_002306984	PtpAffx.205110.1.S1_at	hypothetical protein	POPTR_0005s06240g	terminal
XM_002307006	PtpAffx.205134.1.S1_at	hypothetical protein	POPTR_0005s06690g	terminal
XM_002306252	PtpAffx.205159.1.S1_at	hypothetical protein	POPTR_0005s07210g	terminal
XM_002307031	PtpAffx.205161.1.S1_at	helicase domain-containing family protein	POPTR_0005s07240g	terminal
	PtpAffx.205228.1.S1_at	hypothetical protein	POPTR_0005s08910g	terminal
XM_002306366	PtpAffx.205269.1.S1_at	hypothetical protein	POPTR_0005s09880g	terminal
XM_002306369	PtpAffx.205271.1.S1_s_at	auxin-responsive family protein	POPTR_0005s09920g	terminal
XM_002306387	PtpAffx.205288.1.S1_at	SERINE ACETYLTRANSFERASE-106 family protein	POPTR_0005s10270g	terminal
XM_002307175	PtpAffx.205295.1.S1_at	RWP-RK domain-containing family protein	POPTR_0005s10400g	terminal
XM_002307182	PtpAffx.205300.1.S1_at	hypothetical protein	POPTR_0005s10530g	terminal
XM_002307205	PtpAffx.205325.1.S1_at	hypothetical protein	POPTR_0005s13980g	terminal
XM_002307224	PtpAffx.205349.1.S1_at	hypothetical protein	POPTR_0005s18060g	terminal
XM_002306452	PtpAffx.205371.1.S1_at	hypothetical protein	POPTR_0005s18620g	terminal
XM_002306503	PtpAffx.205441.1.S1_at	DNA-binding family protein	POPTR_0005s17850g	terminal
XM_002307320	PtpAffx.205460.1.S1_at	zinc finger family protein	POPTR_0005s17460g	terminal
XM_002307351	PtpAffx.205481.1.S1_x_at	F-box family protein	POPTR_0005s16930g	terminal
XM_002306565	PtpAffx.205507.1.S1_at	galactosyltransferase family protein	POPTR_0005s16310g	terminal
XM_002306577	PtpAffx.205518.1.S1_at	hypothetical protein	POPTR_0005s16070g	terminal
XM_002307404	PtpAffx.205537.1.S1_at	disulfide-isomerase family protein	POPTR_0005s20120g	terminal
XM_002306611	PtpAffx.205547.1.S1_at	beta-galactosidase family protein	POPTR_0005s20280g	terminal
XM_002307446	PtpAffx.205592.1.S1_at	hypothetical protein	POPTR_0005s21100g	terminal
XM_002306972	PtpAffx.2056.1.A1_at	hypothetical protein	POPTR_0005s28030g	terminal
XM_002307464	PtpAffx.205612.1.S1_at	G-box binding factor 4 family protein	POPTR_0005s21500g	terminal
XM_002307478	PtpAffx.205623.1.S1_at	transporter-related family protein	POPTR_0005s21850g	terminal
XM_002306686	PtpAffx.205630.1.S1_at	hypothetical protein	POPTR_0005s21940g	terminal
XM_002307484	PtpAffx.205631.1.S1_at	hypothetical protein	POPTR_0005s21960g	terminal
XM_002306695	PtpAffx.205644.1.S1_at	no apical meristem family protein	POPTR_0005s22180g	terminal
XM_002306719	PtpAffx.205673.1.S1_x_at	hypothetical protein	POPTR_0005s22750g	terminal
XM_002307539	PtpAffx.205682.1.S1_at	hypothetical protein	POPTR_0005s22990g	terminal
XM_002307590	PtpAffx.205737.1.S1_at	F-box family protein	POPTR_0005s23990g	terminal
XM_002307658	PtpAffx.205806.1.S1_x_at	hypothetical protein	POPTR_0005s25560g	terminal
XM_002307714	PtpAffx.205848.1.S1_at	oxidoreductase family protein	POPTR_0005s26660g	terminal
XM_002306922	PtpAffx.205849.1.S1_at	hypothetical protein	POPTR_0005s26690g	terminal
XM_002307727	PtpAffx.205856.1.S1_at	hypothetical protein	POPTR_0005s26880g	terminal
XM_002307760	PtpAffx.205877.1.S1_at	hypothetical protein	POPTR_0005s27360g	terminal
XM_002308708	PtpAffx.205925.1.S1_at	hypothetical protein	POPTR_0006s00440g	terminal
	PtpAffx.205933.1.S1_at	hypothetical protein	POPTR_0006s00610g	terminal
XM_002308752	PtpAffx.205966.1.S1_at	hypothetical protein	POPTR_0006s01370g	terminal
XM_002307872	PtpAffx.205992.1.S1_at	hypothetical protein	POPTR_0006s01870g	terminal
XM_002308796	PtpAffx.206006.1.S1_at	hypothetical protein	POPTR_0006s02430g	terminal
XM_002307909	PtpAffx.206030.1.S1_at	26S proteasome subunit 7 family protein	POPTR_0006s02950g	terminal
XM_002308862	PtpAffx.206074.1.S1_at	non-SMC condensin subunit family protein	POPTR_0006s03990g	terminal
XM_002307949	PtpAffx.206075.1.S1_at	hypothetical protein	POPTR_0006s04050g	terminal
XM_002308886	PtpAffx.206101.1.S1_at	phosphate translocator-related family protein	POPTR_0006s04520g	terminal
XM_002308003	PtpAffx.206129.1.S1_s_at	zinc finger family protein	POPTR_0006s05250g	terminal
XM_002308939	PtpAffx.206149.1.S1_x_at	hypothetical protein	POPTR_0006s06530g	terminal
XM_002309009	PtpAffx.206227.1.S1_at	kinesin motor family protein	POPTR_0006s08290g	terminal
XM_002309015	PtpAffx.206235.1.S1_at	hypothetical protein	POPTR_0006s08460g	terminal
XM_002309020	PtpAffx.206241.1.S1_at	hypothetical protein	POPTR_0006s08540g	terminal
XM_002308127	PtpAffx.206247.1.S1_at	hypothetical protein	POPTR_0006s08690g	terminal
XM_002309071	PtpAffx.206294.1.S1_at	hypothetical protein	POPTR_0006s09580g	terminal
XM_002308170	PtpAffx.206302.1.S1_at	transducin family protein	POPTR_0006s09770g	terminal
XM_002308188	PtpAffx.206318.1.S1_x_at	hypothetical protein	POPTR_0006s10240g	terminal
XM_002309141	PtpAffx.206346.1.S1_at	hypothetical protein	POPTR_0006s10780g	terminal
	PtpAffx.206377.1.S1_at	hypothetical protein	POPTR_0006s14910g	terminal
XM_002309191	PtpAffx.206393.1.S1_at	1-aminocyclopropane-1-carboxylate oxidase family protein	POPTR_0006s15610g	terminal
XM_002308293	PtpAffx.206429.1.S1_at	hypothetical protein	POPTR_0006s21610g	terminal
XM_002309230	PtpAffx.206440.1.S1_at	sucrose-phosphatase family protein	POPTR_0006s21420g	terminal
XM_002309258	PtpAffx.206470.1.S1_at	aha1 domain-containing family protein	POPTR_0006s20890g	terminal
XM_002309290	PtpAffx.206503.1.S1_at	calmodulin-binding protein 60-D	POPTR_0006s20210g	terminal
XM_002309344	PtpAffx.206549.1.S1_at	hypothetical protein	POPTR_0006s19160g	terminal
XM_002309360	PtpAffx.206568.1.S1_at	hypothetical protein	POPTR_0006s22170g	terminal
	PtpAffx.206584.1.S1_at	hypothetical protein	POPTR_0006s22460g	terminal
XM_002309403	PtpAffx.206611.1.S1_at	hypothetical protein	POPTR_0006s23220g	terminal
XM_002308470	PtpAffx.206619.1.S1_at	hypothetical protein	POPTR_0006s23430g	terminal
XM_002309460	PtpAffx.206673.1.S1_at	invertase family protein	POPTR_0006s24390g	terminal
XM_002308596	PtpAffx.206757.1.S1_s_at	mitochondrial glycoprotein	POPTR_0006s26250g	terminal
XM_002309555	PtpAffx.206763.1.S1_at	paramyosin-related family protein	POPTR_0006s26400g	terminal
XM_002309556	PtpAffx.206764.1.S1_at	hypothetical protein	POPTR_0006s26410g	terminal
XM_002309629	PtpAffx.206829.1.S1_at	GYMNOS family protein	POPTR_0006s27810g	terminal
XM_002308684	PtpAffx.206852.1.S1_at	phosphatase 2C family protein	POPTR_0006s28340g	terminal
XM_002309666	PtpAffx.206863.1.S1_x_at	NBS-LRR resistance protein RGH2	POPTR_0006s28640g	terminal
XM_002310350	PtpAffx.206882.1.S1_at	hypothetical protein	POPTR_0007s00580g	terminal
XM_002310363	PtpAffx.206898.1.S1_at	hypothetical protein	POPTR_0007s00940g	terminal
XM_002309718	PtpAffx.206910.1.S1_at	reticulon family protein	POPTR_0007s01150g	terminal
XM_002309731	PtpAffx.206916.1.S1_at	no apical meristem family protein	POPTR_0007s01350g	terminal
XM_002309732	PtpAffx.206918.1.S1_at	hypothetical protein	POPTR_0007s01370g	terminal
XM_002310383	PtpAffx.206923.1.S1_at	RabGAP/TBC domain-containing family protein	POPTR_0007s01460g	terminal
XM_002310388	PtpAffx.206932.1.S1_at	hypothetical protein	POPTR_0007s01580g	terminal
XM_002309748	PtpAffx.206937.1.S1_at	mce-related family protein	POPTR_0007s01670g	terminal
XM_002309769	PtpAffx.206956.1.S1_at	hypothetical protein	POPTR_0007s01950g	terminal
	PtpAffx.20696.1.S1_at	---	---	terminal
XM_002309802	PtpAffx.206990.1.S1_at	zinc finger protein CONSTANS-LIKE 13	POPTR_0007s02680g	terminal
XM_002310460	PtpAffx.207027.1.S1_at	hypothetical protein	POPTR_0007s03560g	terminal
XM_002309857	PtpAffx.207036.1.S1_at	hypothetical protein	POPTR_0007s03750g	terminal
XM_002310469	PtpAffx.207040.1.S1_at	hypothetical protein	POPTR_0007s03840g	terminal
XM_002310481	PtpAffx.207056.1.S1_at	glycoside hydrolase family 28 family protein	POPTR_0007s04170g	terminal
XM_002309919	PtpAffx.207090.1.S1_at	hypothetical protein	POPTR_0007s04950g	terminal
XM_002310539	PtpAffx.207118.1.S1_at	hypothetical protein	POPTR_0007s05700g	terminal
XM_002310044	PtpAffx.207199.1.S1_at	endo-1 family protein	POPTR_0007s07790g	terminal
XM_002310070	PtpAffx.207237.1.S1_at	elongation factor 2 family protein	POPTR_0007s08390g	terminal
XM_002310099	PtpAffx.207265.1.S1_at	hypothetical protein	POPTR_0007s10910g	terminal
XM_002310685	PtpAffx.207266.1.S1_at	hypothetical protein	POPTR_0007s10930g	terminal
XM_002310128	PtpAffx.207296.1.S1_at	multi-copper oxidase type 1 family protein	POPTR_0007s11610g	terminal
XM_002310196	PtpAffx.207354.1.S1_at	hypothetical protein	POPTR_0007s12860g	terminal
XM_002310201	PtpAffx.207360.1.S1_at	MONOPOLE family protein	POPTR_0007s12930g	terminal
XM_002310231	PtpAffx.207383.1.S1_at	phosphatidylinositol transfer-like protein II	POPTR_0007s13350g	terminal
XM_002310240	PtpAffx.207387.1.S1_s_at	hypothetical protein	POPTR_0007s13450g	terminal
XM_002310242	PtpAffx.207389.1.S1_at	ROTUNDIFOLIA 3 family protein	POPTR_0007s13520g	terminal
XM_002310821	PtpAffx.207412.1.S1_at	hypothetical protein	POPTR_0007s14070g	terminal
XM_002310847	PtpAffx.207435.1.S1_at	hypothetical protein	POPTR_0007s14700g	terminal
XM_002310924	PtpAffx.207505.1.S1_at	hypothetical protein	POPTR_0008s01180g	terminal
XM_002312010	PtpAffx.207657.1.S1_s_at	hypothetical protein	POPTR_0008s04490g	terminal
XM_002312058	PtpAffx.207707.1.S1_at	hypothetical protein	POPTR_0008s05570g	terminal
XM_002312071	PtpAffx.207716.1.S1_at	zinc finger family protein	POPTR_0008s05830g	terminal
XM_002312087	PtpAffx.207728.1.S1_at	hypothetical protein	POPTR_0008s06130g	terminal
XM_002312094	PtpAffx.207735.1.S1_at	hypothetical protein	POPTR_0008s06230g	terminal
XM_002312127	PtpAffx.207760.1.S1_at	chloroplast omega-3 desaturase family protein	POPTR_0008s06960g	terminal
XM_002311194	PtpAffx.207762.1.S1_at	hypothetical protein	POPTR_0008s06980g	terminal
XM_002311206	PtpAffx.207773.1.S1_at	hypothetical protein	POPTR_0008s07140g	terminal
XM_002312161	PtpAffx.207795.1.S1_at	hypothetical protein	POPTR_0008s07580g	terminal
XM_002312166	PtpAffx.207803.1.S1_x_at	hypothetical protein	POPTR_0008s07700g	terminal
XM_002311231	PtpAffx.207806.1.S1_at	hypothetical protein	POPTR_0008s07750g	terminal
XM_002311252	PtpAffx.207837.1.S1_at	hypothetical protein	POPTR_0008s08270g	terminal
XM_002311261	PtpAffx.207849.1.S1_s_at	phototropic-responsive NPH3 family protein	POPTR_0008s08500g	terminal
XM_002312221	PtpAffx.207869.1.S1_at	SET domain-containing family protein	POPTR_0008s08900g	terminal
XM_002311304	PtpAffx.207896.1.S1_at	hypothetical protein	POPTR_0008s09540g	terminal
XM_002312263	PtpAffx.207918.1.S1_at	hypothetical protein	POPTR_0008s09910g	terminal
XM_002312277	PtpAffx.207932.1.S1_at	hypothetical protein	POPTR_0008s10190g	terminal
XM_002311342	PtpAffx.207934.1.S1_s_at	cupin family protein	POPTR_0008s10250g	terminal
XM_002311388	PtpAffx.207982.1.S1_at	hypothetical protein	POPTR_0008s11300g	terminal
XM_002312335	PtpAffx.207984.1.S1_at	hypothetical protein	POPTR_0008s11330g	terminal
XM_002311398	PtpAffx.207994.1.S1_at	hypothetical protein	POPTR_0008s11530g	terminal
XM_002311433	PtpAffx.208027.1.S1_at	mitochondrial substrate carrier family protein	POPTR_0008s12280g	terminal
XM_002312384	PtpAffx.208036.1.S1_at	hypothetical protein	POPTR_0008s12470g	terminal
XM_002312428	PtpAffx.208079.1.S1_at	zinc finger family protein	POPTR_0008s13440g	terminal
XM_002312440	PtpAffx.208088.1.S1_at	hypothetical protein	POPTR_0008s13660g	terminal
XM_002306643	PtpAffx.20816.1.S1_s_at	Vacuolar protein-sorting protein 45	POPTR_0005s21040g	terminal
XM_002311633	PtpAffx.208193.1.S1_at	ethylene receptor family protein	POPTR_0008s16430g	terminal
XM_002311656	PtpAffx.208209.1.S1_x_at	actin-related protein 2/3 complex 34kDa subunit	POPTR_0008s17070g	terminal
XM_002311657	PtpAffx.208212.1.S1_x_at	hypothetical protein	POPTR_0008s17090g	terminal
XM_002312602	PtpAffx.208245.1.S1_at	hypothetical protein	POPTR_0008s17850g	terminal
XM_002311724	PtpAffx.208286.1.S1_at	GDSL-motif lipase/hydrolase family protein	POPTR_0008s18950g	terminal
XM_002312662	PtpAffx.208318.1.S1_s_at	formin homology 2 domain-containing family protein	POPTR_0008s19720g	terminal
	PtpAffx.208342.1.S1_at	hypothetical protein /// hypothetical protein	POPTR_0008s20060g /// POPTR_1875s00200g	terminal
XM_002311796	PtpAffx.208365.1.S1_at	hypothetical protein	POPTR_0008s20700g	terminal
	PtpAffx.208421.1.S1_at	---	---	terminal
XM_002315437	PtpAffx.208434.1.S1_at	hypothetical protein	POPTR_0010s00580g	terminal
XM_002314429	PtpAffx.208559.1.S1_at	tetratricopeptide repeat-containing family protein	POPTR_0010s02250g	terminal
XM_002314464	PtpAffx.208583.1.S1_x_at	hypothetical protein	POPTR_0010s07750g	terminal
XM_002315589	PtpAffx.208620.1.S1_at	hypothetical protein	POPTR_0010s06690g	terminal
XM_002314535	PtpAffx.208642.1.S1_at	short-chain dehydrogenase/reductase family protein	POPTR_0010s06240g	terminal
XM_002314553	PtpAffx.208664.1.S1_at	eukaryotic translation initiation factor 4B family protein	POPTR_0010s05810g	terminal
XM_002315671	PtpAffx.208714.1.S1_at	ETHYLENE RESPONSE FACTOR 1 family protein	POPTR_0010s08300g	terminal
XM_002315708	PtpAffx.208744.1.S1_s_at	pyruvate phosphotransferase family protein	POPTR_0010s09090g	terminal
XM_002314630	PtpAffx.208753.1.S1_s_at	calmodulin-binding family protein	POPTR_0010s09270g	terminal
XM_002314633	PtpAffx.208755.1.S1_at	hypothetical protein	POPTR_0010s09310g	terminal
XM_002314655	PtpAffx.208774.1.S1_s_at	hypothetical protein	POPTR_0010s09610g	terminal
XM_002314658	PtpAffx.208777.1.S1_at	hypothetical protein	POPTR_0010s09690g	terminal
XM_002315755	PtpAffx.208799.1.S1_at	Mitogen-activated protein kinase kinase kinase 3	POPTR_0010s10210g	terminal
XM_002315778	PtpAffx.208818.1.S1_at	hypothetical protein	POPTR_0010s10670g	terminal
XM_002315923	PtpAffx.208973.1.S1_at	hypothetical protein	POPTR_0010s13950g	terminal
XM_002314848	PtpAffx.208974.1.S1_at	hypothetical protein	POPTR_0010s13960g	terminal
XM_002314856	PtpAffx.208983.1.S1_s_at	hypothetical protein	POPTR_0010s14140g	terminal
XM_002323764	PtpAffx.20908.1.S1_at	20S proteasome beta subunit B family protein	POPTR_0017s10730g	terminal
XM_002316036	PtpAffx.209108.1.S1_at	hypothetical protein	POPTR_0010s16300g	terminal
XM_002314988	PtpAffx.209136.1.S1_at	WRKY transcription factor 3 family protein	POPTR_0010s17040g	terminal
XM_002312726	PtpAffx.2092.1.A1_at	hypothetical protein	POPTR_0008s21130g	terminal
XM_002316123	PtpAffx.209208.1.S1_at	hypothetical protein	POPTR_0010s18250g	terminal
XM_002315065	PtpAffx.209224.1.S1_at	hypothetical protein	POPTR_0010s18480g	terminal
XM_002315098	PtpAffx.209250.1.S1_at	hypothetical protein	POPTR_0010s19110g	terminal
XM_002315112	PtpAffx.209268.1.S1_at	hypothetical protein	POPTR_0010s19340g	terminal
XM_002315122	PtpAffx.209278.1.S1_at	hypothetical protein	POPTR_0010s19590g	terminal
XM_002315147	PtpAffx.209305.1.S1_at	hypothetical protein	POPTR_0010s20220g	terminal
XM_002316220	PtpAffx.209318.1.S1_at	hypothetical protein	POPTR_0010s20500g	terminal
XM_002316302	PtpAffx.209373.1.S1_at	hydrolase family protein	POPTR_0010s22300g	terminal
XM_002315253	PtpAffx.209388.1.S1_at	hypothetical protein	POPTR_0010s22600g	terminal
XM_002315263	PtpAffx.209397.1.S1_at	hypothetical protein	POPTR_0010s22800g	terminal
XM_002316326	PtpAffx.209399.1.S1_at	patatin-related family protein	POPTR_0010s22850g	terminal
XM_002315299	PtpAffx.209436.1.S1_at	putative zinc finger family protein	POPTR_0010s23610g	terminal
XM_002316394	PtpAffx.209460.1.S1_at	auxin-responsive family protein	POPTR_0010s26030g	terminal
XM_002315363	PtpAffx.209486.1.S1_at	hypothetical protein	POPTR_0010s25400g	terminal
XM_002316424	PtpAffx.209490.1.S1_at	hypothetical protein	POPTR_0010s25330g	terminal
XM_002316430	PtpAffx.209502.1.S1_at	hypothetical protein	POPTR_0010s25190g	terminal
XM_002316476	PtpAffx.209557.1.S1_at	hypothetical protein	POPTR_0010s24140g	terminal
XM_002317111	PtpAffx.209623.1.S1_at	hypothetical protein	POPTR_0011s01510g	terminal
XM_002316668	PtpAffx.209751.1.S1_at	KINESIN-LIKE protein A	POPTR_0011s03380g	terminal
XM_002317243	PtpAffx.209763.1.S1_at	hypothetical protein	POPTR_0011s02310g	terminal
XM_002317301	PtpAffx.209823.1.S1_s_at	2-oxoacid dehydrogenase family protein	POPTR_0011s09160g	terminal
XM_002317333	PtpAffx.209862.1.S1_at	hypothetical protein	POPTR_0011s09940g	terminal
XM_002316771	PtpAffx.209878.1.S1_at	hypothetical protein	POPTR_0011s06780g	terminal
XM_002317374	PtpAffx.209894.1.S1_at	hypothetical protein	POPTR_0011s07190g	terminal
XM_002310929	PtpAffx.20990.2.A1_at	NtN2 family protein	POPTR_0008s01330g	terminal
XM_002316855	PtpAffx.209962.1.S1_at	hypothetical protein	POPTR_0011s11860g	terminal
XM_002316857	PtpAffx.209967.1.S1_at	hypothetical protein	POPTR_0011s11940g	terminal
XM_002317479	PtpAffx.209981.1.S1_s_at	COP1-interacting protein 7	POPTR_0011s12360g	terminal
XM_002317525	PtpAffx.210026.1.S1_at	bHLH family protein	POPTR_0011s13500g	terminal
XM_002316991	PtpAffx.210098.1.S1_at	hypothetical protein	POPTR_0011s14840g	terminal
XM_002318273	PtpAffx.210168.1.S1_at	hypothetical protein	POPTR_0012s03950g	terminal
XM_002317686	PtpAffx.210187.1.S1_at	hypothetical protein	POPTR_0012s03550g	terminal
XM_002318296	PtpAffx.210190.1.S1_at	no apical meristem family protein	POPTR_0012s03510g	terminal
XM_002318320	PtpAffx.210213.1.S1_at	hypothetical protein	POPTR_0012s01090g	terminal
XM_002318335	PtpAffx.210223.1.S1_at	hypothetical protein	POPTR_0012s01350g	terminal
XM_002318406	PtpAffx.210292.1.S1_at	PHD finger family protein	POPTR_0012s02530g	terminal
XM_002318426	PtpAffx.210310.1.S1_at	cleavage and polyadenylation specificity factor family protein	POPTR_0012s02980g	terminal
XM_002318499	PtpAffx.210413.1.S1_at	zinc finger family protein	POPTR_0012s05000g	terminal
XM_002318561	PtpAffx.210495.1.S1_at	leucine-rich repeat transmembrane protein kinase	POPTR_0012s06940g	terminal
XM_002318582	PtpAffx.210533.1.S1_at	hypothetical protein	POPTR_0012s07430g	terminal
XM_002317982	PtpAffx.210545.1.S1_at	hypothetical protein	POPTR_0012s07790g	terminal
XM_002318074	PtpAffx.210625.1.S1_at	hypothetical protein	POPTR_0012s09480g	terminal
XM_002318084	PtpAffx.210637.1.S1_at	glycosyl transferase family 1 family protein	POPTR_0012s09750g	terminal
XM_002318119	PtpAffx.210678.1.S1_at	hypothetical protein	POPTR_0012s10530g	terminal
	PtpAffx.210823.1.S1_at	hypothetical protein	POPTR_0013s00270g	terminal
XM_002319425	PtpAffx.210830.1.S1_at	glucan endo-1 family protein	POPTR_0013s00510g	terminal
XM_002318933	PtpAffx.210867.1.S1_at	hypothetical protein	POPTR_0013s01280g	terminal
XM_002319458	PtpAffx.210868.1.S1_at	hypothetical protein	POPTR_0013s01310g	terminal
XM_002306211	PtpAffx.21087.1.S1_at	hypothetical protein	POPTR_0005s06400g	terminal
XM_002318939	PtpAffx.210877.1.S1_at	hypothetical protein	POPTR_0013s01450g	terminal
XM_002318963	PtpAffx.210900.1.S1_at	hypothetical protein	POPTR_0013s02010g	terminal
XM_002318977	PtpAffx.210912.1.S1_at	nicotinamide-nucleotide adenylyltransferase family protein	POPTR_0013s02290g	terminal
XM_002310679	PtpAffx.21099.1.S1_s_at	APETAL2-like family protein	POPTR_0007s10780g	terminal
XM_002319604	PtpAffx.210993.1.S1_at	hypothetical protein	POPTR_0013s03810g	terminal
XM_002319061	PtpAffx.211009.1.S1_at	hypothetical protein	POPTR_0013s04220g	terminal
XM_002319077	PtpAffx.211020.1.S1_at	hypothetical protein	POPTR_0013s04490g	terminal
	PtpAffx.211022.1.S1_at	hypothetical protein	POPTR_0013s04560g	terminal
	PtpAffx.211052.1.S1_x_at	hypothetical protein	POPTR_0013s05110g	terminal
XM_002319712	PtpAffx.211124.1.S1_at	hypothetical protein	POPTR_0013s06890g	terminal
XM_002319214	PtpAffx.211154.1.S1_x_at	hypothetical protein	POPTR_0013s07650g	terminal
XM_002319832	PtpAffx.211253.1.S1_x_at	hypothetical protein	POPTR_0013s09190g	terminal
XM_002319836	PtpAffx.211261.1.S1_at	no apical meristem family protein	POPTR_0013s09280g	terminal
XM_002319858	PtpAffx.211287.1.S1_at	zinc finger family protein	POPTR_0013s09710g	terminal
XM_002319875	PtpAffx.211303.1.S1_at	hypothetical protein	POPTR_0013s13940g	terminal
XM_002319876	PtpAffx.211304.1.S1_at	hypothetical protein	POPTR_0013s13960g	terminal
XM_002319351	PtpAffx.211327.1.S1_at	hypothetical protein	POPTR_0013s14480g	terminal
XM_002319369	PtpAffx.211355.1.S1_s_at	hypothetical protein	POPTR_0013s15020g	terminal
XM_002319933	PtpAffx.211369.1.S1_at	hypothetical protein	POPTR_0013s15280g	terminal
XM_002319394	PtpAffx.211375.1.S1_s_at	DEAD box protein P68	POPTR_0013s15390g	terminal
XM_002320657	PtpAffx.211439.1.S1_at	hypothetical protein	POPTR_0014s01730g	terminal
XM_002320670	PtpAffx.211453.1.S1_at	zinc finger family protein	POPTR_0014s06150g	terminal
XM_002320024	PtpAffx.211467.1.S1_at	cytokinesis-related Sec1 family protein	POPTR_0014s06490g	terminal
XM_002320051	PtpAffx.211492.1.S1_s_at	hypothetical protein	POPTR_0014s07070g	terminal
XM_002320741	PtpAffx.211519.1.S1_at	cell division protein kinase	POPTR_0014s07510g	terminal
XM_002320754	PtpAffx.211536.1.S1_at	SKP1 INTERACTING PARTNER 4 family protein	POPTR_0014s07890g	terminal
XM_002320124	PtpAffx.211570.1.S1_x_at	hypothetical protein	POPTR_0014s08640g	terminal
XM_002320826	PtpAffx.211608.1.S1_at	hypothetical protein	POPTR_0014s09380g	terminal
XM_002320887	PtpAffx.211666.1.S1_at	hypothetical protein	POPTR_0014s10590g	terminal
	PtpAffx.21169.1.S1_at	hypothetical protein	POPTR_0011s14280g	terminal
XM_002311745	PtpAffx.211725.1.S1_at	hypothetical protein	POPTR_0008s19530g	terminal
XM_002320947	PtpAffx.211730.1.S1_at	hypothetical protein	POPTR_0014s11820g	terminal
XM_002320284	PtpAffx.211738.1.S1_at	hypothetical protein	POPTR_0014s11940g	terminal
XM_002320298	PtpAffx.211754.1.S1_at	hypothetical protein	POPTR_0014s12220g	terminal
XM_002320969	PtpAffx.211759.1.S1_x_at	UDP-XYLOSE SYNTHASE 4 family protein	POPTR_0014s12380g	terminal
XM_002320983	PtpAffx.211766.1.S1_at	hypothetical protein	POPTR_0014s12650g	terminal
XM_002320353	PtpAffx.211805.1.S1_at	hypothetical protein	POPTR_0014s13440g	terminal
XM_002320408	PtpAffx.211850.1.S1_s_at	hypothetical protein	POPTR_0014s14650g	terminal
XM_002321101	PtpAffx.211875.1.S1_at	barren family protein	POPTR_0014s15410g	terminal
XM_002321103	PtpAffx.211877.1.S1_x_at	early-responsive to dehydration family protein	POPTR_0014s15430g	terminal
XM_002321143	PtpAffx.211911.1.S1_s_at	hypothetical protein	POPTR_0014s16230g	terminal
XM_002321185	PtpAffx.211952.1.S1_at	hypothetical protein	POPTR_0014s17120g	terminal
XM_002321256	PtpAffx.212016.1.S1_at	hypothetical protein	POPTR_0014s18780g	terminal
XM_002320589	PtpAffx.212038.1.S1_s_at	Succinyl-CoA ligase beta-chain family protein	POPTR_0014s18430g	terminal
XM_002320590	PtpAffx.212040.1.S1_at	Cadmium sensitive 1 family protein	POPTR_0014s18420g	terminal
XM_002325255	PtpAffx.212092.1.S1_at	hypothetical protein	POPTR_0019s00310g	terminal
XM_002325267	PtpAffx.212107.1.S1_at	hypothetical protein	POPTR_0019s00640g	terminal
XM_002325852	PtpAffx.212266.1.S1_at	hypothetical protein	POPTR_0019s06070g	terminal
XM_002325436	PtpAffx.212284.1.S1_at	cytidine/deoxycytidylate deaminase family protein	POPTR_0019s08120g	terminal
	PtpAffx.212294.1.S1_at	hypothetical protein	POPTR_0019s08400g	terminal
XM_002325918	PtpAffx.212341.1.S1_at	hypothetical protein	POPTR_0019s10480g	terminal
XM_002325501	PtpAffx.212357.1.S1_at	hypothetical protein	POPTR_0019s10900g	terminal
XM_002325938	PtpAffx.212360.1.S1_at	phosphoinositide phosphatase family protein	POPTR_0019s10930g	terminal
XM_002325505	PtpAffx.212365.1.S1_at	hypothetical protein	POPTR_0019s11040g	terminal
XM_002325952	PtpAffx.212379.1.S1_at	hypothetical protein	POPTR_0019s11290g	terminal
XM_002325607	PtpAffx.212466.1.S1_at	DECREASED DNA METHYLATION 1 family protein	POPTR_0019s15030g	terminal
XM_002325621	PtpAffx.212480.1.S1_at	hypothetical protein	POPTR_0019s14800g	terminal
XM_002321323	PtpAffx.212537.1.S1_at	hypothetical protein	POPTR_0015s00660g	terminal
XM_002321351	PtpAffx.212561.1.S1_at	PHD finger family protein	POPTR_0015s01190g	terminal
XM_002321954	PtpAffx.212572.1.S1_at	hypothetical protein	POPTR_0015s01360g	terminal
XM_002321411	PtpAffx.212624.1.S1_at	no apical meristem-like family protein	POPTR_0015s02170g	terminal
XM_002321463	PtpAffx.212691.1.S1_at	hypothetical protein	POPTR_0015s04130g	terminal
XM_002322076	PtpAffx.212717.1.S1_at	hypothetical protein	POPTR_0015s04720g	terminal
XM_002321546	PtpAffx.212766.1.S1_at	hypothetical protein	POPTR_0015s08500g	terminal
XM_002321597	PtpAffx.212809.1.S1_at	leucine-rich repeat family protein	POPTR_0015s09540g	terminal
XM_002321603	PtpAffx.212814.1.S1_at	pentatricopeptide repeat-containing family protein	POPTR_0015s09640g	terminal
XM_002321636	PtpAffx.212839.1.S1_at	zinc finger family protein	POPTR_0015s10200g	terminal
XM_002322424	PtpAffx.213077.1.S1_s_at	hypothetical protein	POPTR_0015s13340g	terminal
XM_002321876	PtpAffx.213085.1.S1_at	hypothetical protein	POPTR_0015s13190g	terminal
XM_002323084	PtpAffx.213119.1.S1_at	hypothetical protein	POPTR_0016s00760g	terminal
XM_002322553	PtpAffx.213203.1.S1_at	NIN-like protein 2	POPTR_0016s02700g	terminal
XM_002322647	PtpAffx.213306.1.S1_at	hypothetical protein	POPTR_0016s04970g	terminal
XM_002323260	PtpAffx.213312.1.S1_at	cytochrome P450 family protein	POPTR_0016s05060g	terminal
XM_002323276	PtpAffx.213327.1.S1_s_at	zinc finger family protein	POPTR_0016s05410g	terminal
XM_002323280	PtpAffx.213333.1.S1_x_at	leucine-rich repeat transmembrane protein kinase	POPTR_0016s05570g	terminal
XM_002323341	PtpAffx.213392.1.S1_at	syntaxin 121 family protein	POPTR_0016s06910g	terminal
	PtpAffx.213431.1.S1_x_at	hypothetical protein	POPTR_0016s07540g	terminal
XM_002323373	PtpAffx.213436.1.S1_at	hypothetical protein	POPTR_0016s07610g	terminal
XM_002322819	PtpAffx.213482.1.S1_at	hypothetical protein	POPTR_0016s08650g	terminal
	PtpAffx.213531.1.S1_s_at	hypothetical protein	POPTR_0016s11010g	terminal
XM_002322870	PtpAffx.213534.1.S1_x_at	hypothetical protein	POPTR_0016s10920g	terminal
XM_002322949	PtpAffx.213628.1.S1_s_at	hypothetical protein	POPTR_0016s12470g	terminal
XM_002322995	PtpAffx.213683.1.S1_at	hypothetical protein	POPTR_0016s13520g	terminal
XM_002323019	PtpAffx.213709.1.S1_at	peroxidase family protein	POPTR_0016s14040g	terminal
XM_002323623	PtpAffx.213713.1.S1_at	hypothetical protein	POPTR_0016s14120g	terminal
XM_002323794	PtpAffx.213906.1.S1_x_at	hypothetical protein	POPTR_0017s11390g	terminal
XM_002324071	PtpAffx.213990.1.S1_at	hypothetical protein	POPTR_0017s12860g	terminal
XM_002324175	PtpAffx.214112.1.S1_at	hypothetical protein	POPTR_0018s08230g	terminal
XM_002324792	PtpAffx.214164.1.S1_at	hypothetical protein	POPTR_0018s00990g	terminal
XM_002324800	PtpAffx.214179.1.S1_at	hypothetical protein	POPTR_0018s01190g	terminal
XM_002324817	PtpAffx.214193.1.S1_at	hypothetical protein	POPTR_0018s01590g	terminal
XM_002324824	PtpAffx.214197.1.S1_x_at	hypothetical protein	POPTR_0018s01730g	terminal
XM_002324839	PtpAffx.214210.1.S1_at	hypothetical protein	POPTR_0018s01980g	terminal
XM_002324841	PtpAffx.214212.1.S1_at	hypothetical protein	POPTR_0018s02030g	terminal
XM_002324873	PtpAffx.214240.1.S1_at	hypothetical protein	POPTR_0018s02500g	terminal
XM_002324308	PtpAffx.214255.1.S1_at	zinc finger family protein	POPTR_0018s02840g	terminal
XM_002324954	PtpAffx.214335.1.S1_at	hypothetical protein	POPTR_0018s08740g	terminal
XM_002324451	PtpAffx.214404.1.S1_at	hypothetical protein	POPTR_0018s10410g	terminal
XM_002324464	PtpAffx.214422.1.S1_at	zinc finger family protein	POPTR_0018s10760g	terminal
XM_002325074	PtpAffx.214441.1.S1_at	hypothetical protein	POPTR_0018s11100g	terminal
XM_002324498	PtpAffx.214461.1.S1_at	hypothetical protein	POPTR_0018s11450g	terminal
XM_002325115	PtpAffx.214486.1.S1_at	hypothetical protein	POPTR_0018s12020g	terminal
XM_002324603	PtpAffx.214567.1.S1_s_at	hypothetical protein	POPTR_0018s12790g	terminal
XM_002325193	PtpAffx.214578.1.S1_at	sodium transporter family protein	POPTR_0018s13210g	terminal
XM_002324641	PtpAffx.214599.1.S1_at	auxin efflux carrier component 2 family protein	POPTR_0018s13610g	terminal
XM_002324648	PtpAffx.214605.1.S1_at	hypothetical protein	POPTR_0018s13750g	terminal
XM_002311399	PtpAffx.21461.1.S1_at	hypothetical protein	POPTR_0008s11550g	terminal
XM_002324657	PtpAffx.214617.1.S1_at	ELM2 domain-containing family protein	POPTR_0018s13910g	terminal
XM_002325228	PtpAffx.214618.1.S1_at	hypothetical protein	POPTR_0018s13920g	terminal
XM_002324659	PtpAffx.214619.1.S1_s_at	clathrin assembly family protein	POPTR_0018s13970g	terminal
	PtpAffx.214626.1.S1_at	hypothetical protein /// hypothetical protein	POPTR_0018s14130g /// POPTR_0516s002202g	terminal
XM_002303844	PtpAffx.215026.1.S1_s_at	hypothetical protein	POPTR_0003s22320g	terminal
XM_002299054	PtpAffx.2152.1.S1_at	hypothetical protein	POPTR_0001s03810g	terminal
XM_002302043	PtpAffx.21529.1.S1_s_at	hypothetical protein	POPTR_0002s04680g	terminal
XM_002318311	PtpAffx.215349.1.S1_at	hypothetical protein	POPTR_0012s033101g	terminal
	PtpAffx.215890.1.S1_x_at	hypothetical protein	POPTR_0005s01260g	terminal
	PtpAffx.21642.2.S1_x_at	---	---	terminal
XM_002316702	PtpAffx.216750.1.S1_s_at	hypothetical protein	POPTR_0011s02820g	terminal
XM_002313732	PtpAffx.216760.1.S1_s_at	hypothetical protein	POPTR_0009s12520g	terminal
XM_002308738	PtpAffx.21767.3.A1_at	hypothetical protein	POPTR_0006s00980g	terminal
	PtpAffx.217859.1.S1_at	---	---	terminal
XM_002309909	PtpAffx.2179.1.S1_at	hypothetical protein	POPTR_0007s04780g	terminal
XM_002306244	PtpAffx.2179.2.S1_at	hypothetical protein	POPTR_0005s07060g	terminal
XM_002313545	PtpAffx.218254.1.S1_at	hypothetical protein	POPTR_0009s16820g	terminal
XM_002311662	PtpAffx.21896.2.S1_at	bodenlos family protein	POPTR_0008s17220g	terminal
	PtpAffx.219365.1.S1_at	---	---	terminal
XM_002307048	PtpAffx.219447.1.S1_s_at	Ras-related GTP-binding family protein	POPTR_0005s07680g	terminal
XM_002302844	PtpAffx.21945.1.A1_at	homeobox-leucine zipper family protein	POPTR_0002s23080g	terminal
XM_002297735	PtpAffx.22.1.S1_at	elongation defective 1 family protein	POPTR_0001s06000g	terminal
XM_002304739	PtpAffx.22.2.S1_at	elongation defective 1 family protein	POPTR_0003s20170g	terminal
XM_002313368	PtpAffx.2203.2.A1_at	hypothetical protein	POPTR_0009s04500g	terminal
XM_002301272	PtpAffx.220936.1.S1_at	calcium-dependent lipid-binding family protein	POPTR_0002s15190g	terminal
XM_002309894	PtpAffx.221435.1.S1_at	hypothetical protein	POPTR_0007s04500g	terminal
	PtpAffx.221443.1.S1_at	hypothetical protein	POPTR_0017s10970g	terminal
XM_002323930	PtpAffx.221586.1.S1_at	hypothetical protein	POPTR_0017s01470g	terminal
XM_002323948	PtpAffx.221805.1.S1_s_at	hypothetical protein	POPTR_0017s08250g	terminal
	PtpAffx.22186.2.S1_at	---	---	terminal
XM_002312720	PtpAffx.221860.1.S1_s_at	cytochrome P450 family protein	POPTR_0008s20970g	terminal
XM_002315834	PtpAffx.22228.2.S1_at	hypothetical protein	POPTR_0010s11980g	terminal
XM_002306341	PtpAffx.222783.1.S1_s_at	hypothetical protein	POPTR_0005s03700g	terminal
XM_002318068	PtpAffx.223066.1.S1_at	hypothetical protein	POPTR_0012s09390g	terminal
XM_002299111	PtpAffx.223202.1.S1_s_at	GLUCAN SYNTHASE-LIKE 9 family protein	POPTR_0001s04970g	terminal
XM_002303180	PtpAffx.223289.1.S1_at	zinc finger family protein	POPTR_0003s04070g	terminal
XM_002298990	PtpAffx.224214.1.S1_at	hypothetical protein	POPTR_0001s46680g	terminal
XM_002303510	PtpAffx.224308.1.S1_at	hypothetical protein	POPTR_0003s11810g	terminal
XM_002303874	PtpAffx.224327.1.S1_at	hypothetical protein	POPTR_0003s20080g	terminal
XM_002304959	PtpAffx.224379.1.S1_s_at	hypothetical protein	POPTR_0004s03330g	terminal
XM_002305981	PtpAffx.224407.1.S1_at	hypothetical protein	POPTR_0004s14330g	terminal
XM_002308489	PtpAffx.224516.1.S1_s_at	hypothetical protein	POPTR_0006s23780g	terminal
XM_002309573	PtpAffx.224526.1.S1_at	pentatricopeptide repeat-containing family protein	POPTR_0006s26690g	terminal
XM_002309593	PtpAffx.224528.1.S1_at	hypothetical protein	POPTR_0006s27070g	terminal
XM_002309794	PtpAffx.224549.1.S1_s_at	hypothetical protein	POPTR_0007s02570g	terminal
XM_002312434	PtpAffx.224605.1.S1_at	S-adenosyl-L-methionine:carboxyl methyltransferase family protein	POPTR_0008s13570g	terminal
XM_002315536	PtpAffx.224626.1.S1_at	hypothetical protein	POPTR_0010s07970g	terminal
XM_002315571	PtpAffx.224631.1.S1_s_at	hypothetical protein	POPTR_0010s07100g	terminal
XM_002314731	PtpAffx.224646.1.S1_at	hypothetical protein	POPTR_0010s11390g	terminal
XM_002315309	PtpAffx.224673.1.S1_at	hypothetical protein	POPTR_0010s23860g	terminal
XM_002317835	PtpAffx.224800.1.S1_at	hypothetical protein	POPTR_0012s04420g	terminal
XM_002320901	PtpAffx.224879.1.S1_at	hypothetical protein	POPTR_0014s10820g	terminal
XM_002320991	PtpAffx.224884.1.S1_at	hypothetical protein	POPTR_0014s12770g	terminal
XM_002320504	PtpAffx.224891.1.S1_at	subtilisin-like protease family protein	POPTR_0014s16970g	terminal
XM_002325647	PtpAffx.224976.1.S1_x_at	hypothetical protein	POPTR_0019s14120g	terminal
XM_002322903	PtpAffx.225032.1.S1_s_at	hypothetical protein	POPTR_0016s11520g	terminal
XM_002324198	PtpAffx.225056.1.S1_at	hypothetical protein	POPTR_0018s00490g	terminal
XM_002324804	PtpAffx.225060.1.S1_at	hypothetical protein	POPTR_0018s01240g	terminal
XM_002324825	PtpAffx.225063.1.S1_at	hypothetical protein	POPTR_0018s01750g	terminal
	PtpAffx.22516.3.A1_at	hypothetical protein	POPTR_0001s03330g	terminal
	PtpAffx.225324.1.S1_at	hypothetical protein	POPTR_0004s00620g	terminal
XM_002318290	PtpAffx.22551.1.S1_s_at	translation initiation factor family protein	POPTR_0012s03630g	terminal
XM_002310978	PtpAffx.22588.1.S1_at	Germin-like protein subfamily 3 member 2 precursor	POPTR_0008s02170g	terminal
XM_002323244	PtpAffx.2265.10.A1_a_at	hypothetical protein	POPTR_0016s04490g	terminal
XM_002302284	PtpAffx.22736.1.S1_at	hypothetical protein	POPTR_0002s10180g	terminal
	PtpAffx.22800.1.S1_at	---	---	terminal
	PtpAffx.22821.1.S1_at	hypothetical protein	POPTR_0005s03660g	terminal
	PtpAffx.22829.1.A1_at	hypothetical protein	POPTR_0011s14600g	terminal
	PtpAffx.2286.4.S1_a_at	hypothetical protein	POPTR_0700s00200g	terminal
XM_002310666	PtpAffx.22999.1.A1_at	hypothetical protein	POPTR_0007s10490g	terminal
	PtpAffx.23175.1.S1_at	cysteine proteinase	POPTR_0014s02410g	terminal
XM_002310097	PtpAffx.23373.3.A1_at	hypothetical protein	POPTR_0007s10870g	terminal
XM_002311907	PtpAffx.2344.1.S1_at	ferredoxin I family protein	POPTR_0008s02100g	terminal
	PtpAffx.23593.2.A1_at	---	---	terminal
XM_002305392	PtpAffx.2360.1.A1_at	phenylalanyl-tRNA synthetase alpha chain family protein	POPTR_0004s16240g	terminal
XM_002320832	PtpAffx.2376.1.S1_at	aspartyl protease family protein	POPTR_0014s09490g	terminal
XM_002300524	PtpAffx.23797.2.S1_at	FATTY ACID HYDROXYLASE 1 family protein	POPTR_0001s46810g	terminal
XM_002324860	PtpAffx.2380.2.S1_a_at	aspartate aminotransferase 2 family protein	POPTR_0018s02250g	terminal
XM_002314268	PtpAffx.23842.1.S1_a_at	zinc finger family protein	POPTR_0009s01110g	terminal
XM_002300672	PtpAffx.24061.1.S1_at	hypothetical protein	POPTR_0002s02430g	terminal
XM_002306822	PtpAffx.24320.1.A1_a_at	sugar isomerase domain-containing family protein	POPTR_0005s24740g	terminal
XM_002309431	PtpAffx.24361.1.S1_at	hypothetical protein	POPTR_0006s23750g	terminal
	PtpAffx.2438.2.A1_at	hypothetical protein	POPTR_0011s04990g	terminal
XM_002302206	PtpAffx.24429.1.S1_at	hypothetical protein	POPTR_0002s08540g	terminal
XM_002322533	PtpAffx.24469.1.A1_at	hypothetical protein	POPTR_0016s02310g	terminal
XM_002307887	PtpAffx.24469.2.S1_at	hypothetical protein	POPTR_0006s02470g	terminal
XM_002312562	PtpAffx.24472.1.A1_at	eukaryotic translation initiation factor 4E isoform family protein	POPTR_0008s17100g	terminal
	PtpAffx.24497.1.A1_at	---	---	terminal
	PtpAffx.24552.1.A1_at	hypothetical protein /// hypothetical protein	POPTR_0004s10430g /// POPTR_0224s00200g	terminal
	PtpAffx.24552.1.A1_s_at	hypothetical protein	POPTR_0004s10430g	terminal
XM_002302097	PtpAffx.24581.1.A1_at	hypothetical protein	POPTR_0002s05810g	terminal
XM_002317326	PtpAffx.24713.1.A1_at	hypothetical protein	POPTR_0011s09670g	terminal
	PtpAffx.24751.1.A1_at	hypothetical protein	POPTR_0016s12230g	terminal
	PtpAffx.24788.1.A1_at	---	---	terminal
XM_002309405	PtpAffx.24797.1.S1_s_at	hypothetical protein	POPTR_0006s23250g	terminal
XM_002311248	PtpAffx.24886.1.A1_at	hypothetical protein	POPTR_0008s08160g	terminal
XM_002304259	PtpAffx.2489.4.A1_at	hypothetical protein	POPTR_0003s07790g	terminal
XM_002314987	PtpAffx.249.101.A1_x_at	hypothetical protein	POPTR_0010s17020g	terminal
	PtpAffx.249.19.A1_x_at	hypothetical protein	POPTR_0014s14740g	terminal
XM_002324474	PtpAffx.249.201.S1_at	UDP-D-GLUCURONATE 4-EPIMERASE 1 family protein	POPTR_0018s10940g	terminal
XM_002302728	PtpAffx.249.292.A1_at	CP12 domain-containing family protein	POPTR_0002s19710g	terminal
XM_002313729	PtpAffx.249.323.S1_at	squalene synthase family protein	POPTR_0009s12590g	terminal
XM_002308076	PtpAffx.249.352.S1_s_at	hypothetical protein	POPTR_0006s07490g	terminal
XM_002314238	PtpAffx.249.366.S1_at	beta-galactosidase family protein	POPTR_0009s01780g	terminal
XM_002306393	PtpAffx.249.411.A1_a_at	hypothetical protein	POPTR_0005s10440g	terminal
XM_002324680	PtpAffx.249.482.S1_at	hypothetical protein	POPTR_0018s07220g	terminal
XM_002311056	PtpAffx.249.58.A1_x_at	plasma membrane intrinsic protein 1-1	POPTR_0008s03950g	terminal
XM_002305419	PtpAffx.249.648.S1_at	hypothetical protein	POPTR_0004s16830g	terminal
XM_002312849	PtpAffx.249.708.A1_s_at	UDP-D-APIOSE/UDP-D-XYLOSE SYNTHASE 1 family protein	POPTR_0009s15280g	terminal
XM_002323821	PtpAffx.249.73.A1_at	hypothetical protein	POPTR_0017s11940g	terminal
XM_002323130	PtpAffx.249.76.S1_a_at	hypothetical protein	POPTR_0016s01720g	terminal
	PtpAffx.249.85.A1_s_at	adenine nucleotide translocator family protein	POPTR_0001s27480g	terminal
XM_002312579	PtpAffx.24963.1.A1_at	hypothetical protein	POPTR_0008s17370g	terminal
XM_002311737	PtpAffx.24997.1.S1_at	hypothetical protein	POPTR_0008s19350g	terminal
XM_002316172	PtpAffx.25004.2.A1_at	hypothetical protein	POPTR_0010s19550g	terminal
	PtpAffx.25097.1.A1_at	hypothetical protein	POPTR_0009s12850g	terminal
XM_002323516	PtpAffx.25116.1.A1_at	hypothetical protein	POPTR_0016s11760g	terminal
XM_002307311	PtpAffx.25334.2.S1_at	hypothetical protein	POPTR_0005s17600g	terminal
	PtpAffx.2542.1.S1_at	hypothetical protein	POPTR_0003s15710g	terminal
XM_002319885	PtpAffx.25435.1.A1_x_at	hypothetical protein	POPTR_0013s14220g	terminal
XM_002314852	PtpAffx.25530.1.S1_at	hypothetical protein	POPTR_0010s14060g	terminal
XM_002311509	PtpAffx.256.1.S1_at	xyloglucan endotransglycosylase family protein	POPTR_0008s13780g	terminal
XM_002314132	PtpAffx.25830.1.A1_at	hypothetical protein	POPTR_0009s03850g	terminal
	PtpAffx.2589.1.A1_s_at	hypothetical protein /// hypothetical protein	POPTR_0002s12570g /// POPTR_0014s02550g	terminal
	PtpAffx.2597.1.S1_at	putative proline-rich protein APG isolog	POPTR_0001s19220g	terminal
XM_002299006	PtpAffx.260.1.A1_s_at	hypothetical protein	POPTR_0001s46870g	terminal
XM_002297804	PtpAffx.26280.1.A1_a_at	hypothetical protein	POPTR_0001s13890g	terminal
XM_002317934	PtpAffx.26325.1.A1_at	hypothetical protein	POPTR_0012s06920g	terminal
XM_002302142	PtpAffx.26405.2.A1_at	F-box family protein	POPTR_0002s06880g	terminal
XM_002325518	PtpAffx.26423.3.S1_a_at	hypothetical protein	POPTR_0019s11280g	terminal
XM_002311455	PtpAffx.26476.1.A1_s_at	hypothetical protein	POPTR_0008s12680g	terminal
	PtpAffx.26487.1.S1_at	hypothetical protein	POPTR_0016s00390g	terminal
	PtpAffx.26494.1.A1_at	hypothetical protein	POPTR_0014s01930g	terminal
XM_002320910	PtpAffx.265.2.A1_s_at	hypothetical protein	POPTR_0014s10950g	terminal
	PtpAffx.26556.1.S1_at	---	---	terminal
XM_002312125	PtpAffx.26581.3.S1_a_at	kinase family protein	POPTR_0008s06890g	terminal
XM_002306149	PtpAffx.26642.2.A1_a_at	GMFP7 family protein	POPTR_0004s18140g	terminal
	PtpAffx.26657.2.S1_at	---	---	terminal
XM_002323738	PtpAffx.2690.2.S1_at	myb family transcription factor family protein	POPTR_0017s08190g	terminal
	PtpAffx.26968.2.A1_a_at	---	---	terminal
	PtpAffx.26968.3.S1_at	hypothetical protein /// hypothetical protein	POPTR_0001s22950g /// POPTR_0001s35310g	terminal
XM_002323122	PtpAffx.26979.1.A1_at	hypothetical protein	POPTR_0016s01450g	terminal
XM_002311594	PtpAffx.2704.1.S1_at	hypothetical protein	POPTR_0008s15370g	terminal
XM_002301534	PtpAffx.27218.1.A1_at	hypothetical protein	POPTR_0002s22410g	terminal
XM_002306877	PtpAffx.27339.1.S1_a_at	hypothetical protein	POPTR_0005s25790g	terminal
XM_002319410	PtpAffx.27678.3.A1_at	hypothetical protein	POPTR_0013s15740g	terminal
	PtpAffx.27738.1.S1_at	hypothetical protein	POPTR_0012s02900g	terminal
	PtpAffx.2779.1.S1_s_at	arabinogalactan protein 13	POPTR_0001s04130g	terminal
XM_002318931	PtpAffx.2791.1.A1_at	hypothetical protein	POPTR_0013s01230g	terminal
	PtpAffx.2791.1.A1_at	hypothetical protein	POPTR_0013s01230g	terminal
XM_002307730	PtpAffx.28451.1.A1_at	ubiquitin family protein	POPTR_0005s26910g	terminal
	PtpAffx.28458.1.S1_at	hypothetical protein	POPTR_0005s11660g	terminal
XM_002310706	PtpAffx.2851.1.A1_at	hypothetical protein	POPTR_0007s11440g	terminal
XM_002314341	PtpAffx.28532.1.S1_at	MULTIFUNCTIONAL family protein	POPTR_0010s01570g	terminal
	PtpAffx.28910.1.S1_at	hypothetical protein	POPTR_0014s03480g	terminal
XM_002319741	PtpAffx.28982.1.S1_at	hypothetical protein	POPTR_0013s07440g	terminal
XM_002303758	PtpAffx.2901.4.S1_a_at	GPI-anchored protein precursor	POPTR_0003s17090g	terminal
XM_002308683	PtpAffx.2903.1.S1_at	Eukaryotic translation initiation factor 3 subunit 9 family protein	POPTR_0006s28330g	terminal
	PtpAffx.29085.1.A1_s_at	exostosin family protein	POPTR_0019s11670g	terminal
XM_002310239	PtpAffx.29198.2.S1_a_at	hypothetical protein	POPTR_0007s13440g	terminal
XM_002309246	PtpAffx.294.1.S1_s_at	hypothetical protein	POPTR_0006s21140g	terminal
XM_002301973	PtpAffx.29473.1.S1_s_at	RanBPM-related family protein	POPTR_0002s03110g	terminal
XM_002312085	PtpAffx.29487.1.S1_at	type 1 protein phosphatase-1	POPTR_0008s06110g	terminal
XM_002299957	PtpAffx.29568.1.S1_at	Zinc transporter 6 family protein	POPTR_0001s28620g	terminal
XM_002306028	PtpAffx.29653.1.S1_s_at	UDP-glucose 6-dehydrogenase family protein	POPTR_0004s11760g	terminal
XM_002298273	PtpAffx.29683.1.S1_a_at	omega-3 desaturase family protein	POPTR_0001s25980g	terminal
XM_002312242	PtpAffx.29726.1.A1_s_at	SNAP25 homologous protein SNAP30	POPTR_0008s09330g	terminal
	PtpAffx.29996.1.S1_at	hypothetical protein	POPTR_0003s08370g	terminal
XM_002301439	PtpAffx.30074.1.S1_at	glycine-rich protein 2	POPTR_0002s20720g	terminal
	PtpAffx.3037.1.S1_at	ribophorin 1 family protein	POPTR_0010s23030g	terminal
XM_002310552	PtpAffx.30441.1.A1_at	hypothetical protein	POPTR_0007s06110g	terminal
XM_002320316	PtpAffx.30483.1.S1_at	hypothetical protein	POPTR_0014s12620g	terminal
XM_002299409	PtpAffx.30525.1.A1_at	hypothetical protein	POPTR_0001s11050g	terminal
XM_002311700	PtpAffx.3058.1.A1_s_at	hypothetical protein	POPTR_0008s18090g	terminal
	PtpAffx.3064.3.A1_a_at	---	---	terminal
XM_002312104	PtpAffx.30722.1.A1_s_at	coronatine insensitive 1 family protein	POPTR_0008s06460g	terminal
XM_002319558	PtpAffx.30743.5.A1_at	hypothetical protein	POPTR_0013s03230g	terminal
	PtpAffx.30908.1.S1_at	hypothetical protein	POPTR_0005s27700g	terminal
XM_002307621	PtpAffx.31030.1.A1_at	SNF7 family protein	POPTR_0005s24870g	terminal
	PtpAffx.31094.1.A1_s_at	hypothetical protein	POPTR_0003s01440g	terminal
	PtpAffx.31228.1.A1_at	phosphatase 2C family protein	POPTR_0001s02750g	terminal
	PtpAffx.31264.2.S1_a_at	hypothetical protein	POPTR_0015s02310g	terminal
XM_002308425	PtpAffx.31300.1.S1_at	hypothetical protein	POPTR_0006s22620g	terminal
XM_002310372	PtpAffx.31347.1.A1_at	hypothetical protein	POPTR_0007s01110g	terminal
XM_002302359	PtpAffx.31551.1.S1_s_at	hypothetical protein	POPTR_0002s11680g	terminal
XM_002309235	PtpAffx.31570.1.S1_at	hypothetical protein	POPTR_0006s21350g	terminal
XM_002298492	PtpAffx.31663.1.A1_at	hypothetical protein	POPTR_0001s35080g	terminal
XM_002318922	PtpAffx.31782.2.A1_a_at	hypothetical protein	POPTR_0013s01120g	terminal
XM_002316868	PtpAffx.31842.1.S1_at	hypothetical protein	POPTR_0011s12160g	terminal
XM_002308944	PtpAffx.32004.2.S1_a_at	leucine-rich repeat family protein	POPTR_0006s06040g	terminal
XM_002307696	PtpAffx.3203.4.A1_at	hypothetical protein	POPTR_0005s26260g	terminal
XM_002321677	PtpAffx.3203.6.S1_a_at	hypothetical protein	POPTR_0015s11110g	terminal
XM_002301420	PtpAffx.32103.2.S1_at	putative cathepsin B-like protease family protein	POPTR_0002s18500g	terminal
XM_002307009	PtpAffx.32379.1.A1_at	hypothetical protein	POPTR_0005s06790g	terminal
XM_002317988	PtpAffx.32386.3.A1_at	hypothetical protein	POPTR_0012s07870g	terminal
XM_002325798	PtpAffx.32412.1.S1_at	hypothetical protein	POPTR_0019s04970g	terminal
XM_002306461	PtpAffx.32419.1.A1_at	LOB domain protein 39	POPTR_0005s18900g	terminal
XM_002320188	PtpAffx.32723.2.S1_s_at	CBL-interacting protein kinase 9	POPTR_0014s10000g	terminal
	PtpAffx.33045.1.A1_at	---	---	terminal
	PtpAffx.33061.1.A1_at	---	---	terminal
XM_002308579	PtpAffx.33062.1.A1_at	hypothetical protein	POPTR_0006s25800g	terminal
XM_002315142	PtpAffx.33729.1.A1_at	hypothetical protein	POPTR_0010s20030g	terminal
XM_002310832	PtpAffx.33750.1.A1_at	hypothetical protein	POPTR_0007s14280g	terminal
	PtpAffx.33827.1.S1_at	---	---	terminal
XM_002319039	PtpAffx.33919.1.S1_at	hypothetical protein	POPTR_0013s03870g	terminal
	PtpAffx.3418.1.S1_at	hypothetical protein	POPTR_0009s00820g	terminal
XM_002299802	PtpAffx.34358.1.S1_at	DNA-directed RNA polymerase I(A) and III(C) 14 kDa subunit family protein	POPTR_0001s25380g	terminal
XM_002303499	PtpAffx.34618.1.S1_at	KEULE family protein	POPTR_0003s11540g	terminal
	PtpAffx.35077.1.A1_at	hypothetical protein	POPTR_0012s06650g	terminal
XM_002312559	PtpAffx.35486.1.S1_at	hypothetical protein	POPTR_0008s17060g	terminal
	PtpAffx.35503.1.S1_at	hypothetical protein	POPTR_0010s16210g	terminal
	PtpAffx.3559.1.S1_at	hypothetical protein /// hypothetical protein	POPTR_0017s05900g /// POPTR_2108s00210g	terminal
XM_002318692	PtpAffx.35618.1.A1_at	hypothetical protein	POPTR_0012s09960g	terminal
	PtpAffx.35717.1.A1_at	---	---	terminal
XM_002306761	PtpAffx.3589.1.S1_at	zinc finger family protein	POPTR_0005s23660g	terminal
XM_002298579	PtpAffx.35988.3.S1_a_at	hypothetical protein	POPTR_0001s33970g	terminal
	PtpAffx.36024.1.S1_at	---	---	terminal
	PtpAffx.36072.1.A1_at	hypothetical protein	POPTR_0016s03660g	terminal
XM_002297810	PtpAffx.36300.1.S1_s_at	histidine kinase receptor family protein	POPTR_0001s13740g	terminal
XM_002307038	PtpAffx.36330.1.S1_at	hypothetical protein	POPTR_0005s07470g	terminal
XM_002298047	PtpAffx.36492.2.S1_a_at	hypothetical protein	POPTR_0001s08310g	terminal
XM_002321607	PtpAffx.36741.1.S1_at	methylcoclaurine hydroxylase family protein	POPTR_0015s09740g	terminal
XM_002325556	PtpAffx.36865.1.A1_at	fasciclin-like arabinogalactan-protein 9	POPTR_0019s12310g	terminal
XM_002317281	PtpAffx.36925.1.A1_at	Cyclic phosphodiesterase family protein	POPTR_0011s03180g	terminal
XM_002322123	PtpAffx.37297.1.A1_at	glycosyl transferase family 20 family protein	POPTR_0015s08530g	terminal
XM_002299230	PtpAffx.37364.1.A1_at	mitochondrial glycoprotein	POPTR_0001s14770g	terminal
XM_002306787	PtpAffx.37459.2.S1_at	WRKY transcription factor 21 family protein	POPTR_0005s24100g	terminal
XM_002297946	PtpAffx.37600.1.S1_at	hypothetical protein	POPTR_0001s10500g	terminal
XM_002300831	PtpAffx.3763.1.S1_at	4-HYDROXYPHENYLPYRUVATE DIOXYGENASE family protein	POPTR_0002s05840g	terminal
XM_002325364	PtpAffx.37663.1.S1_at	hypothetical protein	POPTR_0019s04690g	terminal
XM_002309462	PtpAffx.3783.1.S1_at	hypothetical protein	POPTR_0006s24440g	terminal
	PtpAffx.38514.1.A1_a_at	hypothetical protein	POPTR_0017s12170g	terminal
XM_002312979	PtpAffx.38736.1.S1_a_at	SH3 domain-containing protein 2	POPTR_0009s12600g	terminal
	PtpAffx.38990.1.S1_a_at	---	---	terminal
XM_002312547	PtpAffx.390.1.A1_s_at	cytosolic malate dehydrogenase family protein	POPTR_0008s16670g	terminal
XM_002302853	PtpAffx.39117.1.S1_at	oxidoreductase family protein	POPTR_0002s23310g	terminal
XM_002322404	PtpAffx.3913.3.A1_at	hypothetical protein	POPTR_0015s13810g	terminal
XM_002306430	PtpAffx.3918.1.A1_at	hypothetical protein	POPTR_0005s18100g	terminal
XM_002302304	PtpAffx.39208.1.S1_at	clathrin adaptor complexes medium subunit family protein	POPTR_0002s10530g	terminal
XM_002300821	PtpAffx.39223.1.A1_at	NO POLLEN GERMINATION 1 family protein	POPTR_0002s05610g	terminal
XM_002302194	PtpAffx.39343.1.S1_at	hypothetical protein	POPTR_0002s08270g	terminal
XM_002299166	PtpAffx.39427.1.S1_at	hypothetical protein	POPTR_0001s06550g	terminal
	PtpAffx.39478.1.A1_at	hypothetical protein	POPTR_0004s04030g	terminal
XM_002311870	PtpAffx.39611.1.A1_at	hypothetical protein	POPTR_0008s00700g	terminal
XM_002311110	PtpAffx.3989.1.S1_at	Gamma-tonoplast intrinsic protein 3	POPTR_0008s05050g	terminal
XM_002314592	PtpAffx.39908.3.S1_a_at	type 2A protein phosphtase-II	POPTR_0010s04890g	terminal
XM_002307545	PtpAffx.40037.1.A1_at	hypothetical protein	POPTR_0005s23100g	terminal
XM_002304748	PtpAffx.40103.1.A1_s_at	annexin-like protein RJ4	POPTR_0003s19970g	terminal
XM_002316000	PtpAffx.40192.2.A1_at	universal stress family protein	POPTR_0010s15410g	terminal
XM_002319450	PtpAffx.4042.1.S1_at	hypothetical protein	POPTR_0013s01110g	terminal
XM_002314349	PtpAffx.4083.1.S1_at	hypothetical protein	POPTR_0010s01790g	terminal
XM_002309944	PtpAffx.4085.3.S1_s_at	annexin-like protein RJ4	POPTR_0007s05490g	terminal
XM_002309789	PtpAffx.4085.5.A1_at	serine/threonine protein kinase	POPTR_0007s02390g	terminal
	PtpAffx.40916.1.S1_at	---	---	terminal
XM_002318701	PtpAffx.4106.1.A1_s_at	phosphoesterase family protein	POPTR_0012s10110g	terminal
	PtpAffx.41268.1.S1_at	hypothetical protein	POPTR_0014s05910g	terminal
XM_002321167	PtpAffx.41412.1.A1_at	hypothetical protein	POPTR_0014s16700g	terminal
XM_002321076	PtpAffx.4170.3.S1_at	hypothetical protein	POPTR_0014s14830g	terminal
XM_002322220	PtpAffx.41946.1.A1_at	hypothetical protein	POPTR_0015s10810g	terminal
XM_002323643	PtpAffx.42005.1.A1_s_at	hypothetical protein	POPTR_0016s14520g	terminal
	PtpAffx.42065.1.S1_at	putative cinnamoyl-CoA reductase family protein	POPTR_0009s06270g	terminal
XM_002314109	PtpAffx.42120.1.A1_at	pentatricopeptide repeat-containing family protein	POPTR_0009s04310g	terminal
XM_002321548	PtpAffx.42172.1.S1_at	armadillo/beta-catenin repeat family protein	POPTR_0015s08550g	terminal
XM_002300725	PtpAffx.42299.2.A1_at	hypothetical protein	POPTR_0002s03530g	terminal
XM_002313234	PtpAffx.42720.1.S1_s_at	dihydropyrimidinase family protein	POPTR_0009s07200g	terminal
	PtpAffx.42787.1.S1_at	---	---	terminal
XM_002299371	PtpAffx.42822.1.A1_at	hypothetical protein	POPTR_0001s11800g	terminal
XM_002311982	PtpAffx.4290.2.A1_at	chorismate synthase family protein	POPTR_0008s04040g	terminal
	PtpAffx.43214.1.S1_at	---	---	terminal
	PtpAffx.43226.1.A1_at	---	---	terminal
XM_002316881	PtpAffx.4325.1.S1_at	no apical meristem family protein	POPTR_0011s12400g	terminal
XM_002314453	PtpAffx.43257.1.S1_s_at	hypothetical protein	POPTR_0010s07960g	terminal
XM_002325598	PtpAffx.43500.1.A1_at	hypothetical protein	POPTR_0019s15190g	terminal
XM_002312059	PtpAffx.43571.1.S1_at	glycosyl transferase family 2 family protein	POPTR_0008s05580g	terminal
	PtpAffx.43603.1.A1_at	hypothetical protein	POPTR_0005s01910g	terminal
XM_002298480	PtpAffx.43993.1.S1_at	Peroxidase 63 precursor family protein	POPTR_0001s34660g	terminal
XM_002312663	PtpAffx.44007.1.A1_a_at	hypothetical protein	POPTR_0008s19730g	terminal
XM_002309268	PtpAffx.44055.1.S1_at	hypothetical protein	POPTR_0006s20690g	terminal
XM_002315163	PtpAffx.44174.1.A1_at	prenylated rab acceptor family protein	POPTR_0010s20550g	terminal
XM_002300000	PtpAffx.4470.10.S1_a_at	hypothetical protein	POPTR_0001s34960g	terminal
XM_002317173	PtpAffx.44748.1.S1_s_at	hypothetical protein	POPTR_0011s00470g	terminal
XM_002311236	PtpAffx.44975.1.A1_at	hypothetical protein	POPTR_0008s07890g	terminal
XM_002300974	PtpAffx.45149.1.S1_at	hypothetical protein	POPTR_0002s08830g	terminal
XM_002321366	PtpAffx.45383.2.A1_a_at	hypothetical protein	POPTR_0015s01500g	terminal
XM_002322737	PtpAffx.454.23.A1_at	hypothetical protein	POPTR_0016s06840g	terminal
XM_002319829	PtpAffx.4558.2.A1_at	hypothetical protein	POPTR_0013s09120g	terminal
	PtpAffx.4568.7.A1_at	delta-tonoplast intrinsic family protein	POPTR_0001s18730g	terminal
	PtpAffx.45825.1.A1_at	---	---	terminal
	PtpAffx.45880.1.A1_at	hypothetical protein	POPTR_0005s17640g	terminal
XM_002301138	PtpAffx.4593.1.S1_at	hypothetical protein	POPTR_0002s12620g	terminal
XM_002315149	PtpAffx.46068.1.A1_a_at	hypothetical protein	POPTR_0010s20230g	terminal
XM_002309253	PtpAffx.4636.1.A1_at	zinc finger family protein	POPTR_0006s20970g	terminal
XM_002312966	PtpAffx.46365.1.A1_at	hypothetical protein	POPTR_0009s12890g	terminal
XM_002323226	PtpAffx.467.1.S1_s_at	Calmodulin-like family protein	POPTR_0016s04040g	terminal
	PtpAffx.4687.2.S1_s_at	hypothetical protein /// hypothetical protein	POPTR_0012s07270g /// POPTR_0015s07640g	terminal
XM_002316390	PtpAffx.46971.1.S1_at	hypothetical protein	POPTR_0010s26170g	terminal
XM_002304040	PtpAffx.47044.1.S1_at	hypothetical protein	POPTR_0003s01620g	terminal
	PtpAffx.4711.4.A1_at	hypothetical protein	POPTR_0001s24350g	terminal
	PtpAffx.47196.1.A1_at	leucine-rich repeat family protein	POPTR_0011s16660g	terminal
	PtpAffx.4769.1.A1_at	---	---	terminal
XM_002307791	PtpAffx.47827.1.S1_at	spindle checkpoint family protein	POPTR_0005s27970g	terminal
XM_002322478	PtpAffx.47904.1.S1_at	hypothetical protein	POPTR_0016s01110g	terminal
XM_002311167	PtpAffx.47974.1.S1_at	hypothetical protein	POPTR_0008s06450g	terminal
	PtpAffx.48092.1.S1_at	---	---	terminal
XM_002325540	PtpAffx.4817.1.S1_at	hypothetical protein	POPTR_0019s11870g	terminal
XM_002313855	PtpAffx.4820.1.A1_s_at	arabinogalactan protein 9	POPTR_0009s09530g	terminal
	PtpAffx.48224.1.S1_at	hypothetical protein	POPTR_0004s21990g	terminal
XM_002303871	PtpAffx.48236.1.S1_at	hypothetical protein	POPTR_0003s20100g	terminal
	PtpAffx.48242.1.S1_at	hypothetical protein	POPTR_0007s11410g	terminal
XM_002312204	PtpAffx.48262.1.A1_at	hypothetical protein	POPTR_0008s08480g	terminal
	PtpAffx.48319.1.S1_at	---	---	terminal
	PtpAffx.48344.2.S1_at	---	---	terminal
XM_002312921	PtpAffx.48549.1.A1_at	hypothetical protein	POPTR_0009s13790g	terminal
XM_002303677	PtpAffx.4862.1.S1_a_at	haloacid dehalogenase-like hydrolase family protein	POPTR_0003s15330g	terminal
XM_002300811	PtpAffx.4864.1.A1_at	hypothetical protein	POPTR_0002s05400g	terminal
XM_002318975	PtpAffx.4868.2.S1_at	hypothetical protein	POPTR_0013s02260g	terminal
	PtpAffx.4868.3.S1_at	hypothetical protein	POPTR_0005s03320g	terminal
XM_002314992	PtpAffx.48775.2.S1_at	19S proteosome subunit 9 family protein	POPTR_0010s17140g	terminal
XM_002304081	PtpAffx.48817.2.A1_a_at	oligouridylate-binding family protein	POPTR_0003s06680g	terminal
XM_002319465	PtpAffx.49061.1.S1_s_at	putative Rab geranylgeranyl transferase type II beta subunit family protein	POPTR_0013s01400g	terminal
XM_002301980	PtpAffx.4946.2.S1_at	bZIP transcription factor family protein	POPTR_0002s03330g	terminal
XM_002314364	PtpAffx.4953.1.A1_at	hydroxyproline-rich glycoprotein	POPTR_0010s03290g	terminal
XM_002309014	PtpAffx.49826.1.A1_at	PDE1 SUPPRESSOR 1 family protein	POPTR_0006s08420g	terminal
XM_002305804	PtpAffx.50149.1.A1_at	hypothetical protein	POPTR_0004s09470g	terminal
	PtpAffx.50307.1.A1_at	---	---	terminal
XM_002313465	PtpAffx.50438.1.A1_at	kelch repeat-containing family protein	POPTR_0009s02200g	terminal
	PtpAffx.50507.1.A1_s_at	ATP synthase subunit H family protein	POPTR_0011s09510g	terminal
XM_002306153	PtpAffx.50702.1.A1_at	26S proteasome regulatory subunit S3 family protein	POPTR_0004s18270g	terminal
XM_002298424	PtpAffx.50778.1.A1_at	hypothetical protein	POPTR_0001s28040g	terminal
	PtpAffx.50797.1.A1_at	hypothetical protein	POPTR_0011s09880g	terminal
	PtpAffx.50946.4.S1_a_at	hypothetical protein	POPTR_0013s06450g	terminal
	PtpAffx.5104.1.A1_at	---	---	terminal
XM_002317159	PtpAffx.51715.1.S1_at	hypothetical protein	POPTR_0011s00770g	terminal
XM_002316784	PtpAffx.5179.3.S1_a_at	hypothetical protein	POPTR_0011s07260g	terminal
XM_002312103	PtpAffx.51877.1.S1_at	LIM domain-containing family protein	POPTR_0008s06400g	terminal
XM_002325135	PtpAffx.51952.1.S1_at	ubiquitin family protein	POPTR_0018s12340g	terminal
	PtpAffx.52061.1.S1_at	---	---	terminal
	PtpAffx.52191.1.S1_at	---	---	terminal
XM_002308668	PtpAffx.5224.1.A1_at	putative WRKY transcription factor family protein	POPTR_0006s27950g	terminal
XM_002303224	PtpAffx.5227.1.A1_s_at	glutaredoxin family protein	POPTR_0003s05940g	terminal
	PtpAffx.52271.1.A1_at	---	---	terminal
XM_002302634	PtpAffx.52306.1.A1_at	hypothetical protein	POPTR_0002s17930g	terminal
XM_002316368	PtpAffx.52359.1.S1_at	hypothetical protein	POPTR_0010s23690g	terminal
XM_002309512	PtpAffx.52630.1.A1_at	aquaporin TIP4.1 family protein	POPTR_0006s25620g	terminal
XM_002325698	PtpAffx.52635.1.A1_a_at	defensin-like family protein	POPTR_0019s00760g	terminal
XM_002308897	PtpAffx.5269.5.S1_s_at	Transcription initiation factor IIB-1 family protein	POPTR_0006s04700g	terminal
	PtpAffx.52967.1.A1_at	---	---	terminal
XM_002307834	PtpAffx.53470.1.S1_at	fumarylacetoacetase family protein	POPTR_0006s01080g	terminal
XM_002303602	PtpAffx.53565.2.A1_a_at	hypothetical protein	POPTR_0003s13800g	terminal
XM_002317433	PtpAffx.53711.3.S1_at	hypothetical protein	POPTR_0011s11380g	terminal
XM_002324871	PtpAffx.53903.1.S1_s_at	hypothetical protein	POPTR_0018s02430g	terminal
XM_002324237	PtpAffx.54081.1.A1_at	hypothetical protein	POPTR_0018s01260g	terminal
XM_002314406	PtpAffx.54186.2.S1_s_at	HISTIDINE-CONTAINING PHOSPHOTRANSMITTER 3 family protein	POPTR_0010s02780g	terminal
XM_002309492	PtpAffx.5423.2.A1_a_at	hypothetical protein	POPTR_0006s25170g	terminal
XM_002310529	PtpAffx.5435.2.S1_a_at	hypothetical protein	POPTR_0007s05500g	terminal
XM_002309313	PtpAffx.5439.1.S1_at	hypothetical protein	POPTR_0006s19770g	terminal
	PtpAffx.54408.1.S1_at	---	---	terminal
XM_002318974	PtpAffx.54530.1.S1_s_at	hypothetical protein	POPTR_0013s02240g	terminal
XM_002321841	PtpAffx.54562.1.A1_at	hypothetical protein	POPTR_0015s13830g	terminal
XM_002312916	PtpAffx.5465.4.A1_at	hypothetical protein	POPTR_0009s13890g	terminal
	PtpAffx.54666.1.S1_at	---	---	terminal
XM_002317984	PtpAffx.5467.1.A1_at	hypothetical protein	POPTR_0012s07820g	terminal
XM_002305447	PtpAffx.54780.1.A1_a_at	hypothetical protein	POPTR_0004s17490g	terminal
XM_002311892	PtpAffx.54796.1.S1_at	hypothetical protein	POPTR_0008s01520g	terminal
XM_002298950	PtpAffx.5522.1.A1_at	hypothetical protein	POPTR_0001s45840g	terminal
XM_002308955	PtpAffx.5539.1.S1_at	hypothetical protein	POPTR_0006s07000g	terminal
XM_002302315	PtpAffx.5545.3.S1_at	auxin-responsive family protein	POPTR_0002s10880g	terminal
XM_002303208	PtpAffx.56.1.S1_at	hypothetical protein	POPTR_0003s06360g	terminal
XM_002302233	PtpAffx.5626.4.S1_a_at	Transcription factor TGA7 family protein	POPTR_0002s09130g	terminal
XM_002321346	PtpAffx.5661.2.S1_s_at	hypothetical protein	POPTR_0015s01050g	terminal
	PtpAffx.56704.1.A1_at	CwfJ-like family protein	POPTR_0006s15670g	terminal
XM_002324778	PtpAffx.56712.1.A1_at	hypothetical protein	POPTR_0018s00710g	terminal
XM_002319084	PtpAffx.56737.1.A1_at	WD-40 repeat family protein	POPTR_0013s04640g	terminal
XM_002325312	PtpAffx.56737.2.A1_at	WD-40 repeat family protein	POPTR_0019s03850g	terminal
	PtpAffx.56901.1.A1_at	hypothetical protein	POPTR_0006s01780g	terminal
	PtpAffx.56902.1.A1_at	hypothetical protein	POPTR_0003s09760g	terminal
XM_002307675	PtpAffx.57163.1.A1_at	glycosyl hydrolase family 9 family protein	POPTR_0005s25890g	terminal
XM_002310816	PtpAffx.57186.1.A1_at	GDP-mannose 4 family protein	POPTR_0007s13960g	terminal
XM_002315922	PtpAffx.572.2.S1_at	DNA-binding protein RAV2	POPTR_0010s13930g	terminal
	PtpAffx.57260.1.S1_at	xyloglucan:xyloglucosyl transferase family protein	POPTR_0004s02030g	terminal
XM_002298122	PtpAffx.57369.1.A1_at	strictosidine synthase family protein	POPTR_0001s22160g	terminal
	PtpAffx.5746.2.S1_x_at	hypothetical protein	POPTR_0015s07010g	terminal
XM_002300486	PtpAffx.5753.1.S1_at	copper chaperone-related family protein	POPTR_0001s45670g	terminal
XM_002306844	PtpAffx.57594.1.S1_s_at	hypothetical protein	POPTR_0005s25090g	terminal
	PtpAffx.58004.1.S1_at	hypothetical protein	POPTR_0006s29390g	terminal
XM_002317757	PtpAffx.58064.1.S1_at	hypothetical protein	POPTR_0012s02570g	terminal
XM_002312415	PtpAffx.58139.1.S1_at	hypothetical protein	POPTR_0008s13190g	terminal
	PtpAffx.5817.2.S1_at	hypothetical protein	POPTR_0005s11150g	terminal
XM_002323660	PtpAffx.5845.1.S1_at	phosphoglycerate mutase family protein	POPTR_0016s14950g	terminal
XM_002309903	PtpAffx.58727.2.S1_at	hypothetical protein	POPTR_0007s04700g	terminal
	PtpAffx.5875.2.A1_a_at	hypothetical protein	POPTR_0006s22060g	terminal
	PtpAffx.58838.1.A1_at	---	---	terminal
XM_002315274	PtpAffx.5888.1.A1_a_at	putative adenosine kinase family protein	POPTR_0010s23120g	terminal
XM_002317648	PtpAffx.5894.1.A1_s_at	subtilase family protein	POPTR_0011s15890g	terminal
XM_002298854	PtpAffx.5902.1.S1_s_at	zinc finger family protein	POPTR_0001s38090g	terminal
XM_002301716	PtpAffx.5903.1.A1_a_at	brassinosteroid-regulated family protein	POPTR_0002s23730g	terminal
XM_002305784	PtpAffx.5905.1.S1_a_at	DARK INDUCIBLE 9 family protein	POPTR_0004s09820g	terminal
	PtpAffx.5906.5.A1_at	---	---	terminal
XM_002312068	PtpAffx.5919.1.A1_a_at	B-type cell cycle switch protein ccs52B	POPTR_0008s05770g	terminal
	PtpAffx.5960.1.A1_a_at	hypothetical protein	POPTR_0015s06880g	terminal
XM_002304592	PtpAffx.59676.1.S1_at	3-beta-hydroxysteroid-delta(8) family protein	POPTR_0003s15880g	terminal
XM_002319517	PtpAffx.59939.1.S1_at	HEME ACTIVATED protein 5C	POPTR_0013s02580g	terminal
XM_002324826	PtpAffx.60070.1.S1_at	hypothetical protein	POPTR_0018s01770g	terminal
XM_002301504	PtpAffx.6058.2.S1_at	mitochondrial aldehyde dehydrogenase family protein	POPTR_0002s19060g	terminal
XM_002303494	PtpAffx.60882.1.S1_at	hypothetical protein	POPTR_0003s11440g	terminal
XM_002298221	PtpAffx.609.2.S1_s_at	60S ribosomal protein L28	POPTR_0001s19490g	terminal
	PtpAffx.6101.1.S1_a_at	hypothetical protein	POPTR_0005s05950g	terminal
XM_002310404	PtpAffx.61544.1.A1_at	FARNESYLTRANSFERASE A family protein	POPTR_0007s02070g	terminal
XM_002312279	PtpAffx.61572.2.S1_a_at	Galactokinase family protein	POPTR_0008s10240g	terminal
XM_002318587	PtpAffx.61725.1.S1_s_at	myb family transcription factor family protein	POPTR_0012s07560g	terminal
XM_002322705	PtpAffx.61857.1.S1_at	hypothetical protein	POPTR_0016s06110g	terminal
XM_002311878	PtpAffx.6302.1.S1_s_at	hypothetical protein	POPTR_0008s01000g	terminal
XM_002317166	PtpAffx.63036.1.A1_at	F-box family protein	POPTR_0011s00560g	terminal
XM_002308520	PtpAffx.63160.1.A1_s_at	hypothetical protein	POPTR_0006s24460g	terminal
XM_002309456	PtpAffx.63358.2.S1_a_at	hypothetical protein	POPTR_0006s24330g	terminal
XM_002316695	PtpAffx.63487.1.A1_a_at	cytochrome b561-related family protein	POPTR_0011s02680g	terminal
	PtpAffx.63505.1.S1_s_at	hypothetical protein	POPTR_0013s11060g	terminal
XM_002309295	PtpAffx.63543.1.A1_at	hypothetical protein	POPTR_0006s20130g	terminal
XM_002323596	PtpAffx.63756.1.A1_s_at	hypothetical protein	POPTR_0016s13500g	terminal
	PtpAffx.63827.2.A1_at	---	---	terminal
	PtpAffx.63950.1.S1_at	---	---	terminal
XM_002299468	PtpAffx.64102.1.S1_s_at	reticulon family protein	POPTR_0001s10040g	terminal
XM_002301552	PtpAffx.6452.1.S1_at	hypothetical protein	POPTR_0002s22050g	terminal
XM_002311263	PtpAffx.64674.1.S1_s_at	hypothetical protein	POPTR_0008s08520g	terminal
XM_002300390	PtpAffx.6498.1.S1_at	hypothetical protein	POPTR_0001s38710g	terminal
XM_002298939	PtpAffx.65038.1.A1_at	hypothetical protein	POPTR_0001s45490g	terminal
XM_002305976	PtpAffx.65229.1.A1_at	hypothetical protein	POPTR_0004s14270g	terminal
XM_002316961	PtpAffx.65641.1.A1_at	hypothetical protein	POPTR_0011s14080g	terminal
XM_002316883	PtpAffx.65925.1.A1_at	no apical meristem family protein	POPTR_0011s12420g	terminal
XM_002301915	PtpAffx.66132.1.S1_a_at	zinc finger family protein	POPTR_0002s01890g	terminal
	PtpAffx.66774.1.S1_at	hypothetical protein	POPTR_0005s20390g	terminal
XM_002314090	PtpAffx.67102.1.S1_at	transformer serine/arginine-rich ribonucleoprotein	POPTR_0009s04640g	terminal
XM_002320487	PtpAffx.67228.1.S1_s_at	hypothetical protein	POPTR_0014s16580g	terminal
	PtpAffx.67669.1.A1_at	---	---	terminal
XM_002305694	PtpAffx.68429.1.S1_at	hypothetical protein	POPTR_0004s05920g	terminal
XM_002323123	PtpAffx.6864.1.S1_at	hypothetical protein	POPTR_0016s01470g	terminal
	PtpAffx.68897.1.A1_at	---	---	terminal
XM_002305315	PtpAffx.69019.1.A1_at	peroxidase family protein	POPTR_0004s14240g	terminal
XM_002314120	PtpAffx.69512.1.A1_at	hypothetical protein	POPTR_0009s04100g	terminal
XM_002308919	PtpAffx.69786.1.S1_at	cellulose synthase family protein	POPTR_0006s05110g	terminal
	PtpAffx.70032.1.A1_at	---	---	terminal
XM_002301244	PtpAffx.70110.1.A1_at	hypothetical protein	POPTR_0002s14750g	terminal
	PtpAffx.70192.2.A1_at	---	---	terminal
XM_002320205	PtpAffx.70214.1.A1_at	hypothetical protein	POPTR_0014s05920g	terminal
XM_002299140	PtpAffx.70418.1.A1_at	hypothetical protein	POPTR_0001s07080g	terminal
XM_002324321	PtpAffx.70456.1.A1_at	ABC1 family protein	POPTR_0018s03080g	terminal
XM_002299832	PtpAffx.7050.1.S1_at	hypothetical protein	POPTR_0001s24840g	terminal
XM_002313336	PtpAffx.71300.1.S1_at	hypothetical protein	POPTR_0009s05230g	terminal
	PtpAffx.71388.1.S1_at	paired amphipathic helix repeat-containing family protein	POPTR_0008s19650g	terminal
	PtpAffx.71461.1.A1_at	---	---	terminal
	PtpAffx.7148.4.A1_at	---	---	terminal
	PtpAffx.7156.1.A1_at	sodium transporter family protein	POPTR_0018s13210g	terminal
XM_002310033	PtpAffx.7190.2.A1_at	zinc finger family protein	POPTR_0007s07600g	terminal
XM_002318849	PtpAffx.72029.1.A1_at	Monocopper oxidase-like protein SKS1 precursor	POPTR_0012s14670g	terminal
	PtpAffx.7208.1.A1_at	---	---	terminal
XM_002323718	PtpAffx.7251.2.S1_at	hypothetical protein	POPTR_0017s07850g	terminal
XM_002307592	PtpAffx.72771.1.S1_at	glycosyl transferase family 8 family protein	POPTR_0005s24040g	terminal
XM_002304697	PtpAffx.730.1.A1_at	DNAJ heat shock N-terminal domain-containing family protein	POPTR_0003s18190g	terminal
XM_002309994	PtpAffx.7308.1.S1_a_at	GTP-binding family protein	POPTR_0007s06600g	terminal
XM_002313910	PtpAffx.7369.1.A1_at	hypothetical protein	POPTR_0009s08510g	terminal
XM_002323174	PtpAffx.7393.3.S1_a_at	zinc finger family protein	POPTR_0016s02910g	terminal
XM_002304513	PtpAffx.74101.1.A1_at	WRKY transcription factor 53 family protein	POPTR_0003s13840g	terminal
XM_002300669	PtpAffx.7414.1.S1_at	ER lumen protein retaining receptor	POPTR_0002s02390g	terminal
XM_002299615	PtpAffx.74405.1.S1_at	ubiquitin-associated domain-containing family protein	POPTR_0001s23240g	terminal
XM_002325086	PtpAffx.7454.1.S1_s_at	cellulose synthase family protein	POPTR_0018s11290g	terminal
XM_002319212	PtpAffx.74657.1.S1_s_at	hypothetical protein	POPTR_0013s07630g	terminal
XM_002315727	PtpAffx.74993.1.S1_at	GCN5-related N-acetyltransferase family protein	POPTR_0010s09570g	terminal
XM_002320092	PtpAffx.75018.1.S1_at	hypothetical protein	POPTR_0014s07860g	terminal
XM_002301516	PtpAffx.7536.3.A1_a_at	transport family protein	POPTR_0002s18820g	terminal
XM_002302836	PtpAffx.7567.1.S1_at	aspartic endopeptidase family protein	POPTR_0002s21340g	terminal
XM_002309900	PtpAffx.76101.1.A1_a_at	RNA polymerase II transcriptional coactivator KIWI family protein	POPTR_0007s04620g	terminal
XM_002316758	PtpAffx.7625.4.S1_a_at	Malate dehydrogenase family protein	POPTR_0011s09860g	terminal
XM_002300233	PtpAffx.76713.1.S1_at	zinc finger family protein	POPTR_0001s30140g	terminal
XM_002309175	PtpAffx.772.1.A1_s_at	N-METHYLTRANSFERASE 1 family protein	POPTR_0006s14950g	terminal
XM_002303902	PtpAffx.77528.2.A1_at	hypothetical protein	POPTR_0003s19410g	terminal
XM_002298189	PtpAffx.7753.1.A1_a_at	hypothetical protein	POPTR_0001s18540g	terminal
XM_002309659	PtpAffx.7785.1.A1_at	CONSTANS-like protein 2	POPTR_0006s28350g	terminal
XM_002301016	PtpAffx.78493.1.S1_s_at	hypothetical protein	POPTR_0002s09690g	terminal
XM_002304736	PtpAffx.78608.1.S1_at	NAD-dependent glycerol-3-phosphate dehydrogenase family protein	POPTR_0003s20260g	terminal
XM_002320596	PtpAffx.7932.3.S1_at	hypothetical protein	POPTR_0014s18320g	terminal
XM_002314136	PtpAffx.79409.1.S1_s_at	scarecrow transcription factor family protein	POPTR_0009s03790g	terminal
XM_002318806	PtpAffx.79594.1.S1_s_at	hypothetical protein	POPTR_0012s13780g	terminal
XM_002298791	PtpAffx.796.1.A1_at	aspartic protease family protein	POPTR_0001s36700g	terminal
XM_002310375	PtpAffx.79778.1.S1_at	hypothetical protein	POPTR_0007s01200g	terminal
XM_002308593	PtpAffx.79896.1.A1_at	hypothetical protein	POPTR_0006s26160g	terminal
XM_002311348	PtpAffx.80616.1.A1_at	peptidyl-prolyl cis-trans isomerase cyclophilin-type family protein	POPTR_0008s10530g	terminal
XM_002320025	PtpAffx.80799.1.A1_a_at	hypothetical protein	POPTR_0014s06500g	terminal
XM_002301256	PtpAffx.80799.2.S1_at	hypothetical protein	POPTR_0002s14900g	terminal
XM_002305891	PtpAffx.80804.1.S1_s_at	glutamate decarboxylase 1 family protein	POPTR_0004s07350g	terminal
XM_002318045	PtpAffx.8093.1.S1_at	hypothetical protein	POPTR_0012s08990g	terminal
XM_002318140	PtpAffx.80967.1.S1_at	hypothetical protein	POPTR_0012s11030g	terminal
XM_002302190	PtpAffx.81040.1.A1_s_at	replication factor C 36 kDA family protein	POPTR_0002s08170g	terminal
XM_002313296	PtpAffx.8152.2.A1_at	hypothetical protein	POPTR_0009s05920g	terminal
XM_002297968	PtpAffx.82116.1.A1_a_at	hypothetical protein	POPTR_0001s10030g	terminal
XM_002315484	PtpAffx.82170.1.A1_at	hypothetical protein	POPTR_0010s01730g	terminal
XM_002325925	PtpAffx.82173.1.A1_at	hypothetical protein	POPTR_0019s10670g	terminal
XM_002307354	PtpAffx.82511.1.A1_at	hypothetical protein	POPTR_0005s16690g	terminal
XM_002324615	PtpAffx.82539.1.A1_at	CBL-interacting protein kinase 24	POPTR_0018s13050g	terminal
XM_002320412	PtpAffx.82764.1.A1_s_at	hypothetical protein	POPTR_0014s14720g	terminal
XM_002305047	PtpAffx.82851.1.S1_at	hypothetical protein	POPTR_0004s05420g	terminal
XM_002301886	PtpAffx.82941.1.A1_at	small nuclear ribonucleoprotein D3	POPTR_0002s01120g	terminal
XM_002319166	PtpAffx.83548.1.S1_at	phenylalanyl-tRNA synthetase beta chain family protein	POPTR_0013s06440g	terminal
XM_002313552	PtpAffx.8403.2.A1_a_at	hypothetical protein	POPTR_0009s16720g	terminal
XM_002317547	PtpAffx.84852.1.A1_at	hypothetical protein	POPTR_0011s13930g	terminal
XM_002300037	PtpAffx.84964.1.A1_at	hypothetical protein	POPTR_0001s36070g	terminal
XM_002314820	PtpAffx.8551.1.A1_at	hypothetical protein	POPTR_0010s13330g	terminal
XM_002306218	PtpAffx.85677.1.S1_at	ABC transporter family protein	POPTR_0005s06530g	terminal
XM_002300749	PtpAffx.85909.1.S1_at	hypothetical protein	POPTR_0002s04190g	terminal
XM_002317194	PtpAffx.86.1.S1_at	hypothetical protein	POPTR_0011s04620g	terminal
XM_002315185	PtpAffx.87135.1.A1_at	hypothetical protein	POPTR_0010s21120g	terminal
XM_002323848	PtpAffx.8719.1.S1_at	hypothetical protein	POPTR_0017s12580g	terminal
XM_002303943	PtpAffx.87578.1.S1_at	zinc finger family protein	POPTR_0003s20780g	terminal
XM_002314709	PtpAffx.87589.1.S1_s_at	zinc finger family protein	POPTR_0010s10940g	terminal
XM_002301908	PtpAffx.87677.1.S1_at	hypothetical protein	POPTR_0002s01680g	terminal
XM_002320909	PtpAffx.88563.1.A1_at	hypothetical protein	POPTR_0014s10930g	terminal
XM_002316997	PtpAffx.88663.1.A1_at	hypothetical protein	POPTR_0011s15050g	terminal
XM_002299305	PtpAffx.88710.1.A1_at	hypothetical protein	POPTR_0001s13130g	terminal
XM_002307249	PtpAffx.88847.1.A1_s_at	hypothetical protein	POPTR_0005s18580g	terminal
XM_002308237	PtpAffx.88991.1.A1_at	hypothetical protein	POPTR_0006s14780g	terminal
XM_002325368	PtpAffx.89175.1.A1_s_at	thioredoxin-like 7 family protein	POPTR_0019s04750g	terminal
XM_002312478	PtpAffx.89303.1.A1_at	myb family transcription factor family protein	POPTR_0008s14790g	terminal
XM_002306271	PtpAffx.89588.1.S1_at	hypothetical protein	POPTR_0005s07650g	terminal
XM_002302264	PtpAffx.8981.1.S1_at	thioredoxin-related family protein	POPTR_0002s09780g	terminal
XM_002315734	PtpAffx.90149.1.A1_at	hypothetical protein	POPTR_0010s09790g	terminal
XM_002312135	PtpAffx.90182.1.S1_at	hypothetical protein	POPTR_0008s07150g	terminal
XM_002303484	PtpAffx.90186.1.S1_s_at	monocopper oxidase precursor family protein	POPTR_0003s11220g	terminal
XM_002314597	PtpAffx.9055.2.S1_s_at	hypothetical protein	POPTR_0010s08290g	terminal
XM_002301605	PtpAffx.9076.1.A1_at	hypothetical protein	POPTR_0002s23320g	terminal
XM_002322735	PtpAffx.90898.1.S1_at	hypothetical protein	POPTR_0016s06740g	terminal
XM_002310324	PtpAffx.91907.1.S1_at	hypothetical protein	POPTR_0007s15300g	terminal
XM_002321325	PtpAffx.91912.1.S1_at	60S acidic ribosomal protein P1	POPTR_0015s00700g	terminal
XM_002309203	PtpAffx.91950.1.S1_at	zinc finger family protein	POPTR_0006s15970g	terminal
XM_002308124	PtpAffx.9216.1.S1_at	hypothetical protein	POPTR_0006s08620g	terminal
XM_002297964	PtpAffx.92306.1.S1_at	calcium-dependent protein kinase 1	POPTR_0001s10070g	terminal
XM_002315041	PtpAffx.924.1.A1_at	inosine monophosphate dehydrogenase family protein	POPTR_0010s18080g	terminal
XM_002306327	PtpAffx.9290.1.S1_at	WRKY transcription factor 13 family protein	POPTR_0005s08860g	terminal
XM_002305635	PtpAffx.93186.1.S1_at	DNA-binding bromodomain-containing family protein	POPTR_0004s03710g	terminal
XM_002321651	PtpAffx.93659.1.S1_s_at	aspartyl aminopeptidase family protein	POPTR_0015s10480g	terminal
XM_002303019	PtpAffx.93749.1.S1_at	hypothetical protein	POPTR_0002s24700g	terminal
XM_002297786	PtpAffx.9433.1.A1_at	pectate lyase family protein	POPTR_0001s14240g	terminal
XM_002298479	PtpAffx.94481.1.S1_s_at	zinc finger family protein	POPTR_0001s34610g	terminal
XM_002326059	PtpAffx.9494.1.S1_at	hypothetical protein	POPTR_0019s14440g	terminal
XM_002319063	PtpAffx.95030.1.A1_at	hypothetical protein	POPTR_0013s04240g	terminal
XM_002315791	PtpAffx.95178.1.A1_at	pentatricopeptide repeat-containing family protein	POPTR_0010s10890g	terminal
XM_002307767	PtpAffx.95493.1.A1_s_at	phosphatase 2C family protein	POPTR_0005s27510g	terminal
XM_002307001	PtpAffx.95606.1.A1_at	hypothetical protein	POPTR_0005s06600g	terminal
XM_002309502	PtpAffx.9623.3.A1_at	class III HD-Zip family protein	POPTR_0006s25390g	terminal
XM_002318083	PtpAffx.97783.1.S1_at	aspartyl aminopeptidase family protein	POPTR_0012s09710g	terminal
XM_002306726	PtpAffx.996.3.S1_a_at	aldo/keto reductase family protein	POPTR_0005s22850g	terminal
XM_002306857	PtpAffx.99667.1.S1_s_at	beta-galactosidase family protein	POPTR_0005s25410g	terminal
XM_002325134	PtpAffx.99791.1.A1_at	40S ribosomal protein S11-2	POPTR_0018s12330g	terminal
XM_006370519	Ptp.101.1.S1_at	hypothetical protein	POPTR_0001s44000g	terminal
XM_002311094	Ptp.1013.1.S1_at	hypothetical protein	POPTR_0008s04730g	terminal
---	Ptp.1044.1.S1_at	---	---	terminal
XM_002307552	Ptp.105.1.S1_s_at	splicing factor Prp18 family protein	POPTR_0005s23220g	terminal
XM_002325359	Ptp.1116.1.A1_at	aquaporin SIP1.2 family protein	POPTR_0019s04640g	terminal
XM_002323657	Ptp.1132.1.S1_at	hypothetical protein	POPTR_0016s14890g	terminal
XM_002310179	Ptp.1161.1.S1_s_at	hypothetical protein	POPTR_0007s12630g	terminal
---	Ptp.1175.1.A1_at	---	---	terminal
XM_006381662	Ptp.1178.1.A1_at	lactoylglutathione lyase family protein	POPTR_0006s16370g	terminal
XM_002311571	Ptp.12.1.A1_at	hypothetical protein	POPTR_0008s14910g	terminal
---	Ptp.121.1.S1_at	---	---	terminal
---	Ptp.1214.1.A1_at	---	---	terminal
XM_002316260	Ptp.1245.1.S1_at	methionyl-tRNA synthetase family protein	POPTR_0010s21430g	terminal
XM_002321753 /// XM_006374533 /// XM_006374534	Ptp.1287.2.S1_s_at	Ras-related protein RHA1	POPTR_0015s12470g	terminal
---	Ptp.1331.1.A1_at	---	---	terminal
XM_002303693	Ptp.1368.1.A1_a_at	hypothetical protein	POPTR_0003s15670g	terminal
XM_002316998	Ptp.1379.1.S1_at	GA family protein	POPTR_0011s15080g	terminal
XM_002301987	Ptp.1383.1.A1_s_at	pfkB-type carbohydrate kinase family protein	POPTR_0002s03540g	terminal
XM_002316251	Ptp.1398.1.S1_at	Triosephosphate isomerase family protein	POPTR_0010s21100g	terminal
[truncated: 963 more rows]

## Sheet: SH1
RefSeq.Transcript.ID	ProbeID	Gene Title	Gene Symbol (v 2.0)	Gene type
XM_002299766	PtpAffx.200732.1.S1_at	Zinc Finger CCCH Domain Containing 66/PtaCCH66	POPTR_0001s25960g	superhub
XM_002312111	Ptp.4455.1.S1_s_at	plasma membrane intrinsic protein 1-1	POPTR_0008s06580g	hub
XM_002330739	PtpAffx.216592.1.S1_at	Small Auxin Upregulated RNA 37	POPTR_0006s29280g	hub
XM_002306636	Ptp.7939.1.S1_at	F-box family protein	POPTR_0005s20800g	hub
XM_002308056	PtpAffx.44158.1.A1_at	Glycosyl Hydrolases family 16	POPTR_0006s07060g	hub
XM_002305024	Ptp.296.1.S1_at	cellulose synthase family protein	POPTR_0004s05830g	terminal
XM_002318768	Ptp.299.1.A1_s_at	hypothetical protein	POPTR_0012s12870g	terminal
---	Ptp.301.1.A1_at	---	---	terminal
XM_002310841	Ptp.3022.1.A1_s_at	hypothetical protein	POPTR_0007s14590g	terminal
---	Ptp.3051.1.S1_at	---	---	terminal
XM_002302577	Ptp.3052.1.S1_s_at	fatty acid desaturase/cytochrome b5 fusion protein mRNA	POPTR_0002s16740g	terminal
XM_002308144	Ptp.3072.1.S1_s_at	hypothetical protein	POPTR_0006s09130g	terminal
XM_002308271	Ptp.312.1.S1_a_at	DNAJ heat shock N-terminal domain-containing family protein	POPTR_0006s15850g	terminal
---	Ptp.3175.1.S1_at	---	---	terminal
---	Ptp.3181.1.S1_at	---	---	terminal
XM_002323218	Ptp.3206.1.S1_at	hypothetical protein	POPTR_0016s03730g	terminal
XM_002307962	Ptp.3244.1.S1_at	hypothetical protein	POPTR_0006s04290g	terminal
XM_002323219	Ptp.3285.1.S1_at	strictosidine synthase family protein	POPTR_0016s03740g	terminal
XM_002310859	Ptp.3296.2.S1_s_at	hypothetical protein	POPTR_0007s14960g	terminal
XM_002323187	Ptp.3328.2.S1_at	bZIP transcription factor family protein	POPTR_0016s03220g	terminal
XM_002308220	Ptp.3352.1.S1_s_at	transcription factor S-II domain-containing family protein	POPTR_0006s10980g	terminal
XM_002319480	Ptp.3365.2.A1_s_at	hypothetical protein	POPTR_0013s01760g	terminal
XM_002314599	Ptp.3391.1.S1_at	zinc finger family protein	POPTR_0010s08340g	terminal
XM_002299732	Ptp.3401.1.S1_at	DNAJ heat shock N-terminal domain-containing family protein	POPTR_0001s22330g	terminal
---	Ptp.3408.1.S1_at	---	---	terminal
---	Ptp.3457.1.S1_at	---	---	terminal
---	Ptp.3465.2.S1_s_at	chloroplast cystathionine beta lyase family protein	POPTR_0016s03770g	terminal
---	Ptp.3529.1.S1_at	hypothetical protein	POPTR_0019s09450g	terminal
XM_002298594	Ptp.353.2.S1_a_at	ribonucleoside-diphosphate reductase small chain family protein	POPTR_0001s33730g	terminal
XM_002318852	Ptp.3566.1.S1_at	hypothetical protein	POPTR_0012s14750g	terminal
---	Ptp.3579.1.S1_at	---	---	terminal
XM_002321172	Ptp.3655.2.S1_a_at	Zinc finger protein CONSTANS-LIKE 14	POPTR_0014s16870g	terminal
---	Ptp.367.1.A1_at	---	---	terminal
XM_002323378	Ptp.3690.1.S1_at	hypothetical protein	POPTR_0016s07690g	terminal
XM_002319881	Ptp.3703.1.S1_s_at	hypothetical protein	POPTR_0013s14170g	terminal
XM_002300599	Ptp.3714.2.A1_s_at	phosphatase 2C family protein	POPTR_0002s00880g	terminal
---	Ptp.3716.1.S1_at	---	---	terminal
---	Ptp.3748.1.S1_at	hypothetical protein	POPTR_0010s07350g	terminal
---	Ptp.377.1.A1_at	---	---	terminal
XM_002301322	Ptp.3802.1.A1_a_at	U-box domain-containing family protein	POPTR_0002s16150g	terminal
XM_002314165	Ptp.3813.1.S1_at	nodulin-26 family protein	POPTR_0009s03230g	terminal
XM_002309651	Ptp.3856.1.S1_s_at	hypothetical protein	POPTR_0006s28210g	terminal
XM_002298458	Ptp.3876.1.S1_s_at	hypothetical protein	POPTR_0001s28740g	terminal
XM_002319944	Ptp.3889.1.S1_s_at	ROOT PHOTOTROPISM 2 family protein	POPTR_0013s15500g	terminal
XM_002319492	Ptp.3908.1.S1_at	C2 domain-containing family protein	POPTR_0013s01930g	terminal
XM_002304418	Ptp.3912.1.S1_a_at	hypothetical protein	POPTR_0003s11950g	terminal
---	Ptp.3921.1.S1_s_at	putative protein phosphatase	POPTR_0017s00870g	terminal
XM_002324915	Ptp.393.2.S1_at	putative coatmer beta subunit family protein	POPTR_0018s03560g	terminal
XM_002322088	Ptp.3930.1.S1_at	hypothetical protein	POPTR_0015s04970g	terminal
XM_002320131	Ptp.398.1.S1_s_at	hypothetical protein	POPTR_0014s08800g	terminal
XM_002311792	Ptp.3991.1.S1_s_at	hypothetical protein	POPTR_0008s20660g	terminal
XM_002321547	Ptp.4022.1.S1_at	aldehyde dehydrogenase 1 precursor family protein	POPTR_0015s08540g	terminal
---	Ptp.4050.15.A1_x_at	---	---	terminal
XM_002322384	Ptp.4054.1.S1_s_at	hypothetical protein	POPTR_0015s14380g	terminal
XM_002310348	Ptp.4061.1.S1_at	inosine-uridine preferring nucleoside hydrolase family protein	POPTR_0007s00470g	terminal
---	Ptp.4086.1.A1_at	hypothetical protein	POPTR_0017s12770g	terminal
XM_002320785	Ptp.4091.1.S1_at	CAAX protease family protein	POPTR_0014s08490g	terminal
XM_002297963	Ptp.41.1.A1_at	hypothetical protein	POPTR_0001s10090g	terminal
---	Ptp.410.1.A1_s_at	hypothetical protein	POPTR_0013s12380g	terminal
---	Ptp.4101.1.S1_s_at	hypothetical protein	POPTR_0878s00210g	terminal
XM_002325066	Ptp.4118.1.S1_at	hypothetical protein	POPTR_0018s10960g	terminal
XM_002318194	Ptp.4139.1.S1_at	hypothetical protein	POPTR_0012s13350g	terminal
---	Ptp.4180.1.A1_a_at	hypothetical protein	POPTR_0008s00500g	terminal
XM_002299259	Ptp.4190.1.S1_at	Chaperonin CPN60-2 family protein	POPTR_0001s14040g	terminal
XM_002325041	Ptp.4222.1.S1_at	hypothetical protein	POPTR_0018s10490g	terminal
XM_002317655	Ptp.4225.1.S1_at	transducin family protein	POPTR_0011s16030g	terminal
---	Ptp.4228.1.S1_at	---	---	terminal
XM_002308408	Ptp.4279.1.S1_at	E2F TRANSCRIPTION FACTOR-3 family protein	POPTR_0006s22150g	terminal
XM_002325921	Ptp.4284.1.S1_s_at	avirulence-responsive family protein	POPTR_0019s10590g	terminal
XM_002301800	Ptp.4295.1.S1_at	hypothetical protein	POPTR_0002s25620g	terminal
---	Ptp.433.1.A1_at	---	---	terminal
XM_002318178	Ptp.4330.1.S1_a_at	hypothetical protein	POPTR_0012s13060g	terminal
XM_002321225	Ptp.4344.1.S1_at	pore protein 24K chain	POPTR_0014s17940g	terminal
---	Ptp.4351.1.S1_at	---	---	terminal
XM_002317254	Ptp.4365.1.S1_at	hypothetical protein	POPTR_0011s02520g	terminal
XM_002315512	Ptp.4385.1.S1_a_at	NADH-ubiquinone oxidoreductase 19 kDa subunit family protein	POPTR_0010s02690g	terminal
---	Ptp.4391.3.S1_at	---	---	terminal
---	Ptp.4397.1.S1_at	hypothetical protein	POPTR_0004s14900g	terminal
XM_002301096	Ptp.4419.1.S1_at	integral membrane family protein	POPTR_0002s11330g	terminal
XM_002305861	Ptp.4432.1.A1_s_at	translation initiation factor-related family protein	POPTR_0004s08050g	terminal
---	Ptp.4433.1.S1_at	hypothetical protein	POPTR_0018s06470g	terminal
XM_002307859	Ptp.4466.1.S1_at	inositol-1-monophosphatase family protein	POPTR_0006s01600g	terminal
XM_002310381	Ptp.4467.1.S1_at	PROHIBITIN 2 family protein	POPTR_0007s01410g	terminal
XM_002320202	Ptp.4550.1.S1_at	hypothetical protein	POPTR_0014s10260g	terminal
XM_002312113	Ptp.4555.1.S1_s_at	60S acidic ribosomal protein P0-A	POPTR_0008s06620g	terminal
XM_002322633	Ptp.4556.1.S1_s_at	hypothetical protein	POPTR_0016s04600g	terminal
XM_002323809	Ptp.4592.1.S1_s_at	hypothetical protein	POPTR_0017s11710g	terminal
---	Ptp.4613.1.S1_at	---	---	terminal
---	Ptp.4618.1.S1_at	---	---	terminal
---	Ptp.4623.1.S1_at	hypothetical protein	POPTR_0002s03550g	terminal
XM_002318153	Ptp.4637.1.S1_s_at	Calnexin precursor family protein	POPTR_0012s11290g	terminal
XM_002322961	Ptp.4647.1.S1_at	pyruvate decarboxylase family protein	POPTR_0016s12760g	terminal
---	Ptp.4651.1.S1_s_at	RNA-binding protein 45	POPTR_0011s14150g	terminal
XM_002311741	Ptp.4660.1.S1_at	hypothetical protein	POPTR_0008s19430g	terminal
XM_002306613	Ptp.4665.1.A1_s_at	cyclin family protein	POPTR_0005s20380g	terminal
XM_002320700	Ptp.4674.1.S1_x_at	Fasciclin-like arabinogalactan protein 8 precursor	POPTR_0014s06740g	terminal
XM_002308824	Ptp.4675.1.S1_s_at	Cytochrome P450 98A3 family protein	POPTR_0006s03180g	terminal
XM_002322692	Ptp.4677.1.S1_at	zinc finger family protein	POPTR_0016s05880g	terminal
XM_002309251	Ptp.47.1.A1_at	hypothetical protein	POPTR_0006s21010g	terminal
XM_002310750	Ptp.4721.1.S1_at	dolichyl-diphosphooligosaccharide-protein glycosyltransferase 48kDa subunit	POPTR_0007s12340g	terminal
---	Ptp.4758.2.A1_at	---	---	terminal
XM_002299898	Ptp.476.1.S1_s_at	hypothetical protein	POPTR_0001s27110g	terminal
---	Ptp.4763.1.S1_at	hypothetical protein	POPTR_0001s34070g	terminal
XM_002320945	Ptp.4777.1.S1_at	DNAJ heat shock family protein	POPTR_0014s11770g	terminal
XM_002301167	Ptp.4795.1.S1_s_at	disease resistance family protein	POPTR_0002s13070g	terminal
XM_002308283	Ptp.4809.1.S1_s_at	ribosomal protein S8e	POPTR_0006s21990g	terminal
---	Ptp.4811.2.A1_at	---	---	terminal
---	Ptp.4812.1.S1_at	pyrophosphate-dependent phosphofructokinase alpha subunit family protein	POPTR_0005s27920g	terminal
XM_002308314	Ptp.4819.1.S1_s_at	F-box family protein	POPTR_0006s21050g	terminal
---	Ptp.4842.2.A1_at	---	---	terminal
XM_002320821	Ptp.4847.1.S1_at	hypothetical protein	POPTR_0014s09280g	terminal
XM_002319725	Ptp.4863.1.S1_s_at	hypothetical protein	POPTR_0013s07050g	terminal
XM_002303091	Ptp.4899.1.S1_s_at	myb family transcription factor family protein	POPTR_0002s26160g	terminal
XM_002320779	Ptp.4913.1.A1_at	hypothetical protein	POPTR_0014s08410g	terminal
XM_002300068	Ptp.4936.1.S1_s_at	SULFITE OXIDASE family protein	POPTR_0001s33850g	terminal
XM_002304013	Ptp.4944.1.S1_s_at	small nuclear ribonucleoprotein D	POPTR_0003s01050g	terminal
---	Ptp.495.1.A1_s_at	---	---	terminal
XM_002311092	Ptp.4972.1.S1_s_at	hypothetical protein	POPTR_0008s04700g	terminal
---	Ptp.4997.2.A1_s_at	hypothetical protein	POPTR_0014s12680g	terminal
XM_002297745	Ptp.505.1.A1_at	hypothetical protein	POPTR_0001s05640g	terminal
XM_002321166	Ptp.5088.1.S1_at	NUDIX/mutT hydrolase family protein	POPTR_0014s16640g	terminal
XM_002314030	Ptp.5118.1.S1_at	hypothetical protein	POPTR_0009s05960g	terminal
XM_002301807	Ptp.514.1.A1_s_at	hypothetical protein	POPTR_0002s25720g	terminal
XM_002306885	Ptp.515.1.S1_at	hypothetical protein	POPTR_0005s25910g	terminal
XM_002313137	Ptp.5163.2.S1_s_at	ATP-dependent Clp protease proteolytic subunit family protein	POPTR_0009s09240g	terminal
XM_002301984	Ptp.5190.1.S1_at	hypothetical protein	POPTR_0002s03430g	terminal
XM_002297878	Ptp.5194.1.S1_at	FKBP-type peptidyl-prolyl cis-trans isomerase 3 family protein	POPTR_0001s12230g	terminal
XM_002315005	Ptp.5237.1.S1_at	oxygen evolving enhancer 3 family protein	POPTR_0010s17400g	terminal
XM_002311528	Ptp.5245.1.S1_at	hypothetical protein	POPTR_0008s14230g	terminal
XM_002303521	Ptp.5248.1.S1_at	hypothetical protein	POPTR_0003s12000g	terminal
XM_002307717	Ptp.5261.2.S1_a_at	putative sterol-C-methyltransferase family protein	POPTR_0005s26710g	terminal
---	Ptp.5299.1.A1_at	---	---	terminal
XM_002319999	Ptp.5332.1.S1_x_at	zinc-finger family protein	POPTR_0014s01760g	terminal
XM_002312643	Ptp.5344.1.S1_at	alanine-2-oxoglutarate aminotransferase 1 family protein	POPTR_0008s19160g	terminal
XM_002322557	Ptp.5345.1.S1_at	26S proteasome subunit 7 family protein	POPTR_0016s02790g	terminal
XM_002311331	Ptp.5346.1.S1_at	dihydrolipoamide dehydrogenase family protein	POPTR_0008s10020g	terminal
XM_002301793	Ptp.535.1.S1_s_at	26S protease regulatory complex subunit 4 family protein	POPTR_0002s25390g	terminal
XM_002297876	Ptp.5371.1.S1_a_at	hypothetical protein	POPTR_0001s12300g	terminal
XM_002305497	Ptp.5393.1.S1_at	vacuolar ATP synthase subunit B family protein	POPTR_0004s18400g	terminal
XM_002315144	Ptp.5414.1.S1_at	LIM domain-containing family protein	POPTR_0010s20100g	terminal
---	Ptp.5440.1.S1_at	hypothetical protein	POPTR_0009s01630g	terminal
XM_002303565	Ptp.5442.1.S1_s_at	hypothetical protein	POPTR_0003s13070g	terminal
XM_002317124	Ptp.5443.2.A1_at	pyrophosphate--fructose-6-phosphate 1-phosphotransferase beta subunit family protein	POPTR_0011s02000g	terminal
XM_002307177	Ptp.5457.1.S1_at	hypothetical protein	POPTR_0005s10420g	terminal
---	Ptp.5474.1.S1_at	hypothetical protein	POPTR_0004s00800g	terminal
XM_002311491	Ptp.549.3.S1_at	hypothetical protein	POPTR_0008s13320g	terminal
---	Ptp.549.3.S1_at	hypothetical protein	POPTR_0008s13320g	terminal
XM_002304189	Ptp.5495.1.S1_at	Profilin 3 family protein	POPTR_0003s04610g	terminal
XM_002314053	Ptp.5502.2.S1_at	ubiquitin-conjugating enzyme 19 family protein	POPTR_0009s05420g	terminal
XM_002320545	Ptp.5544.1.S1_at	hypothetical protein	POPTR_0014s17790g	terminal
XM_002322812	Ptp.5545.1.S1_at	60S ribosomal protein L1	POPTR_0016s08520g	terminal
XM_002309176	Ptp.5556.1.S1_at	casein kinase family protein	POPTR_0006s15000g	terminal
XM_002317188	Ptp.5561.1.A1_at	hypothetical protein	POPTR_0011s04780g	terminal
XM_002319032	Ptp.5572.1.S1_at	hypothetical protein	POPTR_0013s03710g	terminal
XM_002322677	Ptp.5591.1.S1_s_at	40S ribosomal protein S2	POPTR_0016s05530g	terminal
	Ptp.560.1.A1_at	Calcium-transporting ATPase 3 family protein	POPTR_0014s01500g	terminal
XM_002311311	Ptp.5613.1.S1_s_at	hypothetical protein	POPTR_0008s09660g	terminal
	Ptp.5632.3.S1_at	---	---	terminal
XM_002312168	Ptp.5646.1.S1_s_at	hypothetical protein	POPTR_0008s07760g	terminal
XM_002299709	Ptp.5648.1.A1_at	mitochondrial processing peptidase alpha subunit 2 family protein	POPTR_0001s19190g	terminal
XM_002323567	Ptp.5678.1.S1_at	hypothetical protein	POPTR_0016s13030g	terminal
XM_002316204	Ptp.5699.1.S1_at	60S ribosomal protein L35a	POPTR_0010s20140g	terminal
	Ptp.5724.1.S1_at	hypothetical protein /// hypothetical protein	POPTR_0017s13820g /// POPTR_0571s00210g	terminal
XM_002300963	Ptp.5726.1.S1_at	hypothetical protein	POPTR_0002s08680g	terminal
XM_002301818	Ptp.5736.1.S1_at	hypothetical protein	POPTR_0002s25950g	terminal
XM_002316350	Ptp.5756.2.S1_at	Rab-like GTP-ase family protein	POPTR_0010s23310g	terminal
XM_002301098	Ptp.5813.1.S2_at	kn1-like family protein	POPTR_0002s11400g	terminal
XM_002308125	Ptp.5819.1.S1_at	hypothetical protein	POPTR_0006s08660g	terminal
XM_002309538	Ptp.5824.2.S1_a_at	2-on-2 hemoglobin family protein	POPTR_0006s26070g	terminal
XM_002315139	Ptp.5832.2.A1_at	peroxisomal membrane family protein	POPTR_0010s20000g	terminal
XM_002311444	Ptp.5834.1.A1_s_at	hypothetical protein	POPTR_0008s12480g	terminal
	Ptp.5842.2.A1_s_at	putative Tub family protein	POPTR_0008s19970g	terminal
XM_002305361	Ptp.5846.1.S1_s_at	40S ribosomal protein S19	POPTR_0004s11780g	terminal
XM_002317881	Ptp.5858.1.S1_at	NADH2 dehydrogenase family protein	POPTR_0012s05350g	terminal
XM_002318934	Ptp.589.1.S1_at	phosphatase 2C family protein	POPTR_0013s01300g	terminal
	Ptp.5891.1.S1_s_at	---	---	terminal
	Ptp.5900.2.S1_a_at	hypothetical protein	POPTR_0005s10780g	terminal
XM_002305454	Ptp.5908.1.S1_at	hypothetical protein	POPTR_0004s17630g	terminal
	Ptp.5937.1.S1_at	hypothetical protein	POPTR_0013s02390g	terminal
	Ptp.595.1.A1_at	---	---	terminal
XM_002310661	Ptp.597.1.A1_s_at	hypothetical protein	POPTR_0007s08590g	terminal
XM_002323029	Ptp.6.1.S1_at	hypothetical protein	POPTR_0016s14220g	terminal
XM_002303387	Ptp.6002.1.S1_s_at	zinc-binding family protein	POPTR_0003s09160g	terminal
	Ptp.6006.1.S1_at	---	---	terminal
XM_002315511	Ptp.6015.1.S1_at	SQUAMOSA PROMOTER BINDING protein-LIKE 7	POPTR_0010s02710g	terminal
XM_002298767	Ptp.603.1.A1_at	hypothetical protein	POPTR_0001s29370g	terminal
XM_002315823	Ptp.6046.1.A1_at	hypothetical protein	POPTR_0010s11780g	terminal
XM_002311774	Ptp.6052.1.S1_s_at	hypothetical protein	POPTR_0008s20130g	terminal
XM_002316670	Ptp.607.1.S1_at	hypothetical protein	POPTR_0011s03360g	terminal
XM_002315164	Ptp.6077.1.S1_at	hypothetical protein	POPTR_0010s20560g	terminal
XM_002312351	Ptp.6081.1.S1_at	hypothetical protein	POPTR_0008s11770g	terminal
XM_002316710	Ptp.6200.1.S1_at	eukaryotic translation initiation factor 4E family protein	POPTR_0011s03020g	terminal
XM_002307684	Ptp.6252.1.S1_a_at	GAST-like gene product family protein	POPTR_0005s26030g	terminal
XM_002310807	Ptp.6268.1.A1_s_at	hypothetical protein	POPTR_0007s13820g	terminal
	Ptp.6280.1.S1_at	hypothetical protein	POPTR_0015s06810g	terminal
XM_002314996	Ptp.6290.1.S1_at	hypothetical protein	POPTR_0010s17170g	terminal
XM_002303490	Ptp.6319.2.S1_a_at	myb family transcription factor family protein	POPTR_0003s11360g	terminal
XM_002298704	Ptp.6354.1.S1_a_at	hypothetical protein	POPTR_0001s30950g	terminal
XM_002314877	Ptp.6376.1.S1_s_at	hypothetical protein	POPTR_0010s14710g	terminal
XM_002310165	Ptp.6379.1.S1_at	hypothetical protein	POPTR_0007s12370g	terminal
XM_002321805	Ptp.6385.1.S1_at	fasciclin-like AGP 15 family protein	POPTR_0015s14570g	terminal
XM_002304674	Ptp.6424.1.S1_at	PUTATIVE TYPE 1 MEMBRANE family protein	POPTR_0003s17680g	terminal
XM_002308146	Ptp.6445.1.A1_at	succinate dehydrogenase subunit 4 family protein	POPTR_0006s09170g	terminal
XM_002301157	Ptp.6450.1.S1_at	hypothetical protein	POPTR_0002s12930g	terminal
XM_002302396	Ptp.6461.2.A1_at	hypothetical protein	POPTR_0002s12500g	terminal
XM_002301243	Ptp.6462.1.S1_s_at	3-phosphoshikimate 1-carboxyvinyltransferase family protein	POPTR_0002s14740g	terminal
	Ptp.6464.1.S1_at	hypothetical protein	POPTR_0003s07470g	terminal
XM_002297595	Ptp.6487.1.S1_x_at	alpha-tubulin 2 family protein	POPTR_0001s04180g	terminal
XM_002310126	Ptp.6505.1.S1_at	multi-copper oxidase type 1 family protein	POPTR_0007s11600g	terminal
XM_002324200	Ptp.6528.1.S1_s_at	hypothetical protein	POPTR_0018s00550g	terminal
	Ptp.6555.1.A1_at	WD-40 repeat protein MSI4	POPTR_0018s06840g	terminal
XM_002308733	Ptp.6569.1.S1_at	hypothetical protein	POPTR_0006s00900g	terminal
XM_002303910	Ptp.6573.1.S1_at	hypothetical protein	POPTR_0003s19300g	terminal

## Sheet: SH2
RefSeq.Transcript.ID	ProbeID	Gene Title	Gene Symbol (v 2.0)	Gene type
XM_002303600	PtpAffx.203295.1.S1_s_at	high mobility group family protein	POPTR_0003s13780g	superhub
XM_002330739	PtpAffx.216592.1.S1_at	Small Auxin Upregulated RNA 37	POPTR_0006s29280g	hub
XM_002313481	PtpAffx.205052.1.S1_at	late embryogenesis abundant protein-related / LEA protein-related	POPTR_0009s01790g	hub
XM_002330121	PtpAffx.20694.2.S1_a_at	RALF-LIKE 23 family protein	POPTR_0005s02590g	hub
XM_002308056	PtpAffx.44158.1.A1_at	Glycosyl Hydrolases family 16	POPTR_0006s07060g	hub
XM_002307755	Ptp.5638.1.S1_at	Cycline B2;4	POPTR_0005s27280g	hub
XM_002310165	Ptp.6379.1.S1_at	hypothetical protein	POPTR_0007s12370g	terminal
XM_002321805	Ptp.6385.1.S1_at	fasciclin-like AGP 15 family protein	POPTR_0015s14570g	terminal
XM_002304674	Ptp.6424.1.S1_at	PUTATIVE TYPE 1 MEMBRANE family protein	POPTR_0003s17680g	terminal
XM_002308146	Ptp.6445.1.A1_at	succinate dehydrogenase subunit 4 family protein	POPTR_0006s09170g	terminal
XM_002301157	Ptp.6450.1.S1_at	hypothetical protein	POPTR_0002s12930g	terminal
XM_002302396	Ptp.6461.2.A1_at	hypothetical protein	POPTR_0002s12500g	terminal
XM_002301243	Ptp.6462.1.S1_s_at	3-phosphoshikimate 1-carboxyvinyltransferase family protein	POPTR_0002s14740g	terminal
	Ptp.6464.1.S1_at	hypothetical protein	POPTR_0003s07470g	terminal
XM_002297595	Ptp.6487.1.S1_x_at	alpha-tubulin 2 family protein	POPTR_0001s04180g	terminal
XM_002310126	Ptp.6505.1.S1_at	multi-copper oxidase type 1 family protein	POPTR_0007s11600g	terminal
XM_002324200	Ptp.6528.1.S1_s_at	hypothetical protein	POPTR_0018s00550g	terminal
	Ptp.6555.1.A1_at	WD-40 repeat protein MSI4	POPTR_0018s06840g	terminal
XM_002308733	Ptp.6569.1.S1_at	hypothetical protein	POPTR_0006s00900g	terminal
XM_002303910	Ptp.6573.1.S1_at	hypothetical protein	POPTR_0003s19300g	terminal
	Ptp.6588.2.S1_at	hypothetical protein /// hypothetical protein	POPTR_0017s01120g /// POPTR_1177s00200g	terminal
XM_002316152	Ptp.6594.1.S1_at	hypothetical protein	POPTR_0010s19130g	terminal
	Ptp.6595.1.S1_s_at	Xyloglucan endotransglucosylase/hydrolase protein 9 precursor	POPTR_0019s14590g	terminal
XM_002301820	Ptp.666.1.S1_at	hypothetical protein	POPTR_0002s25970g	terminal
XM_002322054	Ptp.6661.1.S1_at	hypothetical protein	POPTR_0015s04320g	terminal
XM_002320492	Ptp.6668.1.S1_at	truncated acetyl Co-A acetyltransferase-like family protein	POPTR_0014s16670g	terminal
XM_002310074	Ptp.6713.1.S1_at	hypothetical protein	POPTR_0007s08580g	terminal
XM_002314409	Ptp.6717.1.S1_at	ribosomal protein L33	POPTR_0010s02680g	terminal
XM_002298297	Ptp.6723.1.S1_at	hypothetical protein	POPTR_0001s25370g	terminal
XM_002298472	Ptp.6740.1.S1_at	hypothetical protein	POPTR_0001s28970g	terminal
	Ptp.6764.1.S1_s_at	hypothetical protein	POPTR_0012s06735g	terminal
	Ptp.6779.1.S1_at	---	---	terminal
XM_002298813	Ptp.6813.1.S1_at	hypothetical protein	POPTR_0001s37130g	terminal
	Ptp.6839.1.A1_at	hypothetical protein	POPTR_0004s21630g	terminal
XM_002314438	Ptp.6842.1.S1_at	dehydroquinate dehydratase family protein	POPTR_0010s02070g	terminal
	Ptp.6848.1.S1_at	60S acidic ribosomal protein P1	POPTR_0012s02860g	terminal
	Ptp.6848.2.S1_s_at	60S acidic ribosomal protein P1	POPTR_0012s02860g	terminal
XM_002312770	Ptp.6857.1.S1_s_at	hypothetical protein	POPTR_0009s16730g	terminal
XM_002310114	Ptp.6862.1.S1_at	hypothetical protein	POPTR_0007s11160g	terminal
XM_002299934	Ptp.6926.1.A1_at	dihydropyrimidinase family protein	POPTR_0001s28020g	terminal
XM_002321213	Ptp.6933.1.S1_s_at	hypothetical protein	POPTR_0014s17730g	terminal
XM_002317114	Ptp.698.1.A1_at	bromo-adjacent homology (BAH) domain-containing family protein	POPTR_0011s01570g	terminal
XM_002300743	Ptp.7.1.S1_at	actin-depolymerizing factor 6 family protein	POPTR_0002s03990g	terminal
XM_002304942	Ptp.700.1.A1_at	hypothetical protein	POPTR_0004s02940g	terminal
	Ptp.7066.1.S1_at	---	---	terminal
XM_002299450	Ptp.707.1.A1_at	high mobility group family protein	POPTR_0001s10410g	terminal
XM_002311730	Ptp.7095.1.S1_at	hypothetical protein	POPTR_0008s19110g	terminal
XM_002317238	Ptp.7105.1.S1_s_at	hypothetical protein	POPTR_0011s03350g	terminal
XM_002315108	Ptp.7120.1.S1_at	hypothetical protein	POPTR_0010s19280g	terminal
XM_002313038	Ptp.7134.1.S1_a_at	hemeoglobin family protein	POPTR_0009s11390g	terminal
XM_002309634	Ptp.7281.1.A1_at	hypothetical protein	POPTR_0006s27890g	terminal
XM_002298994	Ptp.732.1.A1_at	hypothetical protein	POPTR_0001s46710g	terminal
XM_002297949	Ptp.7327.1.S1_at	hypothetical protein	POPTR_0001s10370g	terminal
XM_002317314	Ptp.734.1.A1_at	hypothetical protein	POPTR_0011s09340g	terminal
XM_002312312	Ptp.7359.1.S1_at	hypothetical protein	POPTR_0008s10880g	terminal
XM_002301454	Ptp.7393.1.S1_at	hypothetical protein	POPTR_0002s20270g	terminal
XM_002300605	Ptp.7394.1.A1_at	hypothetical protein	POPTR_0002s01040g	terminal
XM_002306435	Ptp.74.1.S1_at	hypothetical protein	POPTR_0005s18220g	terminal
XM_002318271	Ptp.7439.1.S1_at	mitogen-activated protein kinase kinase	POPTR_0012s04010g	terminal
XM_002309575	Ptp.7500.1.S1_at	cysteine-rich polycomb-like family protein	POPTR_0006s26740g	terminal
XM_002310726	Ptp.7527.1.S1_at	DNA binding with one finger 5 family protein	POPTR_0007s11790g	terminal
XM_002324011	Ptp.759.1.S1_at	hypothetical protein	POPTR_0017s11740g	terminal
XM_002321913	Ptp.7601.1.S1_s_at	hypothetical protein	POPTR_0015s00580g	terminal
XM_002321031	Ptp.7624.1.S1_s_at	hypothetical protein	POPTR_0014s13720g	terminal
XM_002311783	Ptp.7630.1.S1_at	hypothetical protein	POPTR_0008s20380g	terminal
	Ptp.7640.1.S1_at	---	---	terminal
	Ptp.7664.1.S1_at	hypothetical protein /// hypothetical protein	POPTR_0004s135002g /// POPTR_0017s11280g	terminal
XM_002315030	Ptp.7669.1.S1_at	PHOSPHOGLYCERATE KINASE 1 family protein	POPTR_0010s17860g	terminal
	Ptp.7670.1.S1_at	hypothetical protein	POPTR_0015s08650g	terminal
XM_002303207	Ptp.7694.1.S1_s_at	zinc finger family protein	POPTR_0003s06390g	terminal
	Ptp.7730.1.S1_at	---	---	terminal
	Ptp.7752.1.S1_at	hypothetical protein	POPTR_0012s05400g	terminal
XM_002306856	Ptp.7785.1.A1_s_at	hypothetical protein	POPTR_0005s25360g	terminal
	Ptp.7787.1.S1_s_at	hypothetical protein	POPTR_0013s13210g	terminal
XM_002323995	Ptp.78.3.A1_a_at	PYRUVATE DEHYDROGENASE E1 BETA family protein	POPTR_0017s11290g	terminal
	Ptp.7805.1.A1_at	hypothetical protein	POPTR_0004s12760g	terminal
	Ptp.7808.1.S1_at	WD-40 repeat family protein	POPTR_0016s12590g	terminal
	Ptp.7834.1.S1_at	---	---	terminal
	Ptp.784.1.A1_at	---	---	terminal
XM_002300016	Ptp.7840.1.S1_at	transducin family protein	POPTR_0001s35300g	terminal
XM_002322033	Ptp.7842.1.A1_at	hypothetical protein	POPTR_0015s03960g	terminal
XM_002313839	Ptp.791.1.S1_s_at	cinnamyl-alcohol dehydrogenase family protein	POPTR_0009s09870g	terminal
XM_002319444	Ptp.7929.1.S1_at	hypothetical protein	POPTR_0013s00920g	terminal
XM_002305738	Ptp.7947.1.S1_s_at	hypothetical protein	POPTR_0004s049001g	terminal
	Ptp.798.1.A1_at	60S ribosomal protein L26B	POPTR_0005s08430g	terminal
XM_002325120	Ptp.8005.1.S1_at	hypothetical protein	POPTR_0018s12110g	terminal
	Ptp.8006.1.S1_at	hypothetical protein	POPTR_0018s07360g	terminal
	Ptp.8006.1.S1_s_at	hypothetical protein	POPTR_0018s07360g	terminal
	Ptp.8008.1.S1_at	---	---	terminal
	Ptp.8045.1.S1_at	---	---	terminal
	Ptp.8051.1.S1_at	---	---	terminal
XM_002314899	Ptp.8066.1.S1_s_at	bZIP family transcription factor family protein	POPTR_0010s15280g	terminal
XM_002306468	Ptp.8069.1.S1_at	hypothetical protein	POPTR_0005s19010g	terminal
XM_002298664	Ptp.8084.1.A1_at	NBS-like putative resistance family protein	POPTR_0001s32030g	terminal
	Ptp.8086.1.S1_at	---	---	terminal
	Ptp.8088.1.S1_at	---	---	terminal
XM_002300657	Ptp.8133.1.S1_s_at	putative subtilisin precursor family protein	POPTR_0002s02010g	terminal
	Ptp.825.2.S1_at	---	---	terminal
XM_002319959	Ptp.849.1.S1_at	porin family protein	POPTR_0014s00670g	terminal
XM_002315255	Ptp.879.1.A1_at	hypothetical protein	POPTR_0010s22660g	terminal
	Ptp.902.1.S1_s_at	---	---	terminal
XM_002319749	Ptp.930.1.A1_at	hypothetical protein	POPTR_0013s07620g	terminal
XM_002304571	Ptp.96.2.S1_at	hypothetical protein	POPTR_0003s15410g	terminal
XM_002324919	PtpAffx.101182.1.A1_at	zinc finger family protein	POPTR_0018s03670g	terminal
XM_002322413	PtpAffx.101285.1.A1_at	hypothetical protein	POPTR_0015s13610g	terminal
	PtpAffx.101603.1.A1_at	---	---	terminal
	PtpAffx.101954.1.A1_a_at	DNAJ heat shock N-terminal domain-containing family protein	POPTR_0017s13960g	terminal
XM_002314675	PtpAffx.102068.1.A1_at	hypothetical protein	POPTR_0010s10090g	terminal
XM_002301610	PtpAffx.102298.1.S1_at	ROP-INTERACTIVE CRIB MOTIF-CONTAINING protein 2	POPTR_0002s23450g	terminal
XM_002309373	PtpAffx.102425.1.A1_at	hypothetical protein	POPTR_0006s22430g	terminal
	PtpAffx.102441.1.S1_s_at	hypothetical protein	POPTR_0001s37470g	terminal
XM_002323656	PtpAffx.10247.2.S1_at	hypothetical protein	POPTR_0016s14870g	terminal
XM_002323760	PtpAffx.1025.12.S1_at	glucose-6-phosphate 1-dehydrogenase family protein	POPTR_0017s10630g	terminal
XM_002321355	PtpAffx.103104.2.A1_s_at	ACYL-COA binding family protein	POPTR_0015s01250g	terminal
	PtpAffx.10359.1.S1_at	hypothetical protein	POPTR_0015s11300g	terminal
	PtpAffx.103607.1.S1_at	---	---	terminal
	PtpAffx.103624.1.A1_at	---	---	terminal
XM_002324281	PtpAffx.103664.1.A1_at	hypothetical protein	POPTR_0018s02280g	terminal
XM_002310019	PtpAffx.103669.1.S1_at	hypothetical protein	POPTR_0007s07260g	terminal
XM_002308166	PtpAffx.104019.1.A1_at	UNCOUPLING family protein	POPTR_0006s09660g	terminal
	PtpAffx.10405.5.S1_at	---	---	terminal
XM_002319917	PtpAffx.1041.1.S1_at	Xyloglucan endotransglucosylase/hydrolase protein 9 precursor	POPTR_0013s14860g	terminal
XM_002300218	PtpAffx.104155.1.S1_at	hypothetical protein	POPTR_0001s30440g	terminal
	PtpAffx.104239.1.S1_at	---	---	terminal
XM_002299387	PtpAffx.10446.1.S1_a_at	hypothetical protein	POPTR_0001s11430g	terminal
XM_002301923	PtpAffx.104537.1.S1_at	hypothetical protein	POPTR_0002s02080g	terminal
XM_002298065	PtpAffx.10485.1.A1_s_at	developmentally regulated GTP binding family protein	POPTR_0001s17030g	terminal
XM_002316870	PtpAffx.104998.1.S1_at	hypothetical protein	POPTR_0011s12180g	terminal
	PtpAffx.10505.1.S1_at	hypothetical protein	POPTR_0013s14440g	terminal
XM_002322753	PtpAffx.105201.1.S1_at	hypothetical protein	POPTR_0016s07150g	terminal
	PtpAffx.105261.1.S1_at	hypothetical protein	POPTR_0010s03980g	terminal
XM_002319892	PtpAffx.105347.1.S1_at	hypothetical protein	POPTR_0013s14360g	terminal
	PtpAffx.105429.1.S1_at	---	---	terminal
XM_002302373	PtpAffx.105555.2.S1_s_at	esterase/lipase/thioesterase family protein	POPTR_0002s11970g	terminal
XM_002324619	PtpAffx.105772.1.S1_at	hypothetical protein	POPTR_0018s13160g	terminal
XM_002319703	PtpAffx.106060.2.A1_a_at	SNF2 domain-containing family protein	POPTR_0013s06470g	terminal
XM_002307391	PtpAffx.106356.1.S1_s_at	AP2 domain-containing transcription factor family protein	POPTR_0005s15830g	terminal
XM_002322874	PtpAffx.1066.2.S1_a_at	gamma-tonoplast intrinsic protein 2	POPTR_0016s10780g	terminal
XM_002301189	PtpAffx.106853.1.S1_at	hypothetical protein	POPTR_0002s13740g	terminal
XM_002309358	PtpAffx.1069.1.S1_at	aspartyl protease family protein	POPTR_0006s22110g	terminal
XM_002298509	PtpAffx.107185.1.A1_at	hypothetical protein	POPTR_0001s35410g	terminal
XM_002307075	PtpAffx.10759.1.S1_at	heavy-metal-associated domain-containing family protein	POPTR_0005s08160g	terminal
	PtpAffx.107787.1.A1_at	hypothetical protein	POPTR_0005s06050g	terminal
	PtpAffx.107803.1.A1_at	---	---	terminal
XM_002321465	PtpAffx.108105.1.A1_at	hypothetical protein	POPTR_0015s04160g	terminal
	PtpAffx.108273.1.A1_at	auxin-responsive family protein	POPTR_0005s09920g	terminal
XM_002323870	PtpAffx.10834.1.A1_at	hypothetical protein	POPTR_0017s13090g	terminal
	PtpAffx.108488.1.A1_at	hypothetical protein	POPTR_0018s09060g	terminal
XM_002298145	PtpAffx.108518.1.A1_at	hypothetical protein	POPTR_0001s21680g	terminal
XM_002301467	PtpAffx.108613.1.A1_at	FKBP12 interacting family protein	POPTR_0002s19870g	terminal
XM_002320058	PtpAffx.10869.3.S1_a_at	hypothetical protein	POPTR_0014s07240g	terminal
	PtpAffx.109063.1.A1_at	hypothetical protein	POPTR_0003s13700g	terminal
	PtpAffx.109766.1.S1_at	hypothetical protein	POPTR_0001s41400g	terminal
XM_002321192	PtpAffx.11019.1.S1_at	hypothetical protein	POPTR_0014s17280g	terminal
	PtpAffx.111871.1.S1_at	---	---	terminal
	PtpAffx.112078.1.A1_at	---	---	terminal
XM_002324346	PtpAffx.11208.1.A1_at	WRKY transcription factor 17 family protein	POPTR_0018s03450g	terminal
XM_002309292	PtpAffx.11228.2.S1_at	putative SNARE family protein	POPTR_0006s20190g	terminal
	PtpAffx.11231.1.S1_at	hypothetical protein	POPTR_0018s13200g	terminal
XM_002302672	PtpAffx.112322.2.S1_at	SPX domain-containing family protein	POPTR_0002s20690g	terminal
XM_002316813	PtpAffx.112619.1.A1_at	hypothetical protein	POPTR_0011s10800g	terminal
XM_002307884	PtpAffx.112661.1.A1_at	hypothetical protein	POPTR_0006s02420g	terminal
XM_002315333	PtpAffx.112675.1.A1_at	hypothetical protein	POPTR_0010s26050g	terminal
XM_002302278	PtpAffx.112745.1.A1_at	hypothetical protein	POPTR_0002s10080g	terminal
XM_002310190	PtpAffx.112746.1.A1_at	hypothetical protein	POPTR_0007s12760g	terminal
	PtpAffx.112794.1.A1_at	hypothetical protein	POPTR_0014s01950g	terminal
XM_002308281	PtpAffx.113001.1.S1_at	hypothetical protein	POPTR_0006s16050g	terminal
XM_002313384	PtpAffx.113975.1.A1_at	hypothetical protein	POPTR_0009s09320g	terminal
XM_002313991	PtpAffx.11424.2.A1_s_at	zinc finger family protein	POPTR_0009s06840g	terminal
XM_002304324	PtpAffx.114528.1.A1_at	26S proteasome regulatory subunit family protein	POPTR_0003s09720g	terminal
	PtpAffx.114622.1.A1_at	zinc finger family protein	POPTR_0014s10760g	terminal
XM_002323780	PtpAffx.114694.1.A1_at	hypothetical protein	POPTR_0017s11120g	terminal
XM_002300306	PtpAffx.1147.1.A1_at	cell division family protein	POPTR_0001s37020g	terminal
	PtpAffx.114780.1.A1_at	hypothetical protein	POPTR_0002s11370g	terminal
XM_002305168	PtpAffx.114790.1.A1_at	hypothetical protein	POPTR_0004s08750g	terminal
XM_002310483	PtpAffx.115091.1.A1_at	hypothetical protein	POPTR_0007s04250g	terminal
XM_002306270	PtpAffx.115254.1.A1_at	UBIQUITIN-SPECIFIC PROTEASE 4 family protein	POPTR_0005s07640g	terminal
XM_002319715	PtpAffx.115455.1.S1_s_at	hypothetical protein	POPTR_0013s06980g	terminal
XM_002317272	PtpAffx.1156.1.S1_at	hypothetical protein	POPTR_0011s05210g	terminal
XM_002304638	PtpAffx.115647.1.S1_at	Sphingosine-1-phosphate lyase family protein	POPTR_0003s16720g	terminal
XM_002300527	PtpAffx.11595.2.A1_s_at	hypothetical protein	POPTR_0001s46960g	terminal
XM_002316759	PtpAffx.116099.1.S1_at	hypothetical protein	POPTR_0011s09880g	terminal
XM_002325421	PtpAffx.116158.1.S1_at	exostosin family protein	POPTR_0019s06140g	terminal
XM_002301130	PtpAffx.116166.1.S1_at	hypothetical protein	POPTR_0002s12480g	terminal
	PtpAffx.11649.1.A1_at	---	---	terminal
XM_002315520	PtpAffx.11651.2.S1_a_at	hypothetical protein	POPTR_0010s02540g	terminal
XM_002320032	PtpAffx.11652.1.S1_at	hypothetical protein	POPTR_0014s06680g	terminal
XM_002325456	PtpAffx.116687.1.A1_at	hypothetical protein	POPTR_0019s08750g	terminal
	PtpAffx.1169.7.A1_x_at	hypothetical protein	POPTR_0010s23770g	terminal
XM_002315055	PtpAffx.117121.1.S1_s_at	phenazine biosynthesis PhzC/PhzF family protein	POPTR_0010s18340g	terminal
XM_002308665	PtpAffx.117183.1.A1_a_at	armadillo/beta-catenin repeat family protein	POPTR_0006s27900g	terminal
XM_002320809	PtpAffx.1177.2.S1_s_at	exonuclease RRP41 family protein	POPTR_0014s09000g	terminal
	PtpAffx.118041.1.S1_at	hypothetical protein	POPTR_0006s16270g	terminal
XM_002320061	PtpAffx.118106.1.S1_s_at	hypothetical protein	POPTR_0014s07350g	terminal
XM_002300484	PtpAffx.11820.1.A1_at	Mitochondrial import inner membrane translocase subunit Tim13 family protein	POPTR_0001s45640g	terminal
XM_002317008	PtpAffx.11820.2.A1_at	Mitochondrial import inner membrane translocase subunit Tim13 family protein	POPTR_0011s15280g	terminal
XM_002318684	PtpAffx.11837.1.S1_s_at	60S ribosomal protein L17-1	POPTR_0012s09860g	terminal
	PtpAffx.11839.1.A1_s_at	hypothetical protein	POPTR_0014s13480g	terminal
XM_002307241	PtpAffx.11878.2.S1_at	AP2 domain-containing transcription factor family protein	POPTR_0005s18430g	terminal
XM_002321867	PtpAffx.118841.1.S1_at	flowering locus T like family protein	POPTR_0015s13370g	terminal
XM_002306073	PtpAffx.11898.1.A1_at	hypothetical protein	POPTR_0004s16280g	terminal
	PtpAffx.119069.1.S1_at	exostosin family protein	POPTR_0001s00300g	terminal
XM_002314294	PtpAffx.11908.2.S1_a_at	pyruvate dehydrogenase kinase family protein	POPTR_0010s00440g	terminal
XM_002313302	PtpAffx.1192.1.A1_at	armadillo/beta-catenin repeat family protein	POPTR_0009s05800g	terminal
XM_002324537	PtpAffx.119259.1.A1_at	hypothetical protein	POPTR_0018s12250g	terminal
XM_002307703	PtpAffx.119343.1.A1_a_at	hypothetical protein	POPTR_0005s26390g	terminal
	PtpAffx.11945.1.A1_at	---	---	terminal
XM_002313105	PtpAffx.119583.1.S1_s_at	hypothetical protein	POPTR_0009s10000g	terminal
XM_002302012	PtpAffx.1196.1.S1_at	hypothetical protein	POPTR_0002s04010g	terminal
XM_002307894	PtpAffx.119964.1.S1_s_at	RNA recognition motif-containing family protein	POPTR_0006s02650g	terminal
XM_002310288	PtpAffx.120153.1.S1_s_at	xyloglucan endotransglycosylase hydrolase 2 family protein	POPTR_0007s14570g	terminal
	PtpAffx.120374.1.A1_at	---	---	terminal
XM_002317764	PtpAffx.120676.2.A1_at	hypothetical protein	POPTR_0012s02690g	terminal
XM_002319204	PtpAffx.12069.1.A1_at	ribosomal protein S5	POPTR_0013s07350g	terminal
XM_002311417	PtpAffx.120760.1.A1_at	hypothetical protein	POPTR_0008s11820g	terminal
	PtpAffx.120896.1.A1_at	hypothetical protein	POPTR_0012s12100g	terminal
	PtpAffx.120914.1.A1_at	---	---	terminal
XM_002315287	PtpAffx.120918.1.A1_s_at	hypothetical protein	POPTR_0010s23370g	terminal
	PtpAffx.120944.1.A1_at	---	---	terminal
	PtpAffx.120971.1.A1_at	hypothetical protein	POPTR_0006s13270g	terminal
XM_002320917	PtpAffx.121004.1.A1_at	hypothetical protein	POPTR_0014s11070g	terminal
	PtpAffx.121031.1.A1_at	hypothetical protein	POPTR_0018s03100g	terminal
	PtpAffx.121134.1.A1_at	---	---	terminal
	PtpAffx.121225.1.A1_at	hypothetical protein	POPTR_0001s25550g	terminal
XM_002313471	PtpAffx.121346.1.A1_at	hypothetical protein	POPTR_0009s02040g	terminal
XM_002325977	PtpAffx.121966.1.S1_s_at	transducin family protein	POPTR_0019s11710g	terminal
XM_002314944	PtpAffx.12232.1.A1_a_at	hypothetical protein	POPTR_0010s16080g	terminal
XM_002298161	PtpAffx.122394.1.S1_at	beta-glucosidase family protein	POPTR_0001s21430g	terminal
XM_002324037	PtpAffx.122514.1.S1_s_at	hypothetical protein	POPTR_0017s12290g	terminal
	PtpAffx.122535.1.S1_at	esterase/lipase/thioesterase family protein	POPTR_0001s17500g	terminal
XM_002310071	PtpAffx.122584.1.S1_at	hypothetical protein	POPTR_0007s08410g	terminal
	PtpAffx.122940.1.S1_s_at	hypothetical protein	POPTR_0012s04670g	terminal
XM_002309777	PtpAffx.12306.1.S1_a_at	Gamma-secretase subunit APH1-like family protein	POPTR_0007s02080g	terminal
XM_002324124	PtpAffx.123193.1.S1_s_at	hypothetical protein	POPTR_0018s04830g	terminal
XM_002307047	PtpAffx.12324.1.S1_at	hypothetical protein	POPTR_0005s07660g	terminal
XM_002317522	PtpAffx.123534.1.S1_s_at	hypothetical protein	POPTR_0011s13460g	terminal
	PtpAffx.123989.1.S1_at	---	---	terminal
XM_002309025	PtpAffx.12439.3.A1_a_at	expansin family protein	POPTR_0006s08630g	terminal
XM_002304992	PtpAffx.12471.1.S1_at	hypothetical protein	POPTR_0004s06700g	terminal
XM_002319713	PtpAffx.124715.1.S1_at	hypothetical protein	POPTR_0013s06910g	terminal
XM_002301568	PtpAffx.1251.2.S1_at	hypothetical protein	POPTR_0002s21630g	terminal
XM_002307448	PtpAffx.125359.1.S1_at	hypothetical protein	POPTR_0005s21130g	terminal
	PtpAffx.125394.1.S1_at	---	---	terminal
XM_002319442	PtpAffx.125423.1.S1_at	importin alpha-1 subunit family protein	POPTR_0013s00880g	terminal
XM_002314708	PtpAffx.125439.1.S1_s_at	hypothetical protein	POPTR_0010s10930g	terminal
XM_002297657	PtpAffx.1257.1.S1_a_at	TMS membrane family protein	POPTR_0001s07520g	terminal
XM_002318221	PtpAffx.125795.1.A1_s_at	hypothetical protein	POPTR_0012s13920g	terminal
XM_002305754	PtpAffx.125797.1.A1_at	hypothetical protein	POPTR_0004s04460g	terminal
XM_002309032	PtpAffx.126031.1.S1_s_at	zinc finger family protein	POPTR_0006s08770g	terminal
	PtpAffx.126034.1.S1_at	Metal transporter Nramp3 family protein	POPTR_0007s10330g	terminal
XM_002324841	PtpAffx.95150.1.A1_at	hypothetical protein	POPTR_0018s02030g	Terminal
XM_002317124	Ptp.5443.2.A1_at	pyrophosphate--fructose-6-phosphate 1-phosphotransferase beta subunit family protein	POPTR_0011s02000g	Terminal
XM_002319458	PtpAffx.210868.1.S1_s_at	hypothetical protein	POPTR_0013s01310g	Terminal
XM_002303084	PtpAffx.202742.1.S1_at	hypothetical protein	POPTR_0002s26070g	Terminal
XM_002298835	PtpAffx.201290.1.S1_at	hypothetical protein	POPTR_0001s37690g	Terminal
XM_002317764	PtpAffx.210300.1.S1_at	hypothetical protein	POPTR_0012s02690g	Terminal
XM_002306719	PtpAffx.205673.1.S1_x_at	hypothetical protein	POPTR_0005s22750g	Terminal
XM_002301962	PtpAffx.201618.1.S1_at	leucine-rich repeat family protein	POPTR_0002s02890g	Terminal
XM_002304113	PtpAffx.202902.1.S1_at	hypothetical protein	POPTR_0003s06060g	Terminal
XM_002319558	PtpAffx.30743.5.A1_at	hypothetical protein	POPTR_0013s03230g	Terminal
XM_002302577	Ptp.3052.1.S1_s_at	fatty acid desaturase/cytochrome b5 fusion protein mRNA	POPTR_0002s16740g	Terminal
XM_002307205	PtpAffx.205325.1.S1_at	hypothetical protein	POPTR_0005s13980g	Terminal
XM_002315589	PtpAffx.208620.1.S1_at	hypothetical protein	POPTR_0010s06690g	Terminal
XM_002301812	PtpAffx.202726.1.S1_at	leucine-rich repeat transmembrane protein kinase	POPTR_0002s25820g	Terminal
XM_002321351	PtpAffx.212561.1.S1_at	PHD finger family protein	POPTR_0015s01190g	Terminal
XM_002301735	PtpAffx.202648.1.S1_at	hypothetical protein	POPTR_0002s24140g	Terminal
XM_002325556	PtpAffx.36865.1.A1_at	fasciclin-like arabinogalactan-protein 9	POPTR_0019s12310g	Terminal
XM_002306877	PtpAffx.27339.1.S1_a_at	hypothetical protein	POPTR_0005s25790g	Terminal
---	PtpAffx.1169.7.A1_x_at		POPTR_0010s23770g	Terminal
XM_002325312	PtpAffx.56737.2.A1_at	WD-40 repeat family protein	POPTR_0019s03850g	Terminal
XM_002321185	PtpAffx.211952.1.S1_at	hypothetical protein	POPTR_0014s17120g	Terminal
XM_002312068	PtpAffx.5919.1.A1_a_at	B-type cell cycle switch protein ccs52B	POPTR_0008s05770g	Terminal
XM_002319084	PtpAffx.56737.1.A1_at	WD-40 repeat family protein	POPTR_0013s04640g	Terminal
XM_002298978	PtpAffx.201451.1.S1_at	hypothetical protein	POPTR_0001s46460g	Terminal
XM_002318503	PtpAffx.210417.1.S1_at	hypothetical protein	POPTR_0012s05060g	Terminal
XM_002319604	PtpAffx.210993.1.S1_at	hypothetical protein	POPTR_0013s03810g	Terminal
XM_002323189	PtpAffx.127433.1.A1_at	hypothetical protein	POPTR_0016s03280g	Terminal
XM_002307786	Ptp.1602.1.S1_at	cyclin-dependent kinase family protein	POPTR_0005s27890g	Terminal
XM_002317686	PtpAffx.210187.1.S1_at	hypothetical protein	POPTR_0012s03550g	Terminal
XM_002318140	PtpAffx.80967.1.S1_at	hypothetical protein	POPTR_0012s11030g	Terminal
XM_002319442	PtpAffx.74283.1.A1_at	importin alpha-1 subunit family protein	POPTR_0013s00880g	Terminal
XM_002314630	PtpAffx.208753.1.S1_s_at	calmodulin-binding family protein	POPTR_0010s09270g	Terminal
XM_002312602	PtpAffx.208245.1.S1_at	hypothetical protein	POPTR_0008s17850g	Terminal
XM_002319713	PtpAffx.34481.1.A1_at	hypothetical protein	POPTR_0013s06910g	Terminal
XM_002316211	PtpAffx.28390.1.S1_s_at	UDP-glucoronosyl/UDP-glucosyl transferase family protein	POPTR_0010s20290g	Terminal
---	Ptp.6848.2.S1_s_at	POPTR_0012s02860g	---	Terminal
XM_002315238	Ptp.1966.1.S1_at	RNA recognition motif-containing family protein	POPTR_0010s22380g	Terminal
---	PtpAffx.146810.1.A1_at	POPTR_0004s23110g	---	Terminal
XM_002301096	Ptp.4419.1.S1_at	integral membrane family protein	POPTR_0002s11330g	Terminal
XM_002321346	PtpAffx.5661.2.S1_s_at	hypothetical protein	POPTR_0015s01050g	Terminal
XM_002299703	PtpAffx.200655.1.S1_s_at	hypothetical protein	POPTR_0001s19130g	Terminal

## Sheet: SH3
RefSeq.Transcript.ID	ProbeID	Gene Title	Gene Symbol (v 2.0)	Gene type
XM_002316318	PtpAffx.209391.1.S1_s_at	Nuclera receptor corepressor 1 NCOR1	POPTR_0010s22670g	superhub
XM_002306636	Ptp.7939.1.S1_at	F-box family protein	POPTR_0005s20800g	hub
XM_002308953	PtpAffx.11626.1.A1_a_at	phospholipase A2 family protein	POPTR_0006s06970g	hub
XM_002313481	PtpAffx.205052.1.S1_at	late embryogenesis abundant protein-related / LEA protein-related	POPTR_0009s01790g	hub
XM_002330121	PtpAffx.20694.2.S1_a_at	RALF-LIKE 23 family protein	POPTR_0005s02590g	hub
XM_002308056	PtpAffx.44158.1.A1_at	Glycosyl Hydrolases family 16	POPTR_0006s07060g	hub
XM_002318768	Ptp.299.1.A1_s_at	hypothetical protein	POPTR_0012s12870g	terminal
---	Ptp.301.1.A1_at	---	---	terminal
XM_002310841	Ptp.3022.1.A1_s_at	hypothetical protein	POPTR_0007s14590g	terminal
---	Ptp.3051.1.S1_at	---	---	terminal
XM_002302577	Ptp.3052.1.S1_s_at	fatty acid desaturase/cytochrome b5 fusion protein mRNA	POPTR_0002s16740g	terminal
XM_002308144	Ptp.3072.1.S1_s_at	hypothetical protein	POPTR_0006s09130g	terminal
XM_002308271	Ptp.312.1.S1_a_at	DNAJ heat shock N-terminal domain-containing family protein	POPTR_0006s15850g	terminal
---	Ptp.3175.1.S1_at	---	---	terminal
---	Ptp.3181.1.S1_at	---	---	terminal
XM_002323218	Ptp.3206.1.S1_at	hypothetical protein	POPTR_0016s03730g	terminal
XM_002309025	PtpAffx.12439.3.A1_a_at	expansin family protein	POPTR_0006s08630g	terminal
XM_002304992	PtpAffx.12471.1.S1_at	hypothetical protein	POPTR_0004s06700g	terminal
XM_002319713	PtpAffx.124715.1.S1_at	hypothetical protein	POPTR_0013s06910g	terminal
XM_002301568	PtpAffx.1251.2.S1_at	hypothetical protein	POPTR_0002s21630g	terminal
XM_002307448	PtpAffx.125359.1.S1_at	hypothetical protein	POPTR_0005s21130g	terminal
	PtpAffx.125394.1.S1_at	---	---	terminal
XM_002319442	PtpAffx.125423.1.S1_at	importin alpha-1 subunit family protein	POPTR_0013s00880g	terminal
XM_002314708	PtpAffx.125439.1.S1_s_at	hypothetical protein	POPTR_0010s10930g	terminal
XM_002297657	PtpAffx.1257.1.S1_a_at	TMS membrane family protein	POPTR_0001s07520g	terminal
XM_002318221	PtpAffx.125795.1.A1_s_at	hypothetical protein	POPTR_0012s13920g	terminal
XM_002305754	PtpAffx.125797.1.A1_at	hypothetical protein	POPTR_0004s04460g	terminal
XM_002309032	PtpAffx.126031.1.S1_s_at	zinc finger family protein	POPTR_0006s08770g	terminal
	PtpAffx.126034.1.S1_at	Metal transporter Nramp3 family protein	POPTR_0007s10330g	terminal
XM_002300917	PtpAffx.12605.2.A1_at	hypothetical protein	POPTR_0002s07520g	terminal
XM_002317395	PtpAffx.126071.1.S1_at	pyruvate decarboxylase family protein	POPTR_0011s07630g	terminal
XM_002305708	PtpAffx.126125.1.S1_s_at	peroxisomal targeting signal type 2 receptor family protein	POPTR_0004s05630g	terminal
XM_002311800	PtpAffx.1263.8.S1_at	hypothetical protein	POPTR_0008s20770g	terminal
XM_002315443	PtpAffx.126359.1.S1_s_at	kelch repeat-containing F-box family protein	POPTR_0010s00710g	terminal
XM_002298783	PtpAffx.12640.1.A1_at	hypothetical protein	POPTR_0001s36630g	terminal
XM_002307987	PtpAffx.126410.1.S1_s_at	Heat Stress Transcription Factor family protein	POPTR_0006s04770g	terminal
XM_002313619	PtpAffx.12675.10.S1_at	hypothetical protein	POPTR_0009s15030g	terminal
XM_002323132	PtpAffx.1271.1.A1_at	hypothetical protein	POPTR_0016s01740g	terminal
	PtpAffx.127346.1.A1_at	hypothetical protein	POPTR_0009s08360g	terminal
	PtpAffx.127430.1.A1_at	---	---	terminal
XM_002323189	PtpAffx.127433.1.A1_at	hypothetical protein	POPTR_0016s03280g	terminal
	PtpAffx.127447.1.S1_at	hypothetical protein	POPTR_0007s12540g	terminal
	PtpAffx.127546.1.A1_a_at	hypothetical protein	POPTR_0006s25420g	terminal
XM_002315241	PtpAffx.127598.1.A1_at	hypothetical protein	POPTR_0010s22440g	terminal
XM_002305332	PtpAffx.127904.1.A1_at	kinase family protein	POPTR_0004s12270g	terminal
XM_002313777	PtpAffx.12800.1.S1_a_at	hypothetical protein	POPTR_0009s11560g	terminal
XM_002299264	PtpAffx.128061.1.A1_s_at	hypothetical protein	POPTR_0001s13960g	terminal
XM_002302565	PtpAffx.128163.1.A1_at	CAAX protease family protein	POPTR_0002s16420g	terminal
XM_002321090	PtpAffx.128445.1.S1_at	hypothetical protein	POPTR_0014s15170g	terminal
XM_002311694	PtpAffx.129961.1.S1_at	hypothetical protein	POPTR_0008s17970g	terminal
XM_002305517	PtpAffx.130549.1.S1_at	hypothetical protein	POPTR_0004s19420g	terminal
XM_002325185	PtpAffx.13062.1.A1_s_at	hypothetical protein	POPTR_0018s13070g	terminal
XM_002314319	PtpAffx.130633.1.S1_at	lipase class 3 family protein	POPTR_0010s00800g	terminal
XM_002304787	PtpAffx.130684.1.S1_at	hypothetical protein	POPTR_0003s18860g	terminal
	PtpAffx.130703.1.S1_at	hypothetical protein	POPTR_0018s14400g	terminal
	PtpAffx.130783.3.A1_at	---	---	terminal
XM_002307618	PtpAffx.130976.1.S1_at	ribophorin 2 family protein	POPTR_0005s24790g	terminal
XM_002318952	PtpAffx.1311.1.A1_at	serine/threonine protein phosphatase	POPTR_0013s01620g	terminal
XM_002310555	PtpAffx.131102.1.S1_at	alanine:glyoxylate aminotransferase 2 family protein	POPTR_0007s06190g	terminal
	PtpAffx.131105.1.S1_at	sucrose-phosphatase family protein	POPTR_0016s06640g	terminal
XM_002309487	PtpAffx.131235.1.S1_s_at	hypothetical protein	POPTR_0006s25050g	terminal
XM_002308089	PtpAffx.131433.1.S1_at	hypothetical protein	POPTR_0006s07730g	terminal
XM_002301778	PtpAffx.131475.1.S1_at	auxin-responsive family protein	POPTR_0002s25080g	terminal
XM_002317903	PtpAffx.131613.1.S1_s_at	Actin-related family protein	POPTR_0012s05840g	terminal
XM_002313575	PtpAffx.131835.1.S1_at	hypothetical protein	POPTR_0009s16140g	terminal
XM_002309440	PtpAffx.132065.1.A1_at	hypothetical protein	POPTR_0006s23930g	terminal
XM_002317741	PtpAffx.13217.1.S1_at	hypothetical protein	POPTR_0012s02170g	terminal
XM_002306507	PtpAffx.132398.1.A1_at	hypothetical protein	POPTR_0005s17760g	terminal
XM_002318739	PtpAffx.132417.1.A1_at	hypothetical protein	POPTR_0012s10930g	terminal
XM_002313554	PtpAffx.132556.1.S1_at	cytochrome c1 family protein	POPTR_0009s16660g	terminal
XM_002298448	PtpAffx.132606.1.S1_at	phosphatase 2C family protein	POPTR_0001s28510g	terminal
XM_002317557	PtpAffx.132656.1.A1_at	zinc finger family protein	POPTR_0011s14170g	terminal
	PtpAffx.132698.2.S1_at	---	---	terminal
XM_002322258	PtpAffx.132702.1.A1_at	glycosyl transferase family 29 family protein	POPTR_0015s11530g	terminal
	PtpAffx.132767.1.S1_at	---	---	terminal
XM_002298622	PtpAffx.132910.1.S1_s_at	hypothetical protein	POPTR_0001s33180g	terminal
XM_002302098	PtpAffx.132995.1.S1_at	pleckstrin homology domain-containing family protein	POPTR_0002s05830g	terminal
XM_002317043	PtpAffx.133231.1.S1_at	hypothetical protein	POPTR_0011s16040g	terminal
XM_002317687	PtpAffx.133484.1.A1_at	DC1 domain-containing family protein	POPTR_0012s03540g	terminal
XM_002302005	PtpAffx.133656.2.S1_at	hypothetical protein	POPTR_0002s03860g	terminal
XM_002301018	PtpAffx.133657.1.A1_a_at	cryptochrome 1 family protein	POPTR_0002s09730g	terminal
	PtpAffx.133924.1.A1_at	---	---	terminal
	PtpAffx.133936.1.A1_at	hypothetical protein	POPTR_0013s08550g	terminal
XM_002324004	PtpAffx.13438.1.S1_s_at	hypothetical protein	POPTR_0017s11530g	terminal
XM_002318935	PtpAffx.134522.1.A1_at	hypothetical protein	POPTR_0013s01340g	terminal
	PtpAffx.134631.1.A1_at	---	---	terminal
XM_002305539	PtpAffx.134681.1.A1_at	hypothetical protein	POPTR_0004s01520g	terminal
XM_002317199	PtpAffx.13485.1.A1_at	hypothetical protein	POPTR_0011s04470g	terminal
	PtpAffx.1350.3.S1_at	hypothetical protein	POPTR_0013s12380g	terminal
	PtpAffx.1352.2.A1_at	40S ribosomal protein S24	POPTR_0005s05120g	terminal
	PtpAffx.1352.5.S1_at	hypothetical protein	POPTR_0013s13100g	terminal
XM_002312407	PtpAffx.135416.1.S1_s_at	hypothetical protein	POPTR_0008s12930g	terminal
XM_002321525	PtpAffx.135670.1.S1_at	hypothetical protein	POPTR_0015s08160g	terminal
XM_002322671	PtpAffx.135854.2.S1_at	hypothetical protein	POPTR_0016s05470g	terminal
XM_002315106	PtpAffx.136012.1.A1_at	hypothetical protein	POPTR_0010s19240g	terminal
XM_002308104	PtpAffx.136066.1.A1_at	hypothetical protein	POPTR_0006s08100g	terminal
XM_002309730	PtpAffx.136350.1.S1_at	hypothetical protein	POPTR_0007s01340g	terminal
XM_002310368	PtpAffx.1364.4.S1_s_at	hypothetical protein	POPTR_0007s01010g	terminal
XM_002299674	PtpAffx.136498.1.S1_at	thioredoxin family protein	POPTR_0001s18400g	terminal
XM_002302447	PtpAffx.13651.1.A1_s_at	malate oxidoreductase family protein	POPTR_0002s13630g	terminal
XM_002314894	PtpAffx.13666.1.S1_at	zinc knuckle family protein	POPTR_0010s15230g	terminal
	PtpAffx.13675.1.A1_at	---	---	terminal
XM_002298263	PtpAffx.13692.1.A1_at	THUMP domain-containing family protein	POPTR_0001s26170g	terminal
XM_002303603	PtpAffx.136933.1.S1_s_at	seh1 family protein	POPTR_0003s13810g	terminal
	PtpAffx.136990.1.S1_at	acid phosphatase survival protein SurE	POPTR_0003s04320g	terminal
XM_002302796	PtpAffx.137054.1.S1_at	hypothetical protein	POPTR_0002s22430g	terminal
XM_002324781	PtpAffx.137176.1.S1_s_at	hypothetical protein	POPTR_0018s00760g	terminal
XM_002317946	PtpAffx.137507.1.S1_at	hypothetical protein	POPTR_0012s07090g	terminal
XM_002317694	PtpAffx.137525.1.S1_s_at	hypothetical protein	POPTR_0012s00940g	terminal
XM_002305767	PtpAffx.137532.1.S1_at	hypothetical protein	POPTR_0004s04220g	terminal
XM_002306445	PtpAffx.137556.1.S1_at	APETAL2-like family protein	POPTR_0005s18400g	terminal
XM_002302819	PtpAffx.137572.1.S1_at	ZINC FINGER protein 2	POPTR_0002s21790g	terminal
XM_002301349	PtpAffx.13762.1.S1_s_at	hypothetical protein	POPTR_0002s16760g	terminal
XM_002316211	PtpAffx.13797.1.A1_s_at	UDP-glucoronosyl/UDP-glucosyl transferase family protein	POPTR_0010s20290g	terminal
	PtpAffx.138.1.S1_at	hypothetical protein	POPTR_0001s00450g	terminal
	PtpAffx.138084.1.S1_s_at	carotenoid cleavage dioxygenase 1 family protein	POPTR_0009s06530g	terminal
	PtpAffx.138182.1.S1_at	---	---	terminal
	PtpAffx.138184.1.S1_at	hypothetical protein	POPTR_0001s02650g	terminal
	PtpAffx.138485.1.S1_at	hypothetical protein /// hypothetical protein	POPTR_0011s03500g /// POPTR_1313s00210g	terminal
	PtpAffx.13864.1.A1_at	---	---	terminal
	PtpAffx.138656.1.A1_at	aquaporin TIP-type alpha family protein	POPTR_0018s14910g	terminal
XM_002319430	PtpAffx.138813.1.A1_s_at	subunit A of the heteromeric enzyme ATP citrate lyase family protein	POPTR_0013s00580g	terminal
XM_002304178	PtpAffx.139113.1.S1_at	hypothetical protein	POPTR_0003s04970g	terminal
XM_002313497	PtpAffx.139151.1.S1_at	hypothetical protein	POPTR_0009s01240g	terminal
	PtpAffx.139453.1.S1_at	hypothetical protein	POPTR_0006s14150g	terminal
	PtpAffx.139512.1.S1_at	---	---	terminal
	PtpAffx.139538.1.S1_at	hypothetical protein	POPTR_0019s08950g	terminal
XM_002303469	PtpAffx.13954.1.A1_at	chromodomain-helicase-DNA-binding family protein	POPTR_0003s10950g	terminal
XM_002322365	PtpAffx.140086.1.A1_at	putative pectin methylesterase family protein	POPTR_0015s14740g	terminal
	PtpAffx.140199.1.A1_at	---	---	terminal
	PtpAffx.140305.1.A1_at	---	---	terminal
	PtpAffx.140560.1.A1_at	---	---	terminal
XM_002300904	PtpAffx.140618.1.A1_s_at	hypothetical protein	POPTR_0002s07270g	terminal
XM_002323860	PtpAffx.140896.2.A1_at	hypothetical protein	POPTR_0017s12810g	terminal
XM_002315897	PtpAffx.141088.1.A1_at	hypothetical protein	POPTR_0010s13250g	terminal
	PtpAffx.141102.1.A1_at	hypothetical protein	POPTR_0013s10240g	terminal
XM_002322104	PtpAffx.141254.1.A1_at	hypothetical protein	POPTR_0015s08040g	terminal
XM_002307393	PtpAffx.141306.1.S1_at	basal transcription factor complex subunit-related family protein	POPTR_0005s15770g	terminal
XM_002309935	PtpAffx.141946.1.S1_s_at	hypothetical protein	POPTR_0007s05200g	terminal
	PtpAffx.1420.5.A1_a_at	hypothetical protein	POPTR_0015s07560g	terminal
XM_002309499	PtpAffx.14222.1.A1_at	kinase family protein	POPTR_0006s25290g	terminal
	PtpAffx.14248.1.S1_at	hypothetical protein	POPTR_0013s13240g	terminal
XM_002309643	PtpAffx.142827.2.S1_at	phosphatase 2C family protein	POPTR_0006s28090g	terminal
XM_002324343	PtpAffx.143354.1.S1_at	hypothetical protein	POPTR_0018s03370g	terminal
XM_002298792	PtpAffx.144008.1.S1_s_at	phototropic-responsive NPH3 family protein	POPTR_0001s36720g	terminal
XM_002301245	PtpAffx.14411.1.A1_at	ribosomal protein S13	POPTR_0002s14780g	terminal
XM_002312241	PtpAffx.144134.1.S1_at	leucine-rich repeat family protein	POPTR_0008s09300g	terminal
XM_002308252	PtpAffx.144144.1.S1_at	hypothetical protein	POPTR_0006s15400g	terminal
XM_002321006	PtpAffx.144148.3.S1_at	hypothetical protein	POPTR_0014s13120g	terminal
XM_002318959	PtpAffx.144589.1.S1_at	hypothetical protein	POPTR_0013s01900g	terminal
XM_002305298	PtpAffx.1447.2.S1_s_at	3-oxoacyl-[acyl-carrier-protein] synthase I	POPTR_0004s13640g	terminal
XM_002319709	PtpAffx.144850.1.S1_at	hypothetical protein	POPTR_0013s06760g	terminal
XM_002300742	PtpAffx.144905.1.S1_at	hypothetical protein	POPTR_0002s03950g	terminal
XM_002320820	PtpAffx.1451.1.S1_at	glycosyl hydrolase family 18 family protein	POPTR_0014s09240g	terminal
XM_002303251	PtpAffx.14528.1.A1_a_at	kinesin motor family protein	POPTR_0003s05270g	terminal
XM_002303719	PtpAffx.145296.2.A1_at	hypothetical protein	POPTR_0003s16240g	terminal
XM_002307559	PtpAffx.145406.1.S1_at	hypothetical protein	POPTR_0005s23330g	terminal
XM_002300406	PtpAffx.145426.1.S1_at	solanesyl diphosphate synthase family protein	POPTR_0001s38950g	terminal
XM_002298701	PtpAffx.145511.1.S1_at	hypothetical protein	POPTR_0001s30980g	terminal
XM_002305152	PtpAffx.145560.1.S1_at	hypothetical protein	POPTR_0004s09140g	terminal
XM_002305546	PtpAffx.146214.1.S1_at	ATP-binding-cassette transporter family protein	POPTR_0004s01660g	terminal
XM_002300404	PtpAffx.1463.1.S1_at	hypothetical protein	POPTR_0001s38900g	terminal
XM_002324929	PtpAffx.146463.2.A1_s_at	hypothetical protein	POPTR_0018s06270g	terminal
XM_002307068	PtpAffx.146472.1.A1_at	hypothetical protein	POPTR_0005s08000g	terminal
	PtpAffx.146483.1.A1_at	hypothetical protein	POPTR_0004s03590g	terminal
XM_002324397	PtpAffx.146495.1.A1_at	casein kinase family protein	POPTR_0018s09140g	terminal
	PtpAffx.146740.1.A1_at	---	---	terminal
	PtpAffx.146810.1.A1_at	hypothetical protein	POPTR_0004s23110g	terminal
XM_002306957	PtpAffx.146834.1.A1_at	hypothetical protein	POPTR_0005s27660g	terminal
XM_002317274	PtpAffx.146912.1.A1_at	xyloglucan endo-1 family protein	POPTR_0011s02990g	terminal
XM_002324967	PtpAffx.147176.1.A1_s_at	CDK-activating kinase 1at family protein	POPTR_0018s09000g	terminal
XM_002319069	PtpAffx.1472.2.A1_a_at	hypothetical protein	POPTR_0013s04340g	terminal
XM_002298200	PtpAffx.147208.1.A1_at	hypothetical protein	POPTR_0001s18800g	terminal
XM_002313880	PtpAffx.147237.1.A1_at	DNA-binding family protein	POPTR_0009s09020g	terminal
XM_002313539	PtpAffx.147311.1.A1_at	Glutamate receptor 3.1 precursor family protein	POPTR_0009s16950g	terminal
	PtpAffx.147366.1.A1_at	---	---	terminal
XM_002318810	PtpAffx.147430.1.A1_at	hypothetical protein	POPTR_0012s13870g	terminal
XM_002325039	PtpAffx.14753.1.A1_at	pathogenesis-related family protein	POPTR_0018s10430g	terminal
XM_002323815	PtpAffx.14780.1.S1_at	hypothetical protein	POPTR_0017s11800g	terminal
XM_002303321	PtpAffx.147935.1.S1_at	aquaporin TIP2.3 family protein	POPTR_0003s07550g	terminal
XM_002310337	PtpAffx.148045.1.S1_s_at	hypothetical protein	POPTR_0007s00300g	terminal
XM_002319968	PtpAffx.148460.1.S1_at	hypothetical protein	POPTR_0014s00900g	terminal
XM_002314033	PtpAffx.148582.1.S1_at	origin recognition complex 1 family protein	POPTR_0009s05910g	terminal
XM_002319913	PtpAffx.148758.1.S1_s_at	hypothetical protein	POPTR_0013s14810g	terminal
XM_002323826	PtpAffx.149.1.A1_at	hypothetical protein	POPTR_0017s12000g	terminal
	PtpAffx.149073.1.A1_at	---	---	terminal
XM_002324215	PtpAffx.149804.1.A1_at	hypothetical protein	POPTR_0018s00870g	terminal
	PtpAffx.1501.1.A1_at	hypothetical protein /// hypothetical protein	POPTR_0011s16240g /// POPTR_0011s16250g	terminal
XM_002307743	PtpAffx.150364.1.S1_at	hypothetical protein	POPTR_0005s27110g	terminal
XM_002306673	PtpAffx.150427.1.S1_at	hypothetical protein	POPTR_0005s21660g	terminal
XM_002308997	PtpAffx.150447.1.S1_s_at	kinase family protein	POPTR_0006s08020g	terminal
XM_002308371	PtpAffx.150890.1.S1_at	hypothetical protein	POPTR_0006s19730g	terminal
	PtpAffx.15112.1.S1_at	ABC transporter family protein	POPTR_0015s05680g	terminal
XM_002314428	PtpAffx.151179.1.S1_at	hypothetical protein	POPTR_0010s02280g	terminal
	PtpAffx.151270.1.S1_at	---	---	terminal
XM_002297974	PtpAffx.151297.1.S1_s_at	hypothetical protein	POPTR_0001s09910g	terminal
XM_002302776	PtpAffx.151315.1.S1_at	sugar transporter family protein	POPTR_0002s22860g	terminal
XM_002317709	PtpAffx.151334.1.S1_at	hypothetical protein	POPTR_0012s01340g	terminal
	PtpAffx.151612.1.A1_at	---	---	terminal
	PtpAffx.151656.1.A1_at	---	---	terminal
XM_002312184	PtpAffx.151997.1.S1_s_at	methyladenine glycosylase family protein	POPTR_0008s08050g	terminal
	PtpAffx.152014.1.S1_at	---	---	terminal
XM_002325386	PtpAffx.152061.1.S1_s_at	Tubulin alpha-1 chain family protein	POPTR_0019s05160g	terminal
	PtpAffx.152157.1.S1_at	---	---	terminal
XM_002317442	PtpAffx.152254.1.S1_at	hypothetical protein	POPTR_0011s11520g	terminal
XM_002303947	PtpAffx.15237.3.S1_at	chaperonin precursor family protein	POPTR_0003s20870g	terminal
XM_002310335	PtpAffx.152437.1.S1_s_at	GDP dissociation inhibitor family protein	POPTR_0007s00270g	terminal
	PtpAffx.15246.1.A1_at	hypothetical protein	POPTR_0001s35550g	terminal
XM_002310761	PtpAffx.152473.1.S1_at	hypothetical protein	POPTR_0007s12480g	terminal
XM_002322901	PtpAffx.152513.1.S1_at	hypothetical protein	POPTR_0016s09980g	terminal
	PtpAffx.152594.1.S1_at	hypothetical protein	POPTR_0011s10520g	terminal
	PtpAffx.152658.1.S1_at	hypothetical protein	POPTR_0005s21250g	terminal
XM_002301233	PtpAffx.152711.1.S1_at	hypothetical protein	POPTR_0002s14550g	terminal
	PtpAffx.152726.1.S1_at	hypothetical protein	POPTR_0012s06370g	terminal
XM_002312534	PtpAffx.152785.1.S1_at	hypothetical protein	POPTR_0008s16190g	terminal
	PtpAffx.152850.1.A1_a_at	hypothetical protein	POPTR_0005s07070g	terminal
XM_002307604	PtpAffx.153211.1.A1_at	hypothetical protein	POPTR_0005s24450g	terminal
XM_002316611	PtpAffx.153303.1.A1_at	hypothetical protein	POPTR_0011s04460g	terminal
XM_002320781	PtpAffx.153330.1.A1_at	hypothetical protein	POPTR_0014s08440g	terminal
XM_002312823	PtpAffx.154133.2.S1_at	hypothetical protein	POPTR_0009s15800g	terminal
	PtpAffx.154184.1.A1_at	hypothetical protein	POPTR_0005s12710g	terminal
XM_002311086	PtpAffx.154446.1.S1_s_at	hypothetical protein	POPTR_0008s04590g	terminal
XM_002316118	PtpAffx.154542.1.S1_s_at	ligand-effect modulator 3 family protein	POPTR_0010s18110g	terminal
XM_002321024	PtpAffx.1546.1.S1_at	hypothetical protein	POPTR_0014s13510g	terminal
XM_002321179	PtpAffx.154747.1.S1_at	hypothetical protein	POPTR_0014s17020g	terminal
XM_002317160	PtpAffx.154758.1.S1_at	phospholipase/carboxylesterase family protein	POPTR_0011s00760g	terminal
XM_002310731	PtpAffx.154868.1.S1_s_at	EXTRA-LARGE G-protein	POPTR_0007s11920g	terminal
XM_002313468	PtpAffx.15518.1.S1_a_at	hypothetical protein	POPTR_0009s02130g	terminal
XM_002321959	PtpAffx.155226.1.S1_s_at	vesicle-associated membrane family protein	POPTR_0015s01460g	terminal
XM_002302249	PtpAffx.155290.1.S1_at	glycosyl hydrolase family 3 family protein	POPTR_0002s09450g	terminal
	PtpAffx.155601.1.A1_at	---	---	terminal
XM_002301887	PtpAffx.155671.1.S1_at	hypothetical protein	POPTR_0002s01140g	terminal
XM_002319336	PtpAffx.15659.2.S1_at	secretory carrier membrane family protein	POPTR_0013s14100g	terminal
XM_002318584	PtpAffx.156641.1.S1_at	hypothetical protein	POPTR_0012s07480g	terminal
XM_002302268	PtpAffx.156647.1.S1_s_at	hypothetical protein	POPTR_0002s09820g	terminal
XM_002325514	PtpAffx.156655.1.S1_at	thioredoxin family protein	POPTR_0019s11190g	terminal
XM_002315165	PtpAffx.156916.1.S1_at	integral membrane Yip1 family protein	POPTR_0010s20580g	terminal
XM_002308503	PtpAffx.157018.2.S1_s_at	hypothetical protein	POPTR_0006s24090g	terminal
XM_002303320	PtpAffx.157048.1.S1_at	hypothetical protein	POPTR_0003s07520g	terminal
XM_002301133	PtpAffx.15726.2.S1_at	dehydration responsive element binding family protein	POPTR_0002s12550g	terminal
XM_002312142	PtpAffx.157300.1.S1_s_at	hypothetical protein	POPTR_0008s07250g	terminal
XM_002299139	PtpAffx.157395.1.S1_s_at	tumor susceptibility gene 101 family protein	POPTR_0001s07140g	terminal
	PtpAffx.15748.1.S1_at	hypothetical protein	POPTR_0008s02970g	terminal
	PtpAffx.15749.1.S1_at	hypothetical protein	POPTR_0018s04570g	terminal
XM_002307528	PtpAffx.157607.1.S1_at	hypothetical protein	POPTR_0005s22730g	terminal
XM_002318228	PtpAffx.157621.1.S1_at	hypothetical protein	POPTR_0012s14150g	terminal
XM_002300798	PtpAffx.157667.1.S1_s_at	hypothetical protein	POPTR_0002s05170g	terminal
XM_002308091	PtpAffx.157739.1.S1_at	biotin carboxylase precursor family protein	POPTR_0006s07780g	terminal
	PtpAffx.157767.1.S1_at	Presenilin-like family protein	POPTR_0015s06920g	terminal
	PtpAffx.157772.1.S1_at	hypothetical protein	POPTR_0011s04940g	terminal
XM_002300735	PtpAffx.157815.1.S1_at	ribophorin 2 family protein	POPTR_0002s03790g	terminal
XM_002314153	PtpAffx.157864.2.S1_at	hypothetical protein	POPTR_0009s03490g	terminal
XM_002301531	PtpAffx.158329.1.A1_at	hypothetical protein	POPTR_0002s22440g	terminal
XM_002311798	PtpAffx.158411.1.S1_s_at	hypothetical protein	POPTR_0008s20730g	terminal
XM_002325275	PtpAffx.158416.1.S1_at	hypothetical protein	POPTR_0019s00830g	terminal
XM_002298864	PtpAffx.158485.1.S1_at	hypothetical protein	POPTR_0001s38310g	terminal
XM_002309102	PtpAffx.158518.3.S1_at	Ca2+/H+ exchanger family protein	POPTR_0006s10080g	terminal
XM_002317703	PtpAffx.158732.1.S1_at	hypothetical protein	POPTR_0012s01140g	terminal
XM_002300071	PtpAffx.158768.1.S1_at	hypothetical protein	POPTR_0001s33790g	terminal
XM_002320640	PtpAffx.159029.1.A1_s_at	hypothetical protein	POPTR_0014s01400g	terminal
XM_002306886	PtpAffx.159051.1.S1_s_at	hypothetical protein	POPTR_0005s25950g	terminal
XM_002307945	PtpAffx.159172.1.S1_s_at	ubiquitin-associated domain-containing family protein	POPTR_0006s03850g	terminal
	PtpAffx.159172.2.S1_at	hypothetical protein	POPTR_0016s03500g	terminal
XM_002318124	PtpAffx.159193.1.S1_at	serine palmitoyltransferase family protein	POPTR_0012s10630g	terminal
	PtpAffx.159201.1.S1_at	hypothetical protein	POPTR_0009s11190g	terminal
XM_002308829	PtpAffx.159234.1.A1_at	nitrite transporter family protein	POPTR_0006s03250g	terminal
XM_002306127	PtpAffx.159299.1.A1_at	hypothetical protein	POPTR_0004s17400g	terminal
	PtpAffx.159371.1.A1_at	---	---	terminal
XM_002320154	PtpAffx.159635.1.A1_at	hydroquinone glucosyltransferase family protein	POPTR_0014s09180g	terminal
XM_002321149	PtpAffx.159685.1.A1_at	hypothetical protein	POPTR_0014s16290g	terminal
	PtpAffx.159758.1.A1_at	---	---	terminal
XM_002325880	PtpAffx.159854.1.A1_s_at	FtsJ-like methyltransferase family protein	POPTR_0019s08410g	terminal
XM_002321807	PtpAffx.159878.1.A1_at	40S ribosomal protein S20	POPTR_0015s14510g	terminal
XM_002300231	PtpAffx.159916.1.A1_at	hypothetical protein	POPTR_0001s30200g	terminal
	PtpAffx.160.1.A1_at	---	---	terminal
XM_002306261	PtpAffx.160139.1.A1_at	hypothetical protein	POPTR_0005s07370g	terminal
	PtpAffx.160239.1.A1_at	hypothetical protein	POPTR_0001s32620g	terminal
XM_002312024	PtpAffx.160367.1.A1_at	ankyrin repeat family protein	POPTR_0008s04830g	terminal
XM_002304092	PtpAffx.16044.1.S1_at	hypothetical protein	POPTR_0003s06550g	terminal
	PtpAffx.160540.1.A1_at	---	---	terminal
	PtpAffx.16075.1.S1_at	---	---	terminal
XM_002309988	PtpAffx.161051.1.S1_at	DISPROPORTIONATING ENZYME family protein	POPTR_0007s06550g	terminal
	PtpAffx.161126.1.S1_at	---	---	terminal
XM_002301197	PtpAffx.161309.1.S1_at	transcription factor family protein	POPTR_0002s13920g	terminal
XM_002311706	PtpAffx.161349.1.S1_s_at	hypothetical protein	POPTR_0008s18180g	terminal
XM_002318519	PtpAffx.161399.1.S1_at	enolase family protein	POPTR_0012s05410g	terminal
XM_002315089	PtpAffx.161408.1.S1_s_at	hypothetical protein	POPTR_0010s18980g	terminal
	PtpAffx.161607.1.S1_at	hypothetical protein	POPTR_0001s40390g	terminal
XM_002297912	PtpAffx.161644.1.S1_s_at	hypothetical protein	POPTR_0001s11360g	terminal
XM_002310075	PtpAffx.161661.1.S1_s_at	hypothetical protein	POPTR_0007s08600g	terminal
	PtpAffx.161704.1.S1_at	---	---	terminal
XM_002322793	PtpAffx.161733.1.S1_at	fus3-complementing family protein	POPTR_0016s08080g	terminal
	PtpAffx.161852.1.A1_at	hypothetical protein /// hypothetical protein	POPTR_0006s11680g /// POPTR_0946s00200g	terminal
	PtpAffx.161884.1.A1_at	hypothetical protein	POPTR_0017s142102g	terminal
XM_002300261	PtpAffx.162015.1.A1_at	hypothetical protein	POPTR_0001s29470g	terminal
XM_002307804	PtpAffx.162040.1.S1_at	hypothetical protein	POPTR_0006s00340g	terminal
XM_002322224	PtpAffx.162051.1.S1_a_at	hypothetical protein	POPTR_0015s10890g	terminal
	PtpAffx.162571.1.A1_at	---	---	terminal
XM_002318270	PtpAffx.162634.1.A1_at	aminotransferase class 1 and 2 family protein	POPTR_0012s04080g	terminal
XM_002315043	PtpAffx.162816.1.S1_at	SUCCINIC SEMIALDEHYDE DEHYDROGENASE family protein	POPTR_0010s18120g	terminal
XM_002320434	PtpAffx.16282.1.S1_at	hypothetical protein	POPTR_0014s15290g	terminal
XM_002303962	PtpAffx.162930.2.S1_at	alpha-tubulin 2 family protein	POPTR_0003s21080g	terminal
	PtpAffx.16305.1.S1_at	---	---	terminal
XM_002316814	PtpAffx.163089.1.S1_at	transport protein sec61	POPTR_0011s10920g	terminal
XM_002312914	PtpAffx.163275.2.S1_at	26S proteasome regulatory subunit S3 family protein	POPTR_0009s13920g	terminal
XM_002319127	PtpAffx.163413.1.S1_s_at	hypothetical protein	POPTR_0013s05500g	terminal
XM_002322206	PtpAffx.163673.1.S1_at	hypothetical protein	POPTR_0015s10610g	terminal
XM_002314883	PtpAffx.163708.1.S1_s_at	hypothetical protein	POPTR_0010s148602g	terminal
	PtpAffx.16371.1.A1_at	hypothetical protein	POPTR_0035s00320g	terminal
XM_002312439	PtpAffx.163820.1.S1_at	hypothetical protein	POPTR_0008s13630g	terminal
XM_002324916	PtpAffx.16395.1.S1_a_at	hypothetical protein	POPTR_0018s03570g	terminal
	PtpAffx.163963.1.S1_at	---	---	terminal
XM_002312684	PtpAffx.164065.1.S1_s_at	oxidoreductase family protein	POPTR_0008s20230g	terminal
	PtpAffx.164072.1.S1_at	---	---	terminal
XM_002315979	PtpAffx.1691.1.A1_a_at	hypothetical protein	POPTR_0010s15010g	terminal
XM_002301500	PtpAffx.17025.3.A1_s_at	phosphatase 2C family protein	POPTR_0002s19100g	terminal
XM_002323372	PtpAffx.17260.1.S1_s_at	hypothetical protein	POPTR_0016s07600g	terminal
XM_002316226	PtpAffx.1734.2.S1_at	cytokinesis defective 1 family protein	POPTR_0010s20620g	terminal
XM_002319095	PtpAffx.17561.1.A1_s_at	hypothetical protein	POPTR_0013s04830g	terminal
XM_002315423	PtpAffx.1767.1.S1_a_at	major pollen allergen Bet v 1k family protein	POPTR_0010s00270g	terminal
XM_002310394	PtpAffx.1770.2.A1_s_at	hypothetical protein	POPTR_0007s01850g	terminal
XM_002318569	PtpAffx.17706.1.A1_at	bHLH family protein	POPTR_0012s07130g	terminal
	PtpAffx.17919.2.A1_at	hypothetical protein	POPTR_0003s06880g	terminal
	PtpAffx.17919.2.A1_x_at	hypothetical protein	POPTR_0003s06880g	terminal
XM_002301859	PtpAffx.18101.1.S1_a_at	DEAD/DEAH box helicase family protein	POPTR_0002s00540g	terminal
XM_002322531	PtpAffx.18179.1.S1_s_at	hypothetical protein	POPTR_0016s02230g	terminal
XM_002315910	PtpAffx.18217.1.A1_at	hypothetical protein	POPTR_0010s13650g	terminal
XM_002308836	PtpAffx.18355.1.S1_at	hypothetical protein	POPTR_0006s03370g	terminal
XM_002311468	PtpAffx.18461.2.S1_at	hypothetical protein	POPTR_0008s12950g	terminal
	PtpAffx.18632.1.A1_at	---	---	terminal
XM_002298067	PtpAffx.18888.2.S1_at	hypothetical protein	POPTR_0001s17110g	terminal
XM_002313326	PtpAffx.18899.1.S1_at	hypothetical protein	POPTR_0009s05380g	terminal
	PtpAffx.189.1.S1_at	---	---	terminal
XM_002310707	PtpAffx.18907.1.A1_s_at	hypothetical protein	POPTR_0007s11470g	terminal
XM_002308247	PtpAffx.18926.2.S1_at	nucleosome assembly family protein	POPTR_0006s15090g	terminal
XM_002303765	PtpAffx.19002.1.S1_at	hypothetical protein	POPTR_0003s17180g	terminal
XM_002311765	PtpAffx.19017.1.S1_s_at	hypothetical protein	POPTR_0008s19920g	terminal
XM_002297806	PtpAffx.19609.1.A1_at	hypothetical protein	POPTR_0001s13850g	terminal
XM_002308934	PtpAffx.19634.1.S1_at	putative glucosyltransferase family protein	POPTR_0006s05450g	terminal
XM_002301795	PtpAffx.19715.1.A1_at	hypothetical protein	POPTR_0002s25480g	terminal
	PtpAffx.19954.3.A1_at	---	---	terminal
XM_002299068	PtpAffx.200026.1.S1_at	hypothetical protein	POPTR_0001s04190g	terminal
XM_002299098	PtpAffx.200049.1.S1_at	hypothetical protein	POPTR_0001s04700g	terminal
XM_002299123	PtpAffx.200078.1.S1_at	hypothetical protein	POPTR_0001s03290g	terminal
XM_002299146	PtpAffx.200114.1.S1_at	zinc finger family protein	POPTR_0001s06960g	terminal
XM_002297712	PtpAffx.200138.1.S1_at	hypothetical protein	POPTR_0001s06330g	terminal
XM_002297717	PtpAffx.200141.1.S1_at	hypothetical protein	POPTR_0001s06250g	terminal
XM_002297761	PtpAffx.200187.1.S1_at	aquaporin NIP6.1 family protein	POPTR_0001s14850g	terminal
XM_002297775	PtpAffx.200200.1.S1_x_at	PUTATIVE TYPE 1 MEMBRANE family protein	POPTR_0001s14500g	terminal
XM_002299257	PtpAffx.200218.1.S1_at	hypothetical protein	POPTR_0001s14080g	terminal
XM_002299258	PtpAffx.200219.1.S1_at	hypothetical protein	POPTR_0001s14070g	terminal
XM_002297817	PtpAffx.200239.1.S1_at	hypothetical protein	POPTR_0001s13520g	terminal
XM_002299292	PtpAffx.200242.1.S1_s_at	hypothetical protein	POPTR_0001s13470g	terminal
XM_002297849	PtpAffx.200269.1.S1_at	MutT/nudix family protein	POPTR_0001s12830g	terminal
	PtpAffx.200275.1.S1_at	hypothetical protein	POPTR_0001s12690g	terminal
XM_002297905	PtpAffx.200326.1.S1_x_at	hypothetical protein	POPTR_0001s11500g	terminal
XM_002297906	PtpAffx.200327.1.S1_at	hypothetical protein	POPTR_0001s11490g	terminal
XM_002299386	PtpAffx.200330.1.S1_at	hypothetical protein	POPTR_0001s11440g	terminal
XM_002299777	PtpAffx.20034.1.S1_s_at	hypothetical protein	POPTR_0001s25810g	terminal
XM_002299399	PtpAffx.200343.1.S1_at	hypothetical protein	POPTR_0001s11230g	terminal
XM_002299439	PtpAffx.200368.1.S1_at	PHD finger family protein	POPTR_0001s10620g	terminal
XM_002299502	PtpAffx.200430.1.S1_at	hypothetical protein	POPTR_0001s09250g	terminal
XM_002299523	PtpAffx.200450.1.S1_at	hypothetical protein	POPTR_0001s08850g	terminal
XM_002299536	PtpAffx.200465.1.S1_at	hypothetical protein	POPTR_0001s08440g	terminal
	PtpAffx.200466.1.S1_at	---	---	terminal
XM_002299549	PtpAffx.200476.1.S1_at	hypothetical protein	POPTR_0001s08170g	terminal
XM_002299553	PtpAffx.200480.1.S1_at	hypothetical protein	POPTR_0001s16890g	terminal
XM_002298079	PtpAffx.200498.1.S1_at	hypothetical protein	POPTR_0001s17430g	terminal
XM_002298096	PtpAffx.200516.1.S1_at	cyclin family protein	POPTR_0001s17730g	terminal
XM_002298105	PtpAffx.200531.1.S1_at	hypothetical protein	POPTR_0001s18000g	terminal
XM_002299617	PtpAffx.200550.1.S1_at	ribose 5-phosphate isomerase family protein	POPTR_0001s23290g	terminal
XM_002298128	PtpAffx.200561.1.S1_at	hypothetical protein	POPTR_0001s21990g	terminal
XM_002298131	PtpAffx.200563.1.S1_at	hypothetical protein	POPTR_0001s21960g	terminal
XM_002298153	PtpAffx.200578.1.S1_at	WRKY transcription factor 9 family protein	POPTR_0001s21580g	terminal
XM_002298181	PtpAffx.200613.1.S1_at	kinesin motor family protein	POPTR_0001s18260g	terminal
XM_002299675	PtpAffx.200622.1.S1_x_at	hypothetical protein	POPTR_0001s18410g	terminal
XM_002299703	PtpAffx.200655.1.S1_s_at	hypothetical protein	POPTR_0001s19130g	terminal
XM_002299809	PtpAffx.200764.1.S1_s_at	myosin heavy chain-related family protein	POPTR_0001s25230g	terminal
XM_002299868	PtpAffx.200820.1.S1_x_at	calcium-dependent protein kinase 1	POPTR_0001s26430g	terminal
XM_002298415	PtpAffx.200879.1.S1_at	hypothetical protein	POPTR_0001s27890g	terminal
	PtpAffx.200892.1.S1_x_at	---	---	terminal
XM_002299946	PtpAffx.200895.1.S1_at	hypothetical protein	POPTR_0001s28290g	terminal
XM_002298463	PtpAffx.200917.1.S1_at	LOB domain protein 12	POPTR_0001s28840g	terminal
XM_002298464	PtpAffx.200918.1.S1_s_at	CONSTANS-like family protein	POPTR_0001s28850g	terminal
XM_002298475	PtpAffx.200929.1.S1_x_at	acetyltransferase-related family protein	POPTR_0001s34530g	terminal
XM_002299983	PtpAffx.200937.1.S1_s_at	kinase family protein	POPTR_0001s34630g	terminal
XM_002298497	PtpAffx.200963.1.S1_s_at	hypothetical protein	POPTR_0001s35180g	terminal
XM_002300040	PtpAffx.200999.1.S1_at	hypothetical protein	POPTR_0001s36100g	terminal
XM_002298559	PtpAffx.201012.1.S1_s_at	hypothetical protein	POPTR_0001s36310g	terminal
XM_002298637	PtpAffx.201082.1.S1_s_at	hypothetical protein	POPTR_0001s32870g	terminal
XM_002298653	PtpAffx.201101.1.S1_at	hypothetical protein	POPTR_0001s32360g	terminal
XM_002298673	PtpAffx.201133.1.S1_at	zinc finger family protein	POPTR_0001s31710g	terminal
XM_002298806	PtpAffx.201256.1.S1_s_at	PHD finger family protein	POPTR_0001s36940g	terminal
XM_002298812	PtpAffx.201265.1.S1_at	kinesin motor family protein	POPTR_0001s37120g	terminal
XM_002298835	PtpAffx.201290.1.S1_at	hypothetical protein	POPTR_0001s37690g	terminal
XM_002300361	PtpAffx.201305.1.S1_at	hypothetical protein	POPTR_0001s38020g	terminal
XM_002298865	PtpAffx.201317.1.S1_at	hypothetical protein	POPTR_0001s38320g	terminal
XM_002298867	PtpAffx.201324.1.S1_at	sodium/calcium exchanger family protein	POPTR_0001s38450g	terminal
XM_002298927	PtpAffx.201400.1.S1_at	hypothetical protein	POPTR_0001s45240g	terminal
XM_002300518	PtpAffx.201449.1.S1_at	histone deacetylase-related family protein	POPTR_0001s46430g	terminal
XM_002298978	PtpAffx.201451.1.S1_at	hypothetical protein	POPTR_0001s46460g	terminal
XM_002300520	PtpAffx.201457.1.S1_s_at	hypothetical protein	POPTR_0001s46540g	terminal
XM_002299018	PtpAffx.201477.1.S1_at	kinase family protein	POPTR_0001s47150g	terminal
XM_002325443	PtpAffx.20148.1.A1_at	hypothetical protein	POPTR_0019s08330g	terminal
XM_002313469	PtpAffx.20150.1.S1_s_at	seed maturation protein PM37	POPTR_0009s02100g	terminal
XM_002320544	PtpAffx.20153.2.S1_at	ribose-phosphate pyrophosphokinase family protein	POPTR_0014s17780g	terminal
XM_002300602	PtpAffx.201543.1.S1_at	DNA-binding bromodomain-containing family protein	POPTR_0002s01010g	terminal
XM_002301884	PtpAffx.201549.1.S1_s_at	catalase family protein	POPTR_0002s01080g	terminal
XM_002300628	PtpAffx.201568.1.S1_at	amine oxidase family protein	POPTR_0002s01450g	terminal
XM_002301962	PtpAffx.201618.1.S1_at	leucine-rich repeat family protein	POPTR_0002s02890g	terminal
XM_002300709	PtpAffx.201637.1.S1_at	hypothetical protein	POPTR_0002s03260g	terminal
XM_002302095	PtpAffx.201750.1.S1_at	hypothetical protein	POPTR_0002s05770g	terminal
XM_002300830	PtpAffx.201751.1.S1_at	hypothetical protein	POPTR_0002s05820g	terminal
XM_002302128	PtpAffx.201786.1.S1_at	hypothetical protein	POPTR_0002s06620g	terminal
XM_002302166	PtpAffx.201829.1.S1_at	F-box family protein	POPTR_0002s07540g	terminal
XM_002302181	PtpAffx.201842.1.S1_at	zinc finger family protein	POPTR_0002s07810g	terminal
XM_002302210	PtpAffx.201873.1.S1_at	zinc finger family protein	POPTR_0002s08630g	terminal
XM_002300978	PtpAffx.201885.1.S1_at	RNA-binding family protein	POPTR_0002s08890g	terminal
XM_002302265	PtpAffx.201928.1.S1_at	DNA-binding family protein	POPTR_0002s09790g	terminal
XM_002302286	PtpAffx.201944.1.S1_at	hypothetical protein	POPTR_0002s10200g	terminal
XM_002301041	PtpAffx.201946.1.S1_at	zinc finger family protein	POPTR_0002s10220g	terminal
XM_002302288	PtpAffx.201947.1.S1_at	hypothetical protein	POPTR_0002s10230g	terminal
XM_002301042	PtpAffx.201949.1.S1_at	hypothetical protein	POPTR_0002s10270g	terminal
XM_002301101	PtpAffx.202002.1.S1_at	hypothetical protein	POPTR_0002s11440g	terminal
XM_002301121	PtpAffx.202044.1.S1_at	cyclin A3.1 family protein	POPTR_0002s12310g	terminal
XM_002302399	PtpAffx.202056.1.S1_at	bZIP transcription factor 6 family protein	POPTR_0002s12710g	terminal
XM_002301169	PtpAffx.202078.1.S1_at	transcriptional factor B3 family protein	POPTR_0002s13130g	terminal
XM_002302421	PtpAffx.202087.1.S1_at	hypothetical protein	POPTR_0002s13270g	terminal
XM_002301275	PtpAffx.202180.1.S1_at	hypothetical protein	POPTR_0002s15210g	terminal
	PtpAffx.202192.1.S1_at	---	---	terminal
XM_002302550	PtpAffx.202216.1.S1_at	hypothetical protein	POPTR_0002s16090g	terminal
XM_002301341	PtpAffx.202232.1.S1_x_at	hypothetical protein	POPTR_0002s16640g	terminal
XM_002301344	PtpAffx.202234.1.S1_at	hypothetical protein	POPTR_0002s16670g	terminal
XM_002302583	PtpAffx.202251.1.S1_at	hypothetical protein	POPTR_0002s16990g	terminal
XM_002302591	PtpAffx.202259.1.S1_at	zinc finger family protein	POPTR_0002s17150g	terminal
XM_002301374	PtpAffx.202266.1.S1_at	hypothetical protein	POPTR_0002s17230g	terminal
XM_002301414	PtpAffx.202308.1.S1_at	hypothetical protein	POPTR_0002s18210g	terminal
XM_002301458	PtpAffx.202355.1.S1_at	cellulose synthase family protein	POPTR_0002s20130g	terminal
XM_002301461	PtpAffx.202363.1.S1_at	hypothetical protein	POPTR_0002s19990g	terminal
XM_002302731	PtpAffx.202378.1.S1_at	hypothetical protein	POPTR_0002s19660g	terminal
XM_002302760	PtpAffx.202404.1.S1_at	zinc finger family protein	POPTR_0002s19040g	terminal

## Sheet: SH4
RefSeq.Transcript.ID	ProbeID	Gene Title	Gene Symbol (v 2.0)	Gene type
XM_002329911	Ptp.1082.1.A1_at	myb family transcription factor family protein	POPTR_0016s00310g	superhub
XM_002307755	Ptp.5638.1.S1_at	Cycline B2;4	POPTR_0005s27280g	hub
XM_002313481	PtpAffx.205052.1.S1_at	late embryogenesis abundant protein-related / LEA protein-related	POPTR_0009s01790g	hub
XM_002330121	PtpAffx.20694.2.S1_a_at	RALF-LIKE 23 family protein	POPTR_0005s02590g	hub
XM_002317488	PtpAffx.209991.1.S1_at	late embryogenesis abundant protein-related / LEA protein-related	POPTR_0011s12560g	hub
XM_002324751	PtpAffx.214111.1.S1_at	AHP3 (HISTIDINE-CONTAINING PHOSPHOTRANSMITTER 3); histidine phosphotransfer kinase	POPTR_0018s08270g	hub
XM_002301344	PtpAffx.202234.1.S1_at	hypothetical protein	POPTR_0002s16670g	terminal
XM_002302583	PtpAffx.202251.1.S1_at	hypothetical protein	POPTR_0002s16990g	terminal
XM_002302591	PtpAffx.202259.1.S1_at	zinc finger family protein	POPTR_0002s17150g	terminal
XM_002301374	PtpAffx.202266.1.S1_at	hypothetical protein	POPTR_0002s17230g	terminal
XM_002301414	PtpAffx.202308.1.S1_at	hypothetical protein	POPTR_0002s18210g	terminal
XM_002301458	PtpAffx.202355.1.S1_at	cellulose synthase family protein	POPTR_0002s20130g	terminal
XM_002301461	PtpAffx.202363.1.S1_at	hypothetical protein	POPTR_0002s19990g	terminal
XM_002302731	PtpAffx.202378.1.S1_at	hypothetical protein	POPTR_0002s19660g	terminal
XM_002302760	PtpAffx.202404.1.S1_at	zinc finger family protein	POPTR_0002s19040g	terminal
XM_002302772	PtpAffx.202422.1.S1_at	WRKY transcription factor 47 family protein	POPTR_0002s18770g	terminal
XM_002302781	PtpAffx.202432.1.S1_at	NPL4 family protein	POPTR_0002s22770g	terminal
XM_002301533	PtpAffx.202449.1.S1_at	hypothetical protein	POPTR_0002s22420g	terminal
XM_002298727	PtpAffx.2025.1.S1_a_at	hypothetical protein	POPTR_0001s30400g	terminal
	PtpAffx.202514.1.S1_at	---	---	terminal
XM_002302968	PtpAffx.202618.1.S1_at	hypothetical protein	POPTR_0002s23570g	terminal
XM_002301735	PtpAffx.202648.1.S1_at	hypothetical protein	POPTR_0002s24140g	terminal
XM_002301739	PtpAffx.202652.1.S1_at	Pantoate--beta-alanine ligase family protein	POPTR_0002s24190g	terminal
XM_002301806	PtpAffx.202718.1.S1_at	ABC transporter family protein	POPTR_0002s25710g	terminal
XM_002301812	PtpAffx.202726.1.S1_at	leucine-rich repeat transmembrane protein kinase	POPTR_0002s25820g	terminal
XM_002303084	PtpAffx.202741.1.S1_at	hypothetical protein	POPTR_0002s26070g	terminal
XM_002301835	PtpAffx.202755.1.S1_at	hypothetical protein	POPTR_0002s26280g	terminal
XM_002324968	PtpAffx.20278.2.A1_s_at	RAC-like GTP binding protein ARAC7	POPTR_0018s09020g	terminal
	PtpAffx.202825.1.S1_at	hypothetical protein	POPTR_0003s01700g	terminal
XM_002304064	PtpAffx.202854.1.S1_at	calmodulin-binding family protein	POPTR_0003s04240g	terminal
XM_002304098	PtpAffx.202888.1.S1_at	hypothetical protein	POPTR_0003s06380g	terminal
XM_002304113	PtpAffx.202902.1.S1_at	hypothetical protein	POPTR_0003s06060g	terminal
XM_002304159	PtpAffx.202944.1.S1_at	AP2 domain-containing transcription factor family protein	POPTR_0003s05300g	terminal
XM_002304171	PtpAffx.202952.1.S1_at	GLABRA 2 family protein	POPTR_0003s05100g	terminal
XM_002304258	PtpAffx.203033.1.S1_at	hypothetical protein	POPTR_0003s07770g	terminal
XM_002303439	PtpAffx.203135.1.S1_at	eukaryotic translation initiation factor 2 subunit 3 family protein	POPTR_0003s10400g	terminal
XM_002303460	PtpAffx.203153.1.S1_at	hypothetical protein	POPTR_0003s10730g	terminal
XM_002304383	PtpAffx.203166.1.S1_at	hypothetical protein	POPTR_0003s11020g	terminal
XM_002303525	PtpAffx.203213.1.S1_at	hypothetical protein	POPTR_0003s12140g	terminal
XM_002303529	PtpAffx.203218.1.S1_at	scarecrow transcription factor family protein	POPTR_0003s12240g	terminal
XM_002304504	PtpAffx.203282.1.S1_x_at	6-phosphogluconate dehydrogenase family protein	POPTR_0003s13540g	terminal
	PtpAffx.203289.1.S1_at	hypothetical protein	POPTR_0003s13670g	terminal
XM_002304556	PtpAffx.203341.1.S1_s_at	hypothetical protein	POPTR_0003s15030g	terminal
XM_002304574	PtpAffx.203351.1.S1_at	hypothetical protein	POPTR_0003s15480g	terminal
XM_002304578	PtpAffx.203357.1.S1_at	purine permease-related family protein	POPTR_0003s15560g	terminal
XM_002304596	PtpAffx.203381.1.S1_at	AP2/EREBP-like transcription factor family protein	POPTR_0003s15940g	terminal
XM_002303770	PtpAffx.203435.1.S1_at	disease resistance-responsive family protein	POPTR_0003s17290g	terminal
XM_002303788	PtpAffx.203455.1.S1_at	hypothetical protein	POPTR_0003s17640g	terminal
XM_002304725	PtpAffx.203510.1.S1_at	basic helix-loop-helix family protein	POPTR_0003s22290g	terminal
XM_002304734	PtpAffx.203527.1.S1_at	hypothetical protein	POPTR_0003s20280g	terminal
XM_002304747	PtpAffx.203543.1.S1_at	hypothetical protein	POPTR_0003s20000g	terminal
XM_002303888	PtpAffx.203551.1.S1_at	SNF2 domain-containing family protein	POPTR_0003s19730g	terminal
XM_002304785	PtpAffx.203583.1.S1_at	hypothetical protein	POPTR_0003s18940g	terminal
XM_002303927	PtpAffx.203584.1.S1_at	DNAJ heat shock N-terminal domain-containing family protein	POPTR_0003s18930g	terminal
XM_002304820	PtpAffx.203625.1.S1_at	hypothetical protein	POPTR_0003s21090g	terminal
XM_002303975	PtpAffx.203637.1.S1_at	hypothetical protein	POPTR_0003s21400g	terminal
XM_002305540	PtpAffx.203676.1.S1_at	hypothetical protein	POPTR_0004s01530g	terminal
XM_002304886	PtpAffx.203688.1.S1_at	TOBAMOVIRUS MULTIPLICATION 1 family protein	POPTR_0004s01770g	terminal
XM_002304966	PtpAffx.203760.1.S1_at	syntaxin 125 family protein	POPTR_0004s03540g	terminal
XM_002304977	PtpAffx.203776.1.S1_at	hypothetical protein	POPTR_0004s03860g	terminal
XM_002305014	PtpAffx.203808.1.S1_at	hypothetical protein	POPTR_0004s06150g	terminal
XM_002305062	PtpAffx.203857.1.S1_at	hypothetical protein	POPTR_0004s05110g	terminal
XM_002305748	PtpAffx.203882.1.S1_x_at	hypothetical protein	POPTR_0004s04590g	terminal
XM_002305750	PtpAffx.203884.1.S1_at	hypothetical protein	POPTR_0004s04540g	terminal
XM_002305108	PtpAffx.203902.1.S1_at	transcription factor-related family protein	POPTR_0004s04170g	terminal
XM_002305783	PtpAffx.203923.1.S1_at	hypothetical protein	POPTR_0004s09850g	terminal
XM_002305820	PtpAffx.203954.1.S1_at	hypothetical protein	POPTR_0004s09110g	terminal
XM_002305167	PtpAffx.203971.1.S1_at	basic helix-loop-helix family protein	POPTR_0004s08770g	terminal
XM_002305838	PtpAffx.203979.1.S1_s_at	hypothetical protein	POPTR_0004s08580g	terminal
XM_002305189	PtpAffx.203991.1.S1_at	hypothetical protein	POPTR_0004s08210g	terminal
XM_002305858	PtpAffx.203995.1.S1_at	Potassium channel SKOR family protein	POPTR_0004s08170g	terminal
XM_002305228	PtpAffx.204036.1.S1_at	hypothetical protein	POPTR_0004s07170g	terminal
XM_002305993	PtpAffx.204131.1.S1_s_at	hypothetical protein	POPTR_0004s12070g	terminal
XM_002305355	PtpAffx.204168.1.S1_at	germination family protein	POPTR_0004s11630g	terminal
XM_002306050	PtpAffx.204201.1.S1_x_at	hypothetical protein	POPTR_0004s15840g	terminal
XM_002305404	PtpAffx.204232.1.S1_at	SEC14 cytosolic factor family protein	POPTR_0004s16500g	terminal
XM_002306100	PtpAffx.204252.1.S1_at	hypothetical protein	POPTR_0004s16890g	terminal
XM_002306118	PtpAffx.204265.1.S1_x_at	hypothetical protein	POPTR_0004s17260g	terminal
XM_002314719	PtpAffx.2043.1.S1_at	hypothetical protein	POPTR_0010s11180g	terminal
XM_002312757	PtpAffx.204367.1.S1_s_at	aminoacylase family protein	POPTR_0009s17030g	terminal
XM_002313547	PtpAffx.204380.1.S1_x_at	hypothetical protein	POPTR_0009s16790g	terminal
XM_002313551	PtpAffx.204384.1.S1_at	hypothetical protein	POPTR_0009s16740g	terminal
XM_002312794	PtpAffx.204401.1.S1_at	E2F transcription factor-1 family protein	POPTR_0009s16350g	terminal
XM_002313568	PtpAffx.204407.1.S1_at	hypothetical protein	POPTR_0009s16231g	terminal
XM_002313590	PtpAffx.204430.1.S1_at	kinesin motor family protein	POPTR_0009s15780g	terminal
XM_002313641	PtpAffx.204488.1.S1_at	hypothetical protein	POPTR_0009s14520g	terminal
XM_002325786	PtpAffx.2045.1.S1_at	Syntaxin-related protein KNOLLE	POPTR_0019s04620g	terminal
XM_002312986	PtpAffx.204592.1.S1_at	hypothetical protein	POPTR_0009s12450g	terminal
XM_002312991	PtpAffx.204597.1.S1_s_at	hypothetical protein	POPTR_0009s12360g	terminal
XM_002313746	PtpAffx.204603.1.S1_at	hypothetical protein	POPTR_0009s12220g	terminal
XM_002313803	PtpAffx.204658.1.S1_at	Calmodulin-binding family protein	POPTR_0009s10830g	terminal
XM_002313075	PtpAffx.204662.1.S1_at	hypothetical protein	POPTR_0009s10610g	terminal
XM_002313869	PtpAffx.204722.1.S1_at	hypothetical protein	POPTR_0009s09270g	terminal
XM_002313138	PtpAffx.204724.1.S1_x_at	zinc finger family protein	POPTR_0009s09220g	terminal
XM_002313139	PtpAffx.204725.1.S1_at	basic helix-loop-helix family protein	POPTR_0009s09210g	terminal
XM_002313874	PtpAffx.204727.1.S1_at	hypothetical protein	POPTR_0009s09180g	terminal
XM_002313155	PtpAffx.204743.1.S1_at	hypothetical protein	POPTR_0009s08930g	terminal
XM_002313170	PtpAffx.204764.1.S1_at	L-galactose dehydrogenase family protein	POPTR_0009s08490g	terminal
XM_002313950	PtpAffx.204797.1.S1_at	hypothetical protein	POPTR_0009s07730g	terminal
XM_002313980	PtpAffx.204823.1.S1_at	cyclin b1-type family protein	POPTR_0009s07100g	terminal
XM_002313278	PtpAffx.204848.1.S1_at	hypothetical protein	POPTR_0009s06370g	terminal
XM_002313287	PtpAffx.204857.1.S1_at	hypothetical protein	POPTR_0009s06130g	terminal
XM_002313306	PtpAffx.204876.1.S1_at	calcium-dependent protein kinase 1	POPTR_0009s05740g	terminal
XM_002313312	PtpAffx.204884.1.S1_x_at	hypothetical protein	POPTR_0009s05600g	terminal
XM_002314079	PtpAffx.204918.1.S1_at	hypothetical protein	POPTR_0009s04860g	terminal
XM_002314105	PtpAffx.204936.1.S1_at	UDP-glucoronosyl/UDP-glucosyl transferase family protein	POPTR_0009s04390g	terminal
XM_002313387	PtpAffx.204956.1.S1_at	hypothetical protein	POPTR_0009s03950g	terminal
XM_002314133	PtpAffx.204962.1.S1_at	hypothetical protein	POPTR_0009s03830g	terminal
XM_002313444	PtpAffx.205019.1.S1_at	hypothetical protein	POPTR_0009s02550g	terminal
XM_002313476	PtpAffx.205046.1.S1_at	thioredoxin family protein	POPTR_0009s01920g	terminal
XM_002313480	PtpAffx.205051.1.S1_at	hypothetical protein	POPTR_0009s01800g	terminal
XM_002314263	PtpAffx.205071.1.S1_x_at	hypothetical protein	POPTR_0009s01270g	terminal
XM_002313502	PtpAffx.205074.1.S1_at	hypothetical protein	POPTR_0009s01170g	terminal
XM_002313503	PtpAffx.205075.1.S1_s_at	hypothetical protein	POPTR_0009s01160g	terminal
XM_002306984	PtpAffx.205110.1.S1_at	hypothetical protein	POPTR_0005s06240g	terminal
XM_002307006	PtpAffx.205134.1.S1_at	hypothetical protein	POPTR_0005s06690g	terminal
XM_002306252	PtpAffx.205159.1.S1_at	hypothetical protein	POPTR_0005s07210g	terminal
XM_002307031	PtpAffx.205161.1.S1_at	helicase domain-containing family protein	POPTR_0005s07240g	terminal
	PtpAffx.205228.1.S1_at	hypothetical protein	POPTR_0005s08910g	terminal
XM_002306366	PtpAffx.205269.1.S1_at	hypothetical protein	POPTR_0005s09880g	terminal
XM_002306369	PtpAffx.205271.1.S1_s_at	auxin-responsive family protein	POPTR_0005s09920g	terminal
XM_002306387	PtpAffx.205288.1.S1_at	SERINE ACETYLTRANSFERASE-106 family protein	POPTR_0005s10270g	terminal
XM_002307175	PtpAffx.205295.1.S1_at	RWP-RK domain-containing family protein	POPTR_0005s10400g	terminal
XM_002307182	PtpAffx.205300.1.S1_at	hypothetical protein	POPTR_0005s10530g	terminal
XM_002307205	PtpAffx.205325.1.S1_at	hypothetical protein	POPTR_0005s13980g	terminal
XM_002307224	PtpAffx.205349.1.S1_at	hypothetical protein	POPTR_0005s18060g	terminal
XM_002306452	PtpAffx.205371.1.S1_at	hypothetical protein	POPTR_0005s18620g	terminal
XM_002306503	PtpAffx.205441.1.S1_at	DNA-binding family protein	POPTR_0005s17850g	terminal
XM_002307320	PtpAffx.205460.1.S1_at	zinc finger family protein	POPTR_0005s17460g	terminal
XM_002307351	PtpAffx.205481.1.S1_x_at	F-box family protein	POPTR_0005s16930g	terminal
XM_002306565	PtpAffx.205507.1.S1_at	galactosyltransferase family protein	POPTR_0005s16310g	terminal
XM_002306577	PtpAffx.205518.1.S1_at	hypothetical protein	POPTR_0005s16070g	terminal
XM_002307404	PtpAffx.205537.1.S1_at	disulfide-isomerase family protein	POPTR_0005s20120g	terminal
XM_002306611	PtpAffx.205547.1.S1_at	beta-galactosidase family protein	POPTR_0005s20280g	terminal
XM_002307446	PtpAffx.205592.1.S1_at	hypothetical protein	POPTR_0005s21100g	terminal
XM_002306972	PtpAffx.2056.1.A1_at	hypothetical protein	POPTR_0005s28030g	terminal
XM_002307464	PtpAffx.205612.1.S1_at	G-box binding factor 4 family protein	POPTR_0005s21500g	terminal
XM_002307478	PtpAffx.205623.1.S1_at	transporter-related family protein	POPTR_0005s21850g	terminal
XM_002306686	PtpAffx.205630.1.S1_at	hypothetical protein	POPTR_0005s21940g	terminal
XM_002307484	PtpAffx.205631.1.S1_at	hypothetical protein	POPTR_0005s21960g	terminal
XM_002306695	PtpAffx.205644.1.S1_at	no apical meristem family protein	POPTR_0005s22180g	terminal
XM_002306719	PtpAffx.205673.1.S1_x_at	hypothetical protein	POPTR_0005s22750g	terminal
XM_002307539	PtpAffx.205682.1.S1_at	hypothetical protein	POPTR_0005s22990g	terminal
XM_002307590	PtpAffx.205737.1.S1_at	F-box family protein	POPTR_0005s23990g	terminal
XM_002307658	PtpAffx.205806.1.S1_x_at	hypothetical protein	POPTR_0005s25560g	terminal
XM_002307714	PtpAffx.205848.1.S1_at	oxidoreductase family protein	POPTR_0005s26660g	terminal
XM_002306922	PtpAffx.205849.1.S1_at	hypothetical protein	POPTR_0005s26690g	terminal
XM_002307727	PtpAffx.205856.1.S1_at	hypothetical protein	POPTR_0005s26880g	terminal
XM_002307760	PtpAffx.205877.1.S1_at	hypothetical protein	POPTR_0005s27360g	terminal
XM_002308708	PtpAffx.205925.1.S1_at	hypothetical protein	POPTR_0006s00440g	terminal
	PtpAffx.205933.1.S1_at	hypothetical protein	POPTR_0006s00610g	terminal
XM_002308752	PtpAffx.205966.1.S1_at	hypothetical protein	POPTR_0006s01370g	terminal
XM_002307872	PtpAffx.205992.1.S1_at	hypothetical protein	POPTR_0006s01870g	terminal
XM_002308796	PtpAffx.206006.1.S1_at	hypothetical protein	POPTR_0006s02430g	terminal
XM_002307909	PtpAffx.206030.1.S1_at	26S proteasome subunit 7 family protein	POPTR_0006s02950g	terminal
XM_002308862	PtpAffx.206074.1.S1_at	non-SMC condensin subunit family protein	POPTR_0006s03990g	terminal
XM_002307949	PtpAffx.206075.1.S1_at	hypothetical protein	POPTR_0006s04050g	terminal
XM_002308886	PtpAffx.206101.1.S1_at	phosphate translocator-related family protein	POPTR_0006s04520g	terminal
XM_002308003	PtpAffx.206129.1.S1_s_at	zinc finger family protein	POPTR_0006s05250g	terminal
XM_002308939	PtpAffx.206149.1.S1_x_at	hypothetical protein	POPTR_0006s06530g	terminal
XM_002309009	PtpAffx.206227.1.S1_at	kinesin motor family protein	POPTR_0006s08290g	terminal
XM_002309015	PtpAffx.206235.1.S1_at	hypothetical protein	POPTR_0006s08460g	terminal
XM_002309020	PtpAffx.206241.1.S1_at	hypothetical protein	POPTR_0006s08540g	terminal
XM_002308127	PtpAffx.206247.1.S1_at	hypothetical protein	POPTR_0006s08690g	terminal
XM_002309071	PtpAffx.206294.1.S1_at	hypothetical protein	POPTR_0006s09580g	terminal
XM_002308170	PtpAffx.206302.1.S1_at	transducin family protein	POPTR_0006s09770g	terminal
XM_002308188	PtpAffx.206318.1.S1_x_at	hypothetical protein	POPTR_0006s10240g	terminal
XM_002309141	PtpAffx.206346.1.S1_at	hypothetical protein	POPTR_0006s10780g	terminal
	PtpAffx.206377.1.S1_at	hypothetical protein	POPTR_0006s14910g	terminal
XM_002309191	PtpAffx.206393.1.S1_at	1-aminocyclopropane-1-carboxylate oxidase family protein	POPTR_0006s15610g	terminal
XM_002308293	PtpAffx.206429.1.S1_at	hypothetical protein	POPTR_0006s21610g	terminal
XM_002309230	PtpAffx.206440.1.S1_at	sucrose-phosphatase family protein	POPTR_0006s21420g	terminal
XM_002309258	PtpAffx.206470.1.S1_at	aha1 domain-containing family protein	POPTR_0006s20890g	terminal
XM_002309290	PtpAffx.206503.1.S1_at	calmodulin-binding protein 60-D	POPTR_0006s20210g	terminal
XM_002309344	PtpAffx.206549.1.S1_at	hypothetical protein	POPTR_0006s19160g	terminal
XM_002309360	PtpAffx.206568.1.S1_at	hypothetical protein	POPTR_0006s22170g	terminal
	PtpAffx.206584.1.S1_at	hypothetical protein	POPTR_0006s22460g	terminal
XM_002309403	PtpAffx.206611.1.S1_at	hypothetical protein	POPTR_0006s23220g	terminal
XM_002308470	PtpAffx.206619.1.S1_at	hypothetical protein	POPTR_0006s23430g	terminal
XM_002309460	PtpAffx.206673.1.S1_at	invertase family protein	POPTR_0006s24390g	terminal
XM_002308596	PtpAffx.206757.1.S1_s_at	mitochondrial glycoprotein	POPTR_0006s26250g	terminal
XM_002309555	PtpAffx.206763.1.S1_at	paramyosin-related family protein	POPTR_0006s26400g	terminal
XM_002309556	PtpAffx.206764.1.S1_at	hypothetical protein	POPTR_0006s26410g	terminal
XM_002309629	PtpAffx.206829.1.S1_at	GYMNOS family protein	POPTR_0006s27810g	terminal
XM_002308684	PtpAffx.206852.1.S1_at	phosphatase 2C family protein	POPTR_0006s28340g	terminal
XM_002309666	PtpAffx.206863.1.S1_x_at	NBS-LRR resistance protein RGH2	POPTR_0006s28640g	terminal
XM_002310350	PtpAffx.206882.1.S1_at	hypothetical protein	POPTR_0007s00580g	terminal
XM_002310363	PtpAffx.206898.1.S1_at	hypothetical protein	POPTR_0007s00940g	terminal
XM_002309718	PtpAffx.206910.1.S1_at	reticulon family protein	POPTR_0007s01150g	terminal
XM_002309731	PtpAffx.206916.1.S1_at	no apical meristem family protein	POPTR_0007s01350g	terminal
XM_002309732	PtpAffx.206918.1.S1_at	hypothetical protein	POPTR_0007s01370g	terminal
XM_002310383	PtpAffx.206923.1.S1_at	RabGAP/TBC domain-containing family protein	POPTR_0007s01460g	terminal
XM_002310388	PtpAffx.206932.1.S1_at	hypothetical protein	POPTR_0007s01580g	terminal
XM_002309748	PtpAffx.206937.1.S1_at	mce-related family protein	POPTR_0007s01670g	terminal
XM_002309769	PtpAffx.206956.1.S1_at	hypothetical protein	POPTR_0007s01950g	terminal
	PtpAffx.20696.1.S1_at	---	---	terminal
XM_002309802	PtpAffx.206990.1.S1_at	zinc finger protein CONSTANS-LIKE 13	POPTR_0007s02680g	terminal
XM_002310460	PtpAffx.207027.1.S1_at	hypothetical protein	POPTR_0007s03560g	terminal
XM_002309857	PtpAffx.207036.1.S1_at	hypothetical protein	POPTR_0007s03750g	terminal
XM_002310469	PtpAffx.207040.1.S1_at	hypothetical protein	POPTR_0007s03840g	terminal
XM_002310481	PtpAffx.207056.1.S1_at	glycoside hydrolase family 28 family protein	POPTR_0007s04170g	terminal
XM_002309919	PtpAffx.207090.1.S1_at	hypothetical protein	POPTR_0007s04950g	terminal
XM_002310539	PtpAffx.207118.1.S1_at	hypothetical protein	POPTR_0007s05700g	terminal
XM_002310044	PtpAffx.207199.1.S1_at	endo-1 family protein	POPTR_0007s07790g	terminal
XM_002310070	PtpAffx.207237.1.S1_at	elongation factor 2 family protein	POPTR_0007s08390g	terminal
XM_002310099	PtpAffx.207265.1.S1_at	hypothetical protein	POPTR_0007s10910g	terminal
XM_002310685	PtpAffx.207266.1.S1_at	hypothetical protein	POPTR_0007s10930g	terminal
XM_002310128	PtpAffx.207296.1.S1_at	multi-copper oxidase type 1 family protein	POPTR_0007s11610g	terminal
XM_002310196	PtpAffx.207354.1.S1_at	hypothetical protein	POPTR_0007s12860g	terminal
XM_002310201	PtpAffx.207360.1.S1_at	MONOPOLE family protein	POPTR_0007s12930g	terminal
XM_002310231	PtpAffx.207383.1.S1_at	phosphatidylinositol transfer-like protein II	POPTR_0007s13350g	terminal
XM_002310240	PtpAffx.207387.1.S1_s_at	hypothetical protein	POPTR_0007s13450g	terminal
XM_002310242	PtpAffx.207389.1.S1_at	ROTUNDIFOLIA 3 family protein	POPTR_0007s13520g	terminal
XM_002310821	PtpAffx.207412.1.S1_at	hypothetical protein	POPTR_0007s14070g	terminal
XM_002310847	PtpAffx.207435.1.S1_at	hypothetical protein	POPTR_0007s14700g	terminal
XM_002310924	PtpAffx.207505.1.S1_at	hypothetical protein	POPTR_0008s01180g	terminal
XM_002312010	PtpAffx.207657.1.S1_s_at	hypothetical protein	POPTR_0008s04490g	terminal
XM_002312058	PtpAffx.207707.1.S1_at	hypothetical protein	POPTR_0008s05570g	terminal
XM_002312071	PtpAffx.207716.1.S1_at	zinc finger family protein	POPTR_0008s05830g	terminal
XM_002312087	PtpAffx.207728.1.S1_at	hypothetical protein	POPTR_0008s06130g	terminal
XM_002312094	PtpAffx.207735.1.S1_at	hypothetical protein	POPTR_0008s06230g	terminal
XM_002312127	PtpAffx.207760.1.S1_at	chloroplast omega-3 desaturase family protein	POPTR_0008s06960g	terminal
XM_002311194	PtpAffx.207762.1.S1_at	hypothetical protein	POPTR_0008s06980g	terminal
XM_002311206	PtpAffx.207773.1.S1_at	hypothetical protein	POPTR_0008s07140g	terminal
XM_002312161	PtpAffx.207795.1.S1_at	hypothetical protein	POPTR_0008s07580g	terminal
XM_002312166	PtpAffx.207803.1.S1_x_at	hypothetical protein	POPTR_0008s07700g	terminal
XM_002311231	PtpAffx.207806.1.S1_at	hypothetical protein	POPTR_0008s07750g	terminal
XM_002311252	PtpAffx.207837.1.S1_at	hypothetical protein	POPTR_0008s08270g	terminal
XM_002311261	PtpAffx.207849.1.S1_s_at	phototropic-responsive NPH3 family protein	POPTR_0008s08500g	terminal
XM_002312221	PtpAffx.207869.1.S1_at	SET domain-containing family protein	POPTR_0008s08900g	terminal
XM_002311304	PtpAffx.207896.1.S1_at	hypothetical protein	POPTR_0008s09540g	terminal
XM_002312263	PtpAffx.207918.1.S1_at	hypothetical protein	POPTR_0008s09910g	terminal
XM_002312277	PtpAffx.207932.1.S1_at	hypothetical protein	POPTR_0008s10190g	terminal
XM_002311342	PtpAffx.207934.1.S1_s_at	cupin family protein	POPTR_0008s10250g	terminal
XM_002311388	PtpAffx.207982.1.S1_at	hypothetical protein	POPTR_0008s11300g	terminal
XM_002312335	PtpAffx.207984.1.S1_at	hypothetical protein	POPTR_0008s11330g	terminal
XM_002311398	PtpAffx.207994.1.S1_at	hypothetical protein	POPTR_0008s11530g	terminal
XM_002311433	PtpAffx.208027.1.S1_at	mitochondrial substrate carrier family protein	POPTR_0008s12280g	terminal
XM_002312384	PtpAffx.208036.1.S1_at	hypothetical protein	POPTR_0008s12470g	terminal
XM_002312428	PtpAffx.208079.1.S1_at	zinc finger family protein	POPTR_0008s13440g	terminal
XM_002312440	PtpAffx.208088.1.S1_at	hypothetical protein	POPTR_0008s13660g	terminal
XM_002306643	PtpAffx.20816.1.S1_s_at	Vacuolar protein-sorting protein 45	POPTR_0005s21040g	terminal
XM_002311633	PtpAffx.208193.1.S1_at	ethylene receptor family protein	POPTR_0008s16430g	terminal
XM_002311656	PtpAffx.208209.1.S1_x_at	actin-related protein 2/3 complex 34kDa subunit	POPTR_0008s17070g	terminal
XM_002311657	PtpAffx.208212.1.S1_x_at	hypothetical protein	POPTR_0008s17090g	terminal
XM_002312602	PtpAffx.208245.1.S1_at	hypothetical protein	POPTR_0008s17850g	terminal
XM_002311724	PtpAffx.208286.1.S1_at	GDSL-motif lipase/hydrolase family protein	POPTR_0008s18950g	terminal
XM_002312662	PtpAffx.208318.1.S1_s_at	formin homology 2 domain-containing family protein	POPTR_0008s19720g	terminal
	PtpAffx.208342.1.S1_at	hypothetical protein /// hypothetical protein	POPTR_0008s20060g /// POPTR_1875s00200g	terminal
XM_002311796	PtpAffx.208365.1.S1_at	hypothetical protein	POPTR_0008s20700g	terminal
	PtpAffx.208421.1.S1_at	---	---	terminal
XM_002315437	PtpAffx.208434.1.S1_at	hypothetical protein	POPTR_0010s00580g	terminal
XM_002314429	PtpAffx.208559.1.S1_at	tetratricopeptide repeat-containing family protein	POPTR_0010s02250g	terminal
XM_002314464	PtpAffx.208583.1.S1_x_at	hypothetical protein	POPTR_0010s07750g	terminal
XM_002315589	PtpAffx.208620.1.S1_at	hypothetical protein	POPTR_0010s06690g	terminal
XM_002314535	PtpAffx.208642.1.S1_at	short-chain dehydrogenase/reductase family protein	POPTR_0010s06240g	terminal
XM_002314553	PtpAffx.208664.1.S1_at	eukaryotic translation initiation factor 4B family protein	POPTR_0010s05810g	terminal
XM_002315671	PtpAffx.208714.1.S1_at	ETHYLENE RESPONSE FACTOR 1 family protein	POPTR_0010s08300g	terminal
XM_002315708	PtpAffx.208744.1.S1_s_at	pyruvate phosphotransferase family protein	POPTR_0010s09090g	terminal
XM_002314630	PtpAffx.208753.1.S1_s_at	calmodulin-binding family protein	POPTR_0010s09270g	terminal
XM_002314633	PtpAffx.208755.1.S1_at	hypothetical protein	POPTR_0010s09310g	terminal
XM_002314655	PtpAffx.208774.1.S1_s_at	hypothetical protein	POPTR_0010s09610g	terminal
XM_002314658	PtpAffx.208777.1.S1_at	hypothetical protein	POPTR_0010s09690g	terminal
XM_002315755	PtpAffx.208799.1.S1_at	Mitogen-activated protein kinase kinase kinase 3	POPTR_0010s10210g	terminal
XM_002315778	PtpAffx.208818.1.S1_at	hypothetical protein	POPTR_0010s10670g	terminal
XM_002315923	PtpAffx.208973.1.S1_at	hypothetical protein	POPTR_0010s13950g	terminal
XM_002314848	PtpAffx.208974.1.S1_at	hypothetical protein	POPTR_0010s13960g	terminal
XM_002314856	PtpAffx.208983.1.S1_s_at	hypothetical protein	POPTR_0010s14140g	terminal
XM_002323764	PtpAffx.20908.1.S1_at	20S proteasome beta subunit B family protein	POPTR_0017s10730g	terminal
XM_002316036	PtpAffx.209108.1.S1_at	hypothetical protein	POPTR_0010s16300g	terminal
XM_002314988	PtpAffx.209136.1.S1_at	WRKY transcription factor 3 family protein	POPTR_0010s17040g	terminal
XM_002312726	PtpAffx.2092.1.A1_at	hypothetical protein	POPTR_0008s21130g	terminal
XM_002316123	PtpAffx.209208.1.S1_at	hypothetical protein	POPTR_0010s18250g	terminal
XM_002315065	PtpAffx.209224.1.S1_at	hypothetical protein	POPTR_0010s18480g	terminal
XM_002315098	PtpAffx.209250.1.S1_at	hypothetical protein	POPTR_0010s19110g	terminal
XM_002315112	PtpAffx.209268.1.S1_at	hypothetical protein	POPTR_0010s19340g	terminal
XM_002315122	PtpAffx.209278.1.S1_at	hypothetical protein	POPTR_0010s19590g	terminal
XM_002315147	PtpAffx.209305.1.S1_at	hypothetical protein	POPTR_0010s20220g	terminal
XM_002316220	PtpAffx.209318.1.S1_at	hypothetical protein	POPTR_0010s20500g	terminal
XM_002316302	PtpAffx.209373.1.S1_at	hydrolase family protein	POPTR_0010s22300g	terminal
XM_002315253	PtpAffx.209388.1.S1_at	hypothetical protein	POPTR_0010s22600g	terminal
XM_002315263	PtpAffx.209397.1.S1_at	hypothetical protein	POPTR_0010s22800g	terminal
XM_002316326	PtpAffx.209399.1.S1_at	patatin-related family protein	POPTR_0010s22850g	terminal
XM_002315299	PtpAffx.209436.1.S1_at	putative zinc finger family protein	POPTR_0010s23610g	terminal
XM_002316394	PtpAffx.209460.1.S1_at	auxin-responsive family protein	POPTR_0010s26030g	terminal
XM_002315363	PtpAffx.209486.1.S1_at	hypothetical protein	POPTR_0010s25400g	terminal
XM_002316424	PtpAffx.209490.1.S1_at	hypothetical protein	POPTR_0010s25330g	terminal
XM_002316430	PtpAffx.209502.1.S1_at	hypothetical protein	POPTR_0010s25190g	terminal
XM_002316476	PtpAffx.209557.1.S1_at	hypothetical protein	POPTR_0010s24140g	terminal
XM_002317111	PtpAffx.209623.1.S1_at	hypothetical protein	POPTR_0011s01510g	terminal
XM_002316668	PtpAffx.209751.1.S1_at	KINESIN-LIKE protein A	POPTR_0011s03380g	terminal
XM_002317243	PtpAffx.209763.1.S1_at	hypothetical protein	POPTR_0011s02310g	terminal
XM_002317301	PtpAffx.209823.1.S1_s_at	2-oxoacid dehydrogenase family protein	POPTR_0011s09160g	terminal
XM_002317333	PtpAffx.209862.1.S1_at	hypothetical protein	POPTR_0011s09940g	terminal
XM_002316771	PtpAffx.209878.1.S1_at	hypothetical protein	POPTR_0011s06780g	terminal
XM_002317374	PtpAffx.209894.1.S1_at	hypothetical protein	POPTR_0011s07190g	terminal
XM_002310929	PtpAffx.20990.2.A1_at	NtN2 family protein	POPTR_0008s01330g	terminal
XM_002323219	Ptp.3285.1.S1_at	strictosidine synthase family protein	POPTR_0016s03740g	terminal
XM_002310859	Ptp.3296.2.S1_s_at	hypothetical protein	POPTR_0007s14960g	terminal
XM_002323187	Ptp.3328.2.S1_at	bZIP transcription factor family protein	POPTR_0016s03220g	terminal
XM_002308220	Ptp.3352.1.S1_s_at	transcription factor S-II domain-containing family protein	POPTR_0006s10980g	terminal
XM_002319480	Ptp.3365.2.A1_s_at	hypothetical protein	POPTR_0013s01760g	terminal
XM_002314599	Ptp.3391.1.S1_at	zinc finger family protein	POPTR_0010s08340g	terminal
XM_002299732	Ptp.3401.1.S1_at	DNAJ heat shock N-terminal domain-containing family protein	POPTR_0001s22330g	terminal
---	Ptp.3408.1.S1_at	---	---	terminal
---	Ptp.3457.1.S1_at	---	---	terminal
---	Ptp.3465.2.S1_s_at	chloroplast cystathionine beta lyase family protein	POPTR_0016s03770g	terminal
---	Ptp.3529.1.S1_at	hypothetical protein	POPTR_0019s09450g	terminal
XM_002298594	Ptp.353.2.S1_a_at	ribonucleoside-diphosphate reductase small chain family protein	POPTR_0001s33730g	terminal
XM_002318852	Ptp.3566.1.S1_at	hypothetical protein	POPTR_0012s14750g	terminal
---	Ptp.3579.1.S1_at	---	---	terminal
XM_002321172	Ptp.3655.2.S1_a_at	Zinc finger protein CONSTANS-LIKE 14	POPTR_0014s16870g	terminal
---	Ptp.367.1.A1_at	---	---	terminal
XM_002323378	Ptp.3690.1.S1_at	hypothetical protein	POPTR_0016s07690g	terminal
XM_002319881	Ptp.3703.1.S1_s_at	hypothetical protein	POPTR_0013s14170g	terminal
XM_002300599	Ptp.3714.2.A1_s_at	phosphatase 2C family protein	POPTR_0002s00880g	terminal
---	Ptp.3716.1.S1_at	---	---	terminal
---	Ptp.3748.1.S1_at	hypothetical protein	POPTR_0010s07350g	terminal
---	Ptp.377.1.A1_at	---	---	terminal

## Sheet: SH5
RefSeq.Transcript.ID	ProbeID	Gene Title	Gene Symbol (v 2.0)	Gene type
XM_002314757	PtpAffx.8326.2.A1_at	JAZ domain containing protein	POPTR_0010s11850g	superhub
XM_002307755	Ptp.5638.1.S1_at	Cycline B2;4	POPTR_0005s27280g	hub
XM_002330739	PtpAffx.216592.1.S1_at	Small Auxin Upregulated RNA 37	POPTR_0006s29280g	hub
XM_002312266	Ptp.2010.1.S1_at	ADP-ribosylation factor family protein	POPTR_0008s09940g	hub
XM_002308056	Ptp.6729.1.S1_at	Glycosyl Hydrolases family 16	POPTR_0006s07060g	hub
XM_002304383	PtpAffx.203166.1.S1_at	hypothetical protein	POPTR_0003s11020g	terminal
XM_002309456	PtpAffx.63358.2.S1_a_at	hypothetical protein	POPTR_0006s24330g	terminal
XM_002300261	PtpAffx.162015.1.A1_at	hypothetical protein	POPTR_0001s29470g	terminal
XM_002309020	PtpAffx.7298.1.A1_s_at	hypothetical protein	POPTR_0006s08540g	terminal
XM_002300767	PtpAffx.201687.1.S1_at	F-box family protein	POPTR_0002s04570g	terminal
XM_002324648	PtpAffx.214605.1.S1_at	hypothetical protein	POPTR_0018s13750g	terminal
XM_002307590	PtpAffx.205737.1.S1_at	F-box family protein	POPTR_0005s23990g	terminal
XM_002301121	PtpAffx.202044.1.S1_at	cyclin A3.1 family protein	POPTR_0002s12310g	terminal
XM_002307068	PtpAffx.146472.1.A1_at	hypothetical protein	POPTR_0005s08000g	terminal
XM_002299098	PtpAffx.200049.1.S1_at	hypothetical protein	POPTR_0001s04700g	terminal
XM_002315299	PtpAffx.209436.1.S1_at	putative zinc finger family protein	POPTR_0010s23610g	terminal
XM_002324841	PtpAffx.95150.1.A1_at	hypothetical protein	POPTR_0018s02030g	terminal
XM_002317124	Ptp.5443.2.A1_at	pyrophosphate--fructose-6-phosphate 1-phosphotransferase beta subunit family protein	POPTR_0011s02000g	terminal
XM_002319458	PtpAffx.210868.1.S1_s_at	hypothetical protein	POPTR_0013s01310g	terminal
XM_002303084	PtpAffx.202742.1.S1_at	hypothetical protein	POPTR_0002s26070g	terminal
XM_002298835	PtpAffx.201290.1.S1_at	hypothetical protein	POPTR_0001s37690g	terminal
XM_002317764	PtpAffx.210300.1.S1_at	hypothetical protein	POPTR_0012s02690g	terminal
XM_002306719	PtpAffx.205673.1.S1_x_at	hypothetical protein	POPTR_0005s22750g	terminal
XM_002301962	PtpAffx.201618.1.S1_at	leucine-rich repeat family protein	POPTR_0002s02890g	terminal
XM_002304113	PtpAffx.202902.1.S1_at	hypothetical protein	POPTR_0003s06060g	terminal
XM_002319558	PtpAffx.30743.5.A1_at	hypothetical protein	POPTR_0013s03230g	terminal
XM_002302577	Ptp.3052.1.S1_s_at	fatty acid desaturase/cytochrome b5 fusion protein mRNA	POPTR_0002s16740g	terminal
XM_002307205	PtpAffx.205325.1.S1_at	hypothetical protein	POPTR_0005s13980g	terminal
XM_002315589	PtpAffx.208620.1.S1_at	hypothetical protein	POPTR_0010s06690g	terminal
XM_002301812	PtpAffx.202726.1.S1_at	leucine-rich repeat transmembrane protein kinase	POPTR_0002s25820g	terminal
XM_002321351	PtpAffx.212561.1.S1_at	PHD finger family protein	POPTR_0015s01190g	terminal
XM_002301735	PtpAffx.202648.1.S1_at	hypothetical protein	POPTR_0002s24140g	terminal
XM_002325556	PtpAffx.36865.1.A1_at	fasciclin-like arabinogalactan-protein 9	POPTR_0019s12310g	terminal
XM_002306877	PtpAffx.27339.1.S1_a_at	hypothetical protein	POPTR_0005s25790g	terminal
XM_002310114	Ptp.6862.1.S1_at	hypothetical protein	POPTR_0007s11160g	terminal
---	PtpAffx.1169.7.A1_x_at		POPTR_0010s23770g	terminal
XM_002325312	PtpAffx.56737.2.A1_at	WD-40 repeat family protein	POPTR_0019s03850g	terminal
XM_002321185	PtpAffx.211952.1.S1_at	hypothetical protein	POPTR_0014s17120g	terminal
XM_002312068	PtpAffx.5919.1.A1_a_at	B-type cell cycle switch protein ccs52B	POPTR_0008s05770g	terminal
XM_002319084	PtpAffx.56737.1.A1_at	WD-40 repeat family protein	POPTR_0013s04640g	terminal
XM_002298978	PtpAffx.201451.1.S1_at	hypothetical protein	POPTR_0001s46460g	terminal
XM_002318503	PtpAffx.210417.1.S1_at	hypothetical protein	POPTR_0012s05060g	terminal
XM_002319604	PtpAffx.210993.1.S1_at	hypothetical protein	POPTR_0013s03810g	terminal
XM_002323189	PtpAffx.127433.1.A1_at	hypothetical protein	POPTR_0016s03280g	terminal
XM_002307786	Ptp.1602.1.S1_at	cyclin-dependent kinase family protein	POPTR_0005s27890g	terminal
XM_002317686	PtpAffx.210187.1.S1_at	hypothetical protein	POPTR_0012s03550g	terminal
XM_002318140	PtpAffx.80967.1.S1_at	hypothetical protein	POPTR_0012s11030g	terminal
XM_002319442	PtpAffx.74283.1.A1_at	importin alpha-1 subunit family protein	POPTR_0013s00880g	terminal
XM_002314630	PtpAffx.208753.1.S1_s_at	calmodulin-binding family protein	POPTR_0010s09270g	terminal
XM_002312602	PtpAffx.208245.1.S1_at	hypothetical protein	POPTR_0008s17850g	terminal
XM_002319713	PtpAffx.34481.1.A1_at	hypothetical protein	POPTR_0013s06910g	terminal
XM_002316211	PtpAffx.28390.1.S1_s_at	UDP-glucoronosyl/UDP-glucosyl transferase family protein	POPTR_0010s20290g	terminal
---	Ptp.6848.2.S1_s_at	POPTR_0012s02860g	---	terminal
XM_002315238	Ptp.1966.1.S1_at	RNA recognition motif-containing family protein	POPTR_0010s22380g	terminal
XM_002299450	Ptp.707.1.A1_at	high mobility group family protein	POPTR_0001s10410g	terminal
---	PtpAffx.146810.1.A1_at	POPTR_0004s23110g	---	terminal
XM_002301096	Ptp.4419.1.S1_at	integral membrane family protein	POPTR_0002s11330g	terminal
XM_002321346	PtpAffx.5661.2.S1_s_at	hypothetical protein	POPTR_0015s01050g	terminal
XM_002299703	PtpAffx.200655.1.S1_s_at	hypothetical protein	POPTR_0001s19130g	terminal
XM_002322424	PtpAffx.213077.1.S1_s_at	hypothetical protein	POPTR_0015s13340g	terminal
XM_002307175	PtpAffx.205295.1.S1_at	RWP-RK domain-containing family protein	POPTR_0005s10400g	terminal
XM_002306857	PtpAffx.99667.1.S1_s_at	beta-galactosidase family protein	POPTR_0005s25410g	terminal
---	PtpAffx.56901.1	hypothetical protein	POPTR_0006s01780g	terminal
XM_002309246	PtpAffx.294.3.S1_s_at	hypothetical protein	POPTR_0006s21140g	terminal
XM_002301133	PtpAffx.15726.2.S1_at	dehydration responsive element binding family protein	POPTR_0002s12550g	terminal
XM_002314341	PtpAffx.28532.1.S1_at	MULTIFUNCTIONAL family protein	POPTR_0010s01570g	terminal
XM_002301167	PtpAffx.35633.1.A1_at	disease resistance family protein	POPTR_0002s13070g	terminal
XM_002300821	PtpAffx.39223.1.A1_at	NO POLLEN GERMINATION 1 family protein	POPTR_0002s05610g	terminal
XM_002319077	PtpAffx.211020.1.S1_at	hypothetical protein	POPTR_0013s04490g	terminal
XM_002315520	PtpAffx.11651.2.S1_a_at	hypothetical protein	POPTR_0010s02540g	terminal
XM_002301980	PtpAffx.4946.2.S1_at	bZIP transcription factor family protein	POPTR_0002s03330g	terminal
XM_002321172	PtpAffx.38488.1.S1_at	Zinc finger protein CONSTANS-LIKE 14	POPTR_0014s16870g	terminal
XM_002298622	PtpAffx.132910.1.S1_s_at	hypothetical protein	POPTR_0001s33180g	terminal
XM_002303019	PtpAffx.93749.1.S1_at	hypothetical protein	POPTR_0002s24700g	terminal
---	Ptp.6848.2	60S acidic ribosomal protein P1	POPTR_0012s02860g	terminal
---	PtpAffx.146810.1	hypothetical protein	POPTR_0004s23110g	terminal
XM_002315144	Ptp.5414.1.S1_at	LIM domain-containing family protein	POPTR_0010s20100g	terminal
---	PtpAffx.203289.1	hypothetical protein	POPTR_0003s13670g	terminal
XM_002310666	PtpAffx.22999.1.A1_at	hypothetical protein	POPTR_0007s10490g	terminal
XM_002324603	PtpAffx.214567.1.S1_s_at	hypothetical protein	POPTR_0018s12790g	terminal
XM_002307448	PtpAffx.125359.1.S1_at	hypothetical protein	POPTR_0005s21130g	terminal
XM_002317522	PtpAffx.210022.1.S1_at	hypothetical protein	POPTR_0011s13460g	terminal
XM_002305981	PtpAffx.224407.1.S1_at	hypothetical protein	POPTR_0004s14330g	terminal
XM_002299371	PtpAffx.42822.1.A1_at	hypothetical protein	POPTR_0001s11800g	terminal
XM_002321166	PtpAffx.211932.1.S1_at	NUDIX/mutT hydrolase family protein	POPTR_0014s16640g	terminal
---	PtpAffx.82839.1	---	---	terminal
XM_002299146	PtpAffx.200114.1.S1_at	zinc finger family protein	POPTR_0001s06960g	terminal
XM_002317982	PtpAffx.210545.1.S1_at	hypothetical protein	POPTR_0012s07790g	terminal
---	PtpAffx.1501.1	hypothetical protein /// hypothetical protein	POPTR_0011s16240g /// POPTR_0011s16250g	terminal
XM_002315263	PtpAffx.209397.1.S1_at	hypothetical protein	POPTR_0010s22800g	terminal
XM_002316430	PtpAffx.209502.1.S1_at	hypothetical protein	POPTR_0010s25190g	terminal
XM_002324547	PtpAffx.83765.1.S1_at	hypothetical protein	POPTR_0018s12410g	terminal
---	PtpAffx.130783.3	---	---	terminal
---	PtpAffx.884.1	hypothetical protein /// hypothetical protein /// hypothetical protein /// iron transporter-related family protein	POPTR_0004s06780g /// POPTR_0017s00810g /// POPTR_0017s03320g /// POPTR_0017s03330g	terminal
XM_002321603	PtpAffx.212814.1.S1_s_at	pentatricopeptide repeat-containing family protein	POPTR_0015s09640g	terminal
XM_002309015	PtpAffx.206235.1.S1_at	hypothetical protein	POPTR_0006s08460g	terminal
XM_002316424	PtpAffx.209490.1.S1_at	hypothetical protein	POPTR_0010s25330g	terminal
XM_002297595	Ptp.6487.1.S1_x_at	alpha-tubulin 2 family protein	POPTR_0001s04180g	terminal
XM_002306503	PtpAffx.205441.1.S1_at	DNA-binding family protein	POPTR_0005s17850g	terminal
XM_002323260	PtpAffx.213312.1.S1_at	cytochrome P450 family protein	POPTR_0016s05060g	terminal
XM_002298472	Ptp.6740.1.S1_x_at	hypothetical protein	POPTR_0001s28970g	terminal
XM_002311252	PtpAffx.207837.1.S1_at	hypothetical protein	POPTR_0008s08270g	terminal
XM_002309634	Ptp.7281.1.A1_at	hypothetical protein	POPTR_0006s27890g	terminal
XM_002308665	PtpAffx.117183.1.A1_a_at	armadillo/beta-catenin repeat family protein	POPTR_0006s27900g	terminal
XM_002325698	PtpAffx.52635.1.A1_a_at	defensin-like family protein	POPTR_0019s00760g	terminal
XM_002313480	PtpAffx.205051.1.S1_at	hypothetical protein	POPTR_0009s01800g	terminal
---	PtpAffx.86812.1	---	---	terminal
XM_002301245	PtpAffx.14411.1.A1_at	ribosomal protein S13	POPTR_0002s14780g	terminal
XM_002310706	PtpAffx.2851.1.A1_at	hypothetical protein	POPTR_0007s11440g	terminal
XM_002318684	PtpAffx.11837.1.S1_s_at	60S ribosomal protein L17-1	POPTR_0012s09860g	terminal
XM_002310978	PtpAffx.22588.1.S1_at	Germin-like protein subfamily 3 member 2 precursor	POPTR_0008s02170g	terminal
---	Poplar Genome Array	xyloglucan:xyloglucosyl transferase family protein	POPTR_0004s02030g	terminal
XM_002314033	PtpAffx.148582.1.S1_at	origin recognition complex 1 family protein	POPTR_0009s05910g	terminal
XM_002310460	PtpAffx.207027.1.S1_at	hypothetical protein	POPTR_0007s03560g	terminal
XM_002318963	PtpAffx.210900.1.S1_at	hypothetical protein	POPTR_0013s02010g	terminal
XM_002317314	PtpAffx.13609.1.S1_at	hypothetical protein	POPTR_0011s09340g	terminal
XM_002319933	PtpAffx.211369.1.S1_at	hypothetical protein	POPTR_0013s15280g	terminal
XM_002318045	PtpAffx.8093.1.S1_at	hypothetical protein	POPTR_0012s08990g	terminal
XM_002313278	PtpAffx.204848.1.S1_at	hypothetical protein	POPTR_0009s06370g	terminal
XM_002312113	PtpAffx.878.1.S1_at	60S acidic ribosomal protein P0-A	POPTR_0008s06620g	terminal
---	PtpAffx.127546.1.A1_a_at	hypothetical protein	POPTR_0006s25420g	terminal
XM_002298273	PtpAffx.29683.1.S1_a_at	omega-3 desaturase family protein	POPTR_0001s25980g	terminal
Ptp.1329.1.S1_s_at	Ptp.1329.1.S1_s_at	hypothetical protein	POPTR_0003s14550g	terminal
XM_002325134	PtpAffx.99791.1.A1_at	40S ribosomal protein S11-2	POPTR_0018s12330g	terminal
XM_002298301	Ptp.2689.1.S1_at	sterol 4-alpha-methyl-oxidase 1 family protein	POPTR_0001s25210g	terminal
XM_002309251	Ptp.47.1.A1_at	hypothetical protein	POPTR_0006s21010g	terminal
XM_002306577	PtpAffx.205518.1.S1_at	hypothetical protein	POPTR_0005s16070g	terminal
XM_002324804	PtpAffx.225060.1.S1_at	hypothetical protein	POPTR_0018s01240g	terminal
XM_002319336	PtpAffx.15659.2.S1_at	secretory carrier membrane family protein	POPTR_0013s14100g	terminal
---	PtpAffx.47196.1.A1_at	POPTR_0011s16660g	POPTR_0011s16660g	terminal
XM_002318569	PtpAffx.17706.1.A1_at	bHLH family protein	POPTR_0012s07130g	terminal
Ptp.4180.1.A1_a_at	Ptp.4180.1.A1_a_at	hypothetical protein	POPTR_0008s00500g	terminal
XM_002316758	PtpAffx.7625.5.A1_at	Malate dehydrogenase family protein	POPTR_0011s09860g	terminal
XM_002314079	PtpAffx.204918.1.S1_at	hypothetical protein	POPTR_0009s04860g	terminal
---	PtpAffx.24497.1.A1_at	---	---	terminal
XM_002325852	PtpAffx.212266.1.S1_at	hypothetical protein	POPTR_0019s06070g	terminal
XM_002312221	PtpAffx.207869.1.S1_at	SET domain-containing family protein	POPTR_0008s08900g	terminal
XM_002303484	PtpAffx.90186.1.S1_s_at	monocopper oxidase precursor family protein	POPTR_0003s11220g	terminal
XM_002309731	PtpAffx.206916.1.S1_at	no apical meristem family protein	POPTR_0007s01350g	terminal
XM_002299123	PtpAffx.200078.1.S1_at	hypothetical protein	POPTR_0001s03290g	terminal
XM_002302760	PtpAffx.202404.1.S1_at	zinc finger family protein	POPTR_0002s19040g	terminal
XM_002321101	PtpAffx.39195.1.S1_at	barren family protein	POPTR_0014s15410g	terminal
XM_002299523	PtpAffx.58784.1.S1_at	hypothetical protein	POPTR_0001s08850g	terminal
XM_002300633	PtpAffx.91812.1.S1_s_at	multi-copper oxidase type 1 family protein	POPTR_0002s01510g	terminal
XM_002300524	PtpAffx.23797.2.S1_at	FATTY ACID HYDROXYLASE 1 family protein	POPTR_0001s46810g	terminal
XM_002312770	Ptp.6857.2.S1_s_at	hypothetical protein	POPTR_0009s16730g	terminal
XM_002306972	PtpAffx.2056.1.A1_at	hypothetical protein	POPTR_0005s28030g	terminal
XM_002307545	PtpAffx.40037.1.A1_s_at	hypothetical protein	POPTR_0005s23100g	terminal
XM_002301328	Ptp.509.1.S1_at	hypothetical protein	POPTR_0002s16230g	terminal
XM_002325518	PtpAffx.26423.3.S1_a_at	hypothetical protein	POPTR_0019s11280g	terminal
XM_002313862 /// XM_002313862 /// XM_002314127	PtpAffx.204954.1.S1_x_at	hypothetical protein	POPTR_0009s03990g	terminal
XM_002306261	PtpAffx.160139.1.A1_at	hypothetical protein	POPTR_0005s07370g	terminal
XM_002303387	PtpAffx.891.10.S1_at	zinc-binding family protein	POPTR_0003s09160g	terminal
XM_002313075	PtpAffx.204662.1.S1_at	hypothetical protein	POPTR_0009s10610g	terminal
XM_002308862	PtpAffx.206074.1.S1_at	non-SMC condensin subunit family protein	POPTR_0006s03990g	terminal
XM_002303529	PtpAffx.203218.1.S1_x_at	scarecrow transcription factor family protein	POPTR_0003s12240g	terminal
XM_002319885	PtpAffx.25435.2.A1_at	hypothetical protein	POPTR_0013s14220g	terminal
XM_002324343	PtpAffx.214284.1.S1_at	hypothetical protein	POPTR_0018s03370g	terminal
XM_002315897	PtpAffx.141088.1.A1_at	hypothetical protein	POPTR_0010s13250g	terminal
XM_002323244	PtpAffx.2265.9.A1_at	hypothetical protein	POPTR_0016s04490g	terminal
XM_002308836	PtpAffx.18355.1.S1_at	hypothetical protein	POPTR_0006s03370g	terminal
XM_002303521	Ptp.5248.1.S1_at	hypothetical protein	POPTR_0003s12000g	terminal
PtpAffx.114622.1.A1_at	PtpAffx.114622.1.A1_at	zinc finger family protein	POPTR_0014s10760g	terminal
XM_002298415	PtpAffx.200879.1.S1_at	hypothetical protein	POPTR_0001s27890g	terminal
XM_002298812	PtpAffx.201265.1.S1_at	kinesin motor family protein	POPTR_0001s37120g	terminal
XM_002302284	PtpAffx.22736.2.S1_a_at	hypothetical protein	POPTR_0002s10180g	terminal
XM_002306028	PtpAffx.29653.1.S1_s_at	UDP-glucose 6-dehydrogenase family protein	POPTR_0004s11760g	terminal
XM_002310539	PtpAffx.207118.1.S1_at	hypothetical protein	POPTR_0007s05700g	terminal
XM_002323321	Ptp.1905.1.A1_at	hypothetical protein	POPTR_0016s06420g	terminal
---	PtpAffx.160540.1.A1_at	---	---	terminal
XM_002311430	Ptp.2060.1.S1_at	hypothetical protein	POPTR_0008s12170g	terminal
Ptp.410.1.A1_s_at	Ptp.410.1.A1_s_at	hypothetical protein	POPTR_0013s12380g	terminal
XM_002309313	PtpAffx.5439.1.S1_at	hypothetical protein	POPTR_0006s19770g	terminal
XM_002325786	PtpAffx.2045.1.S1_at	Syntaxin-related protein KNOLLE	POPTR_0019s04620g	terminal
XM_002311694	PtpAffx.129961.1.S1_at	hypothetical protein	POPTR_0008s17970g	terminal
XM_002300811	PtpAffx.4864.1.A1_at	hypothetical protein	POPTR_0002s05400g	terminal
XM_002309430	Ptp.6498.1.S1_s_at	hypothetical protein	POPTR_0006s23730g	terminal
XM_002303525	PtpAffx.203213.1.S1_at	hypothetical protein	POPTR_0003s12140g	terminal
XM_002309857	PtpAffx.207036.1.S1_at	hypothetical protein	POPTR_0007s03750g	terminal
XM_002324798	XP_002324834.2_1	---	POPTR_0018s01140g	terminal
XM_002298206	XP_002298242.1_1	---	POPTR_0001s19070g	terminal
XM_002311131	XP_002311167.2_1	---	POPTR_0008s05560g	terminal
XM_002312860	XP_002312896.1_1	---	POPTR_0009s15060g	terminal
XM_002311963	XP_002311999.2_1	---	POPTR_0008s03650g	terminal
XM_002305777	XP_002305813.1_1	---	POPTR_0004s10000g	terminal
XM_002315195	XP_002315231.1_1	---	POPTR_0010s21420g	terminal
XM_002306438	XP_002306474.2_1	---	POPTR_0005s18250g	terminal
XM_002310526	XP_002310562.2_1	---	POPTR_0007s05410g	terminal
XM_002311295	XP_002311331.1_1	---	POPTR_0008s09390g	terminal
XM_002308606	XP_002308642.1_1	---	POPTR_0006s26530g	terminal
XM_002297902	XP_002297938.2_1	---	POPTR_0001s11550g	terminal
PtpAffx.71461.1.A1_at	PtpAffx.71461.1.A1_at	---	---	terminal
XM_002306984	PtpAffx.205110.1.S1_at	hypothetical protein	POPTR_0005s06240g	terminal
XM_002303844	PtpAffx.215026.1.S1_s_at	hypothetical protein	POPTR_0003s22320g	terminal
XM_002314364	PtpAffx.4953.1.A1_at	hydroxyproline-rich glycoprotein	POPTR_0010s03290g	terminal
Ptp.2195.1.S1_at	Ptp.2195.1	hypothetical protein	POPTR_0001s19120g	terminal
XM_002310075	PtpAffx.207248.1.S1_at	hypothetical protein	POPTR_0007s08600g	terminal
XM_002300486	PtpAffx.5753.1.S1_at	copper chaperone-related family protein	POPTR_0001s45670g	terminal
XM_002312024	PtpAffx.160367.1.A1_at	ankyrin repeat family protein	POPTR_0008s04830g	terminal
XM_002301610	PtpAffx.102298.1.S1_at	ROP-INTERACTIVE CRIB MOTIF-CONTAINING protein 2	POPTR_0002s23450g	terminal
PtpAffx.2779.1.S1_s_at	PtpAffx.2779.1.S1_s_at	arabinogalactan protein 13	POPTR_0001s04130g	terminal
XM_002314132	PtpAffx.25830.1.A1_at	hypothetical protein	POPTR_0009s03850g	terminal
XM_002322870	PtpAffx.213534.1.S1_x_at	hypothetical protein	POPTR_0016s10920g	terminal
---	PtpAffx.121134.1.A1_at	---	---	terminal
XM_002306127	PtpAffx.159299.1.A1_at	hypothetical protein	POPTR_0004s17400g	terminal
XM_002306695	PtpAffx.205644.1.S1_at	no apical meristem family protein	POPTR_0005s22180g	terminal
XM_002308127	PtpAffx.206247.1.S1_at	hypothetical protein	POPTR_0006s08690g	terminal
PtpAffx.120971.1.A1_at	PtpAffx.120971.1.A1_at	hypothetical protein	POPTR_0006s13270g	terminal
XM_002323187	PtpAffx.81642.1.A1_s_at	bZIP transcription factor family protein	POPTR_0016s03220g	terminal
XM_002320353	PtpAffx.211805.1.S1_at	hypothetical protein	POPTR_0014s13440g	terminal
XM_002322104	PtpAffx.141254.1.A1_at	hypothetical protein	POPTR_0015s08040g	terminal
XM_002300016	PtpAffx.45841.1.S1_s_at	transducin family protein	POPTR_0001s35300g	terminal
---	PtpAffx.103607.1.S1_at	---	---	terminal
XM_002313980	PtpAffx.204823.1.S1_at	cyclin b1-type family protein	POPTR_0009s07100g	terminal
XM_002302968	PtpAffx.202618.1.S1_at	hypothetical protein	POPTR_0002s23570g	terminal
XM_002303251	PtpAffx.14528.1.A1_at	kinesin motor family protein	POPTR_0003s05270g	terminal
XM_002311878	PtpAffx.6302.1.S1_s_at	hypothetical protein	POPTR_0008s01000g	terminal
XM_002307791	PtpAffx.47827.1.S1_at	spindle checkpoint family protein	POPTR_0005s27970g	terminal
PtpAffx.82882.1.A1_at	PtpAffx.82882.1.A1_at	hypothetical protein	POPTR_0004s10110g	terminal
---	PtpAffx.133924.1.A1_at	---	---	terminal
PtpAffx.212294.1.S1_at	PtpAffx.212294.1.S1_at	hypothetical protein	POPTR_0019s08400g	terminal
XM_002298475	PtpAffx.200929.1.S1_x_at	acetyltransferase-related family protein	POPTR_0001s34530g	terminal
XM_002313855	PtpAffx.4820.1.A1_s_at	arabinogalactan protein 9	POPTR_0009s09530g	terminal
XM_002323815	PtpAffx.14780.1.S1_at	hypothetical protein	POPTR_0017s11800g	terminal
XM_002318273	PtpAffx.210168.1.S1_at	hypothetical protein	POPTR_0012s03950g	terminal
XM_002297876	PtpAffx.249.514.S1_at	hypothetical protein	POPTR_0001s12300g	terminal
XM_002322753	PtpAffx.105201.1.S1_at	hypothetical protein	POPTR_0016s07150g	terminal
PtpAffx.3418.1.S1_at	PtpAffx.3418.1.S1_at	hypothetical protein	POPTR_0009s00820g	terminal
XM_002306885	Ptp.515.1.S1_s_at	hypothetical protein	POPTR_0005s25910g	terminal
XM_002306822	PtpAffx.24320.1.A1_a_at	sugar isomerase domain-containing family protein	POPTR_0005s24740g	terminal
---	PtpAffx.120944.1.A1_at	---	---	terminal
XM_002298181	PtpAffx.200613.1.S1_at	kinesin motor family protein	POPTR_0001s18260g	terminal
PtpAffx.72887.1.A1_s_at	PtpAffx.72887.1.A1_s_at	hypothetical protein	POPTR_0571s00210g	terminal
Ptp.725.1.A1_at	Ptp.725.1.A1_at	hypothetical protein	POPTR_0002s14750g	terminal
XM_002307675	PtpAffx.57163.1.A1_at	glycosyl hydrolase family 9 family protein	POPTR_0005s25890g	terminal
XM_002308520	PtpAffx.63160.1.A1_s_at	hypothetical protein	POPTR_0006s24460g	terminal
PtpAffx.141102.1.A1_at	PtpAffx.141102.1.A1_at	hypothetical protein	POPTR_0013s10240g	terminal
XM_002314053	Ptp.5502.2.S1_at	ubiquitin-conjugating enzyme 19 family protein	POPTR_0009s05420g	terminal
XM_002320810	Ptp.1616.1.A1_s_at	arabinogalactan-protein	POPTR_0014s09050g	terminal
XM_002298000	Ptp.2503.1.S1_at	hypothetical protein	POPTR_0001s09330g	terminal
XM_002308919	PtpAffx.69786.1.S1_at	cellulose synthase family protein	POPTR_0006s05110g	terminal
XM_002297961	Ptp.2065.1.A1_at	pathogenesis-related family protein	POPTR_0001s10120g	terminal
PtpAffx.87960.1.S1_s_at	PtpAffx.87960.1.S1_s_at	pyrophosphate-dependent phosphofructokinase alpha subunit family protein	POPTR_0005s27920g	terminal
XM_002321525	PtpAffx.135670.1.S1_at	hypothetical protein	POPTR_0015s08160g	terminal
---	Ptp.4086.1.A1_at	---	POPTR_0017s12770g	terminal
XM_002315274	PtpAffx.5888.1.A1_s_at	putative adenosine kinase family protein	POPTR_0010s23120g	terminal
XM_002307528	PtpAffx.157607.1.S1_at	hypothetical protein	POPTR_0005s22730g	terminal
XM_002313368	PtpAffx.2203.2.A1_at	hypothetical protein	POPTR_0009s04500g	terminal
XM_002312168	Ptp.5646.1.S1_s_at	hypothetical protein	POPTR_0008s07760g	terminal
XM_002308271	Ptp.312.1.S1_a_at	DNAJ heat shock N-terminal domain-containing family protein	POPTR_0006s15850g	terminal
PtpAffx.7208.1.A1_at	PtpAffx.7208.1.A1_at	---	---	terminal
XM_002311774	Ptp.6052.1.S1_s_at	hypothetical protein	POPTR_0008s20130g	terminal
XM_002324464	PtpAffx.214422.1.S1_at	zinc finger family protein	POPTR_0018s10760g	terminal
XM_002299261 /// XM_002303768	PtpAffx.11920.1.A1_at	hypothetical protein /// hypothetical protein	POPTR_0001s14000g /// POPTR_0003s17220g	terminal
XM_002321323	PtpAffx.212537.1.S1_at	hypothetical protein	POPTR_0015s00660g	terminal
XM_002309360	PtpAffx.206568.1.S1_at	hypothetical protein	POPTR_0006s22170g	terminal
PtpAffx.138656.1.A1_at	PtpAffx.138656.1.A1_at	POPTR_0018s14910g	---	terminal
XM_002299264	PtpAffx.200222.1.S1_x_at	hypothetical protein	POPTR_0001s13960g	terminal
XM_002323280	PtpAffx.213333.1.S1_x_at	leucine-rich repeat transmembrane protein kinase	POPTR_0016s05570g	terminal
XM_002299534	XP_002299570.2_1		POPTR_0001s08530g	terminal
XM_002300322	XP_002300358.2_1		POPTR_0001s37270g	terminal
PtpAffx.31264.2.S1_a_at	PtpAffx.31264.2.S1_a_at	hypothetical protein	POPTR_0015s02310g	terminal
XM_002298854	PtpAffx.5902.1.S1_s_at	zinc finger family protein	POPTR_0001s38090g	terminal
XM_002325074	PtpAffx.214441.1.S1_at	hypothetical protein	POPTR_0018s11100g	terminal
XM_002323084	PtpAffx.213119.1.S1_at	hypothetical protein	POPTR_0016s00760g	terminal
XM_002301516	PtpAffx.7536.3.A1_a_at	transport family protein	POPTR_0002s18820g	terminal
XM_002300040	PtpAffx.200999.1.S1_at	hypothetical protein	POPTR_0001s36100g	terminal
PtpAffx.200275.1.S1_at	PtpAffx.200275.1.S1_at	hypothetical protein	POPTR_0001s12690g	terminal
XM_002322949	PtpAffx.213628.1.S1_s_at	hypothetical protein	POPTR_0016s12470g	terminal
XM_002306100	PtpAffx.204252.1.S1_at	hypothetical protein	POPTR_0004s16890g	terminal
PtpAffx.108488.1.A1_at	PtpAffx.108488.1.A1_at	hypothetical protein	POPTR_0018s09060g	terminal
XM_002298058	XP_002298094.2_1		POPTR_0001s16930g	terminal
XM_002309403	PtpAffx.206611.1.S1_at	hypothetical protein	POPTR_0006s23220g	terminal
XM_002302399	PtpAffx.202056.1.S1_x_at	bZIP transcription factor 6 family protein	POPTR_0002s12710g	terminal
XM_002321913	PtpAffx.119469.1.S1_at	hypothetical protein	POPTR_0015s00580g	terminal
XM_002302043	PtpAffx.21529.1.S1_s_at	hypothetical protein	POPTR_0002s04680g	terminal
Ptp.1291.1.S1_at	Ptp.1291.1.S1_at	---	---	terminal
XM_002297712	PtpAffx.200138.1.S1_at	hypothetical protein	POPTR_0001s06330g	terminal
XM_002305750	PtpAffx.203884.1.S1_at	hypothetical protein	POPTR_0004s04540g	terminal
XM_002321796	PtpAffx.84033.1.S1_at	Monocopper oxidase-like protein SKS1 precursor	POPTR_0015s14780g	terminal
Ptp.1490.1.S1_at	Ptp.1490.1.S1_at	hypothetical protein	POPTR_0014s01910g	terminal
PtpAffx.36024.1.S1_at	PtpAffx.36024.1.S1_at	---	---	terminal
PtpAffx.114780.1.A1_at	PtpAffx.114780.1.A1_at	hypothetical protein	POPTR_0002s11370g	terminal
XM_002303208	PtpAffx.56.1.S1_at	hypothetical protein	POPTR_0003s06360g	terminal
XM_002313105	PtpAffx.204688.1.S1_at	hypothetical protein	POPTR_0009s10000g	terminal
XM_002315536	PtpAffx.224626.1.S1_at	hypothetical protein	POPTR_0010s07970g	terminal
PtpAffx.7156.1.A1_at	PtpAffx.7156.1.A1_at	sodium transporter family protein	POPTR_0018s13210g	terminal
PtpAffx.249.85.A1_s_at	PtpAffx.249.85.A1_s_at	adenine nucleotide translocator family protein	POPTR_0001s27480g	terminal
PtpAffx.48319.1.S1_at	PtpAffx.48319.1.S1_at	---	---	terminal
PtpAffx.105429.1.S1_at	PtpAffx.105429.1.S1_at	---	---	terminal
XM_002307962	PtpAffx.135307.1.S1_s_at	hypothetical protein	POPTR_0006s04290g	terminal
XM_002317172	PtpAffx.11747.2.A1_a_at	pectin methylesterase family protein	POPTR_0011s00480g	terminal
PtpAffx.9002.1.S1_a_at	PtpAffx.9002.1.S1_a_at	hypothetical protein	POPTR_0011s15920g	terminal
XM_002307182	PtpAffx.205300.1.S1_at	hypothetical protein	POPTR_0005s10530g	terminal
XM_002317648	PtpAffx.5894.1.A1_s_at	subtilase family protein	POPTR_0011s15890g	terminal
XM_002300728	Ptp.5835.1.S1_at	F-box family protein	POPTR_0002s03600g	terminal
XM_002305804	PtpAffx.50149.1.A1_at	hypothetical protein	POPTR_0004s09470g	terminal
XM_002307684	Ptp.6252.2.S1_at	GAST-like gene product family protein	POPTR_0005s26030g	terminal
XM_002313547	PtpAffx.204380.1.S1_x_at	hypothetical protein	POPTR_0009s16790g	terminal
XM_002316747	Ptp.1779.1.S1_at	glycosyl hydrolase family 17 family protein	POPTR_0011s09660g	terminal
XM_002301341	PtpAffx.202232.1.S1_x_at	hypothetical protein	POPTR_0002s16640g	terminal
XM_002316390	PtpAffx.46971.1.S1_at	hypothetical protein	POPTR_0010s26170g	terminal
XM_002320809	PtpAffx.1177.2.S1_s_at	exonuclease RRP41 family protein	POPTR_0014s09000g	terminal
XM_002313839	PtpAffx.154748.1.S1_at	cinnamyl-alcohol dehydrogenase family protein	POPTR_0009s09870g	terminal
XM_002320124	PtpAffx.211570.1.S1_x_at	hypothetical protein	POPTR_0014s08640g	terminal

## Sheet: SH6
RefSeq.Transcript.ID	ProbeID	Gene Title	Gene Symbol (v 2.0)	Gene type
XM_002325995	PtpAffx.24529.1.A1_at	bZIP transcription factor family protein	POPTR_0019s12170g	superhub
XM_002317488	PtpAffx.209991.1.S1_at	late embryogenesis abundant protein-related / LEA protein-related	POPTR_0011s12560g	hub
XM_002324444	Ptp.7376.1.S1_a_at	xyloglucan endo-1 family protein /// xyloglucan endo-1 family protein	POPTR_0018s10330g	hub
XM_002308946	PtpAffx.13062.4.S1_a_at	ein3-binding f-box protein 4 /// f-box family protein	POPTR_0006s06770g	hub
XM_002305968	PtpAffx.132345.1.A1_s_at	Cell division control protein 2 1	POPTR_0004s14080g	hub
XM_002327156	PtpAffx.14620.1.S1_at	gibberellin-regulated family protein	POPTR_0014s02030g	hub
XM_002317333	PtpAffx.209862.1.S1_at	hypothetical protein	POPTR_0011s09940g	terminal
XM_002316771	PtpAffx.209878.1.S1_at	hypothetical protein	POPTR_0011s06780g	terminal
XM_002317374	PtpAffx.209894.1.S1_at	hypothetical protein	POPTR_0011s07190g	terminal
XM_002310929	PtpAffx.20990.2.A1_at	NtN2 family protein	POPTR_0008s01330g	terminal
XM_002316855	PtpAffx.209962.1.S1_at	hypothetical protein	POPTR_0011s11860g	terminal
XM_002316857	PtpAffx.209967.1.S1_at	hypothetical protein	POPTR_0011s11940g	terminal
XM_002317479	PtpAffx.209981.1.S1_s_at	COP1-interacting protein 7	POPTR_0011s12360g	terminal
XM_002317525	PtpAffx.210026.1.S1_at	bHLH family protein	POPTR_0011s13500g	terminal
XM_002316991	PtpAffx.210098.1.S1_at	hypothetical protein	POPTR_0011s14840g	terminal
XM_002318273	PtpAffx.210168.1.S1_at	hypothetical protein	POPTR_0012s03950g	terminal
XM_002317686	PtpAffx.210187.1.S1_at	hypothetical protein	POPTR_0012s03550g	terminal
XM_002318296	PtpAffx.210190.1.S1_at	no apical meristem family protein	POPTR_0012s03510g	terminal
XM_002318320	PtpAffx.210213.1.S1_at	hypothetical protein	POPTR_0012s01090g	terminal
XM_002318335	PtpAffx.210223.1.S1_at	hypothetical protein	POPTR_0012s01350g	terminal
XM_002318406	PtpAffx.210292.1.S1_at	PHD finger family protein	POPTR_0012s02530g	terminal
XM_002318426	PtpAffx.210310.1.S1_at	cleavage and polyadenylation specificity factor family protein	POPTR_0012s02980g	terminal
XM_002318499	PtpAffx.210413.1.S1_at	zinc finger family protein	POPTR_0012s05000g	terminal
XM_002318561	PtpAffx.210495.1.S1_at	leucine-rich repeat transmembrane protein kinase	POPTR_0012s06940g	terminal
XM_002318582	PtpAffx.210533.1.S1_at	hypothetical protein	POPTR_0012s07430g	terminal
XM_002317982	PtpAffx.210545.1.S1_at	hypothetical protein	POPTR_0012s07790g	terminal
XM_002318074	PtpAffx.210625.1.S1_at	hypothetical protein	POPTR_0012s09480g	terminal
XM_002318084	PtpAffx.210637.1.S1_at	glycosyl transferase family 1 family protein	POPTR_0012s09750g	terminal
XM_002318119	PtpAffx.210678.1.S1_at	hypothetical protein	POPTR_0012s10530g	terminal
	PtpAffx.210823.1.S1_at	hypothetical protein	POPTR_0013s00270g	terminal
XM_002319425	PtpAffx.210830.1.S1_at	glucan endo-1 family protein	POPTR_0013s00510g	terminal
XM_002318933	PtpAffx.210867.1.S1_at	hypothetical protein	POPTR_0013s01280g	terminal
XM_002319458	PtpAffx.210868.1.S1_at	hypothetical protein	POPTR_0013s01310g	terminal
XM_002306211	PtpAffx.21087.1.S1_at	hypothetical protein	POPTR_0005s06400g	terminal
XM_002318939	PtpAffx.210877.1.S1_at	hypothetical protein	POPTR_0013s01450g	terminal
XM_002318963	PtpAffx.210900.1.S1_at	hypothetical protein	POPTR_0013s02010g	terminal
XM_002318977	PtpAffx.210912.1.S1_at	nicotinamide-nucleotide adenylyltransferase family protein	POPTR_0013s02290g	terminal
XM_002310679	PtpAffx.21099.1.S1_s_at	APETAL2-like family protein	POPTR_0007s10780g	terminal
XM_002319604	PtpAffx.210993.1.S1_at	hypothetical protein	POPTR_0013s03810g	terminal
XM_002319061	PtpAffx.211009.1.S1_at	hypothetical protein	POPTR_0013s04220g	terminal
XM_002319077	PtpAffx.211020.1.S1_at	hypothetical protein	POPTR_0013s04490g	terminal
	PtpAffx.211022.1.S1_at	hypothetical protein	POPTR_0013s04560g	terminal
	PtpAffx.211052.1.S1_x_at	hypothetical protein	POPTR_0013s05110g	terminal
XM_002319712	PtpAffx.211124.1.S1_at	hypothetical protein	POPTR_0013s06890g	terminal
XM_002319214	PtpAffx.211154.1.S1_x_at	hypothetical protein	POPTR_0013s07650g	terminal
XM_002319832	PtpAffx.211253.1.S1_x_at	hypothetical protein	POPTR_0013s09190g	terminal
XM_002319836	PtpAffx.211261.1.S1_at	no apical meristem family protein	POPTR_0013s09280g	terminal
XM_002319858	PtpAffx.211287.1.S1_at	zinc finger family protein	POPTR_0013s09710g	terminal
XM_002319875	PtpAffx.211303.1.S1_at	hypothetical protein	POPTR_0013s13940g	terminal
XM_002319876	PtpAffx.211304.1.S1_at	hypothetical protein	POPTR_0013s13960g	terminal
XM_002319351	PtpAffx.211327.1.S1_at	hypothetical protein	POPTR_0013s14480g	terminal
XM_002319369	PtpAffx.211355.1.S1_s_at	hypothetical protein	POPTR_0013s15020g	terminal
XM_002319933	PtpAffx.211369.1.S1_at	hypothetical protein	POPTR_0013s15280g	terminal
XM_002319394	PtpAffx.211375.1.S1_s_at	DEAD box protein P68	POPTR_0013s15390g	terminal
XM_002320657	PtpAffx.211439.1.S1_at	hypothetical protein	POPTR_0014s01730g	terminal
XM_002320670	PtpAffx.211453.1.S1_at	zinc finger family protein	POPTR_0014s06150g	terminal
XM_002320024	PtpAffx.211467.1.S1_at	cytokinesis-related Sec1 family protein	POPTR_0014s06490g	terminal
XM_002320051	PtpAffx.211492.1.S1_s_at	hypothetical protein	POPTR_0014s07070g	terminal
XM_002320741	PtpAffx.211519.1.S1_at	cell division protein kinase	POPTR_0014s07510g	terminal
XM_002320754	PtpAffx.211536.1.S1_at	SKP1 INTERACTING PARTNER 4 family protein	POPTR_0014s07890g	terminal
XM_002320124	PtpAffx.211570.1.S1_x_at	hypothetical protein	POPTR_0014s08640g	terminal
XM_002320826	PtpAffx.211608.1.S1_at	hypothetical protein	POPTR_0014s09380g	terminal
XM_002320887	PtpAffx.211666.1.S1_at	hypothetical protein	POPTR_0014s10590g	terminal
	PtpAffx.21169.1.S1_at	hypothetical protein	POPTR_0011s14280g	terminal
XM_002311745	PtpAffx.211725.1.S1_at	hypothetical protein	POPTR_0008s19530g	terminal
XM_002320947	PtpAffx.211730.1.S1_at	hypothetical protein	POPTR_0014s11820g	terminal
XM_002320284	PtpAffx.211738.1.S1_at	hypothetical protein	POPTR_0014s11940g	terminal
XM_002320298	PtpAffx.211754.1.S1_at	hypothetical protein	POPTR_0014s12220g	terminal
XM_002320969	PtpAffx.211759.1.S1_x_at	UDP-XYLOSE SYNTHASE 4 family protein	POPTR_0014s12380g	terminal
XM_002320983	PtpAffx.211766.1.S1_at	hypothetical protein	POPTR_0014s12650g	terminal
XM_002320353	PtpAffx.211805.1.S1_at	hypothetical protein	POPTR_0014s13440g	terminal
XM_002320408	PtpAffx.211850.1.S1_s_at	hypothetical protein	POPTR_0014s14650g	terminal
XM_002321101	PtpAffx.211875.1.S1_at	barren family protein	POPTR_0014s15410g	terminal
XM_002321103	PtpAffx.211877.1.S1_x_at	early-responsive to dehydration family protein	POPTR_0014s15430g	terminal
XM_002321143	PtpAffx.211911.1.S1_s_at	hypothetical protein	POPTR_0014s16230g	terminal
XM_002321185	PtpAffx.211952.1.S1_at	hypothetical protein	POPTR_0014s17120g	terminal
XM_002321256	PtpAffx.212016.1.S1_at	hypothetical protein	POPTR_0014s18780g	terminal
XM_002320589	PtpAffx.212038.1.S1_s_at	Succinyl-CoA ligase beta-chain family protein	POPTR_0014s18430g	terminal
XM_002320590	PtpAffx.212040.1.S1_at	Cadmium sensitive 1 family protein	POPTR_0014s18420g	terminal
XM_002325255	PtpAffx.212092.1.S1_at	hypothetical protein	POPTR_0019s00310g	terminal
XM_002325267	PtpAffx.212107.1.S1_at	hypothetical protein	POPTR_0019s00640g	terminal
XM_002325852	PtpAffx.212266.1.S1_at	hypothetical protein	POPTR_0019s06070g	terminal
XM_002325436	PtpAffx.212284.1.S1_at	cytidine/deoxycytidylate deaminase family protein	POPTR_0019s08120g	terminal
	PtpAffx.212294.1.S1_at	hypothetical protein	POPTR_0019s08400g	terminal
XM_002325918	PtpAffx.212341.1.S1_at	hypothetical protein	POPTR_0019s10480g	terminal
XM_002325501	PtpAffx.212357.1.S1_at	hypothetical protein	POPTR_0019s10900g	terminal
XM_002325938	PtpAffx.212360.1.S1_at	phosphoinositide phosphatase family protein	POPTR_0019s10930g	terminal
XM_002325505	PtpAffx.212365.1.S1_at	hypothetical protein	POPTR_0019s11040g	terminal
XM_002325952	PtpAffx.212379.1.S1_at	hypothetical protein	POPTR_0019s11290g	terminal
XM_002325607	PtpAffx.212466.1.S1_at	DECREASED DNA METHYLATION 1 family protein	POPTR_0019s15030g	terminal
XM_002325621	PtpAffx.212480.1.S1_at	hypothetical protein	POPTR_0019s14800g	terminal
XM_002321323	PtpAffx.212537.1.S1_at	hypothetical protein	POPTR_0015s00660g	terminal
XM_002321351	PtpAffx.212561.1.S1_at	PHD finger family protein	POPTR_0015s01190g	terminal
XM_002321954	PtpAffx.212572.1.S1_at	hypothetical protein	POPTR_0015s01360g	terminal
XM_002321411	PtpAffx.212624.1.S1_at	no apical meristem-like family protein	POPTR_0015s02170g	terminal
XM_002321463	PtpAffx.212691.1.S1_at	hypothetical protein	POPTR_0015s04130g	terminal
XM_002322076	PtpAffx.212717.1.S1_at	hypothetical protein	POPTR_0015s04720g	terminal
XM_002321546	PtpAffx.212766.1.S1_at	hypothetical protein	POPTR_0015s08500g	terminal
XM_002321597	PtpAffx.212809.1.S1_at	leucine-rich repeat family protein	POPTR_0015s09540g	terminal
XM_002321603	PtpAffx.212814.1.S1_at	pentatricopeptide repeat-containing family protein	POPTR_0015s09640g	terminal
XM_002321636	PtpAffx.212839.1.S1_at	zinc finger family protein	POPTR_0015s10200g	terminal
XM_002322424	PtpAffx.213077.1.S1_s_at	hypothetical protein	POPTR_0015s13340g	terminal
XM_002321876	PtpAffx.213085.1.S1_at	hypothetical protein	POPTR_0015s13190g	terminal
XM_002323084	PtpAffx.213119.1.S1_at	hypothetical protein	POPTR_0016s00760g	terminal
XM_002322553	PtpAffx.213203.1.S1_at	NIN-like protein 2	POPTR_0016s02700g	terminal
XM_002322647	PtpAffx.213306.1.S1_at	hypothetical protein	POPTR_0016s04970g	terminal
XM_002323260	PtpAffx.213312.1.S1_at	cytochrome P450 family protein	POPTR_0016s05060g	terminal
XM_002323276	PtpAffx.213327.1.S1_s_at	zinc finger family protein	POPTR_0016s05410g	terminal
XM_002323280	PtpAffx.213333.1.S1_x_at	leucine-rich repeat transmembrane protein kinase	POPTR_0016s05570g	terminal
XM_002323341	PtpAffx.213392.1.S1_at	syntaxin 121 family protein	POPTR_0016s06910g	terminal
	PtpAffx.213431.1.S1_x_at	hypothetical protein	POPTR_0016s07540g	terminal
XM_002323373	PtpAffx.213436.1.S1_at	hypothetical protein	POPTR_0016s07610g	terminal
XM_002322819	PtpAffx.213482.1.S1_at	hypothetical protein	POPTR_0016s08650g	terminal
	PtpAffx.213531.1.S1_s_at	hypothetical protein	POPTR_0016s11010g	terminal
XM_002322870	PtpAffx.213534.1.S1_x_at	hypothetical protein	POPTR_0016s10920g	terminal
XM_002322949	PtpAffx.213628.1.S1_s_at	hypothetical protein	POPTR_0016s12470g	terminal
XM_002322995	PtpAffx.213683.1.S1_at	hypothetical protein	POPTR_0016s13520g	terminal
XM_002323019	PtpAffx.213709.1.S1_at	peroxidase family protein	POPTR_0016s14040g	terminal
XM_002323623	PtpAffx.213713.1.S1_at	hypothetical protein	POPTR_0016s14120g	terminal
XM_002323794	PtpAffx.213906.1.S1_x_at	hypothetical protein	POPTR_0017s11390g	terminal
XM_002324071	PtpAffx.213990.1.S1_at	hypothetical protein	POPTR_0017s12860g	terminal
XM_002324175	PtpAffx.214112.1.S1_at	hypothetical protein	POPTR_0018s08230g	terminal
XM_002324792	PtpAffx.214164.1.S1_at	hypothetical protein	POPTR_0018s00990g	terminal
XM_002324800	PtpAffx.214179.1.S1_at	hypothetical protein	POPTR_0018s01190g	terminal
XM_002324817	PtpAffx.214193.1.S1_at	hypothetical protein	POPTR_0018s01590g	terminal
XM_002324824	PtpAffx.214197.1.S1_x_at	hypothetical protein	POPTR_0018s01730g	terminal
XM_002324839	PtpAffx.214210.1.S1_at	hypothetical protein	POPTR_0018s01980g	terminal
XM_002324841	PtpAffx.214212.1.S1_at	hypothetical protein	POPTR_0018s02030g	terminal
XM_002324873	PtpAffx.214240.1.S1_at	hypothetical protein	POPTR_0018s02500g	terminal
XM_002324308	PtpAffx.214255.1.S1_at	zinc finger family protein	POPTR_0018s02840g	terminal
XM_002324954	PtpAffx.214335.1.S1_at	hypothetical protein	POPTR_0018s08740g	terminal
XM_002324451	PtpAffx.214404.1.S1_at	hypothetical protein	POPTR_0018s10410g	terminal
XM_002324464	PtpAffx.214422.1.S1_at	zinc finger family protein	POPTR_0018s10760g	terminal
XM_002325074	PtpAffx.214441.1.S1_at	hypothetical protein	POPTR_0018s11100g	terminal
XM_002324498	PtpAffx.214461.1.S1_at	hypothetical protein	POPTR_0018s11450g	terminal
XM_002325115	PtpAffx.214486.1.S1_at	hypothetical protein	POPTR_0018s12020g	terminal
XM_002324603	PtpAffx.214567.1.S1_s_at	hypothetical protein	POPTR_0018s12790g	terminal
XM_002325193	PtpAffx.214578.1.S1_at	sodium transporter family protein	POPTR_0018s13210g	terminal
XM_002324641	PtpAffx.214599.1.S1_at	auxin efflux carrier component 2 family protein	POPTR_0018s13610g	terminal
XM_002324648	PtpAffx.214605.1.S1_at	hypothetical protein	POPTR_0018s13750g	terminal
XM_002311399	PtpAffx.21461.1.S1_at	hypothetical protein	POPTR_0008s11550g	terminal
XM_002324657	PtpAffx.214617.1.S1_at	ELM2 domain-containing family protein	POPTR_0018s13910g	terminal
XM_002325228	PtpAffx.214618.1.S1_at	hypothetical protein	POPTR_0018s13920g	terminal
XM_002324659	PtpAffx.214619.1.S1_s_at	clathrin assembly family protein	POPTR_0018s13970g	terminal
	PtpAffx.214626.1.S1_at	hypothetical protein /// hypothetical protein	POPTR_0018s14130g /// POPTR_0516s002202g	terminal
XM_002303844	PtpAffx.215026.1.S1_s_at	hypothetical protein	POPTR_0003s22320g	terminal
XM_002299054	PtpAffx.2152.1.S1_at	hypothetical protein	POPTR_0001s03810g	terminal
XM_002302043	PtpAffx.21529.1.S1_s_at	hypothetical protein	POPTR_0002s04680g	terminal
XM_002318311	PtpAffx.215349.1.S1_at	hypothetical protein	POPTR_0012s033101g	terminal
	PtpAffx.215890.1.S1_x_at	hypothetical protein	POPTR_0005s01260g	terminal
	PtpAffx.21642.2.S1_x_at	---	---	terminal
XM_002316702	PtpAffx.216750.1.S1_s_at	hypothetical protein	POPTR_0011s02820g	terminal
XM_002313732	PtpAffx.216760.1.S1_s_at	hypothetical protein	POPTR_0009s12520g	terminal
XM_002308738	PtpAffx.21767.3.A1_at	hypothetical protein	POPTR_0006s00980g	terminal
	PtpAffx.217859.1.S1_at	---	---	terminal
XM_002309909	PtpAffx.2179.1.S1_at	hypothetical protein	POPTR_0007s04780g	terminal
XM_002306244	PtpAffx.2179.2.S1_at	hypothetical protein	POPTR_0005s07060g	terminal
XM_002313545	PtpAffx.218254.1.S1_at	hypothetical protein	POPTR_0009s16820g	terminal
XM_002311662	PtpAffx.21896.2.S1_at	bodenlos family protein	POPTR_0008s17220g	terminal
	PtpAffx.219365.1.S1_at	---	---	terminal
XM_002307048	PtpAffx.219447.1.S1_s_at	Ras-related GTP-binding family protein	POPTR_0005s07680g	terminal
XM_002302844	PtpAffx.21945.1.A1_at	homeobox-leucine zipper family protein	POPTR_0002s23080g	terminal
XM_002297735	PtpAffx.22.1.S1_at	elongation defective 1 family protein	POPTR_0001s06000g	terminal
XM_002304739	PtpAffx.22.2.S1_at	elongation defective 1 family protein	POPTR_0003s20170g	terminal
XM_002313368	PtpAffx.2203.2.A1_at	hypothetical protein	POPTR_0009s04500g	terminal
XM_002301272	PtpAffx.220936.1.S1_at	calcium-dependent lipid-binding family protein	POPTR_0002s15190g	terminal
XM_002309894	PtpAffx.221435.1.S1_at	hypothetical protein	POPTR_0007s04500g	terminal
	PtpAffx.221443.1.S1_at	hypothetical protein	POPTR_0017s10970g	terminal
XM_002323930	PtpAffx.221586.1.S1_at	hypothetical protein	POPTR_0017s01470g	terminal
XM_002323948	PtpAffx.221805.1.S1_s_at	hypothetical protein	POPTR_0017s08250g	terminal
	PtpAffx.22186.2.S1_at	---	---	terminal
XM_002312720	PtpAffx.221860.1.S1_s_at	cytochrome P450 family protein	POPTR_0008s20970g	terminal
XM_002315834	PtpAffx.22228.2.S1_at	hypothetical protein	POPTR_0010s11980g	terminal
XM_002306341	PtpAffx.222783.1.S1_s_at	hypothetical protein	POPTR_0005s03700g	terminal
XM_002318068	PtpAffx.223066.1.S1_at	hypothetical protein	POPTR_0012s09390g	terminal
XM_002299111	PtpAffx.223202.1.S1_s_at	GLUCAN SYNTHASE-LIKE 9 family protein	POPTR_0001s04970g	terminal
XM_002303180	PtpAffx.223289.1.S1_at	zinc finger family protein	POPTR_0003s04070g	terminal
XM_002298990	PtpAffx.224214.1.S1_at	hypothetical protein	POPTR_0001s46680g	terminal
XM_002303510	PtpAffx.224308.1.S1_at	hypothetical protein	POPTR_0003s11810g	terminal
XM_002303874	PtpAffx.224327.1.S1_at	hypothetical protein	POPTR_0003s20080g	terminal
XM_002304959	PtpAffx.224379.1.S1_s_at	hypothetical protein	POPTR_0004s03330g	terminal
XM_002305981	PtpAffx.224407.1.S1_at	hypothetical protein	POPTR_0004s14330g	terminal
XM_002308489	PtpAffx.224516.1.S1_s_at	hypothetical protein	POPTR_0006s23780g	terminal
XM_002309573	PtpAffx.224526.1.S1_at	pentatricopeptide repeat-containing family protein	POPTR_0006s26690g	terminal
XM_002309593	PtpAffx.224528.1.S1_at	hypothetical protein	POPTR_0006s27070g	terminal
XM_002309794	PtpAffx.224549.1.S1_s_at	hypothetical protein	POPTR_0007s02570g	terminal
XM_002312434	PtpAffx.224605.1.S1_at	S-adenosyl-L-methionine:carboxyl methyltransferase family protein	POPTR_0008s13570g	terminal
XM_002315536	PtpAffx.224626.1.S1_at	hypothetical protein	POPTR_0010s07970g	terminal
XM_002315571	PtpAffx.224631.1.S1_s_at	hypothetical protein	POPTR_0010s07100g	terminal
XM_002314731	PtpAffx.224646.1.S1_at	hypothetical protein	POPTR_0010s11390g	terminal
XM_002315309	PtpAffx.224673.1.S1_at	hypothetical protein	POPTR_0010s23860g	terminal
XM_002317835	PtpAffx.224800.1.S1_at	hypothetical protein	POPTR_0012s04420g	terminal
XM_002320901	PtpAffx.224879.1.S1_at	hypothetical protein	POPTR_0014s10820g	terminal
XM_002320991	PtpAffx.224884.1.S1_at	hypothetical protein	POPTR_0014s12770g	terminal
XM_002320504	PtpAffx.224891.1.S1_at	subtilisin-like protease family protein	POPTR_0014s16970g	terminal
XM_002325647	PtpAffx.224976.1.S1_x_at	hypothetical protein	POPTR_0019s14120g	terminal
XM_002322903	PtpAffx.225032.1.S1_s_at	hypothetical protein	POPTR_0016s11520g	terminal
XM_002324198	PtpAffx.225056.1.S1_at	hypothetical protein	POPTR_0018s00490g	terminal
XM_002324804	PtpAffx.225060.1.S1_at	hypothetical protein	POPTR_0018s01240g	terminal
XM_002324825	PtpAffx.225063.1.S1_at	hypothetical protein	POPTR_0018s01750g	terminal
	PtpAffx.22516.3.A1_at	hypothetical protein	POPTR_0001s03330g	terminal
	PtpAffx.225324.1.S1_at	hypothetical protein	POPTR_0004s00620g	terminal
XM_002318290	PtpAffx.22551.1.S1_s_at	translation initiation factor family protein	POPTR_0012s03630g	terminal
XM_002310978	PtpAffx.22588.1.S1_at	Germin-like protein subfamily 3 member 2 precursor	POPTR_0008s02170g	terminal
XM_002323244	PtpAffx.2265.10.A1_a_at	hypothetical protein	POPTR_0016s04490g	terminal
XM_002302284	PtpAffx.22736.1.S1_at	hypothetical protein	POPTR_0002s10180g	terminal
	PtpAffx.22800.1.S1_at	---	---	terminal
	PtpAffx.22821.1.S1_at	hypothetical protein	POPTR_0005s03660g	terminal
	PtpAffx.22829.1.A1_at	hypothetical protein	POPTR_0011s14600g	terminal
	PtpAffx.2286.4.S1_a_at	hypothetical protein	POPTR_0700s00200g	terminal
XM_002310666	PtpAffx.22999.1.A1_at	hypothetical protein	POPTR_0007s10490g	terminal
	PtpAffx.23175.1.S1_at	cysteine proteinase	POPTR_0014s02410g	terminal
XM_002310097	PtpAffx.23373.3.A1_at	hypothetical protein	POPTR_0007s10870g	terminal
XM_002311907	PtpAffx.2344.1.S1_at	ferredoxin I family protein	POPTR_0008s02100g	terminal
	PtpAffx.23593.2.A1_at	---	---	terminal
XM_002305392	PtpAffx.2360.1.A1_at	phenylalanyl-tRNA synthetase alpha chain family protein	POPTR_0004s16240g	terminal
XM_002320832	PtpAffx.2376.1.S1_at	aspartyl protease family protein	POPTR_0014s09490g	terminal
XM_002300524	PtpAffx.23797.2.S1_at	FATTY ACID HYDROXYLASE 1 family protein	POPTR_0001s46810g	terminal
XM_002324860	PtpAffx.2380.2.S1_a_at	aspartate aminotransferase 2 family protein	POPTR_0018s02250g	terminal
XM_002314268	PtpAffx.23842.1.S1_a_at	zinc finger family protein	POPTR_0009s01110g	terminal
XM_002300672	PtpAffx.24061.1.S1_at	hypothetical protein	POPTR_0002s02430g	terminal
XM_002306822	PtpAffx.24320.1.A1_a_at	sugar isomerase domain-containing family protein	POPTR_0005s24740g	terminal
XM_002309431	PtpAffx.24361.1.S1_at	hypothetical protein	POPTR_0006s23750g	terminal
	PtpAffx.2438.2.A1_at	hypothetical protein	POPTR_0011s04990g	terminal
XM_002302206	PtpAffx.24429.1.S1_at	hypothetical protein	POPTR_0002s08540g	terminal
XM_002322533	PtpAffx.24469.1.A1_at	hypothetical protein	POPTR_0016s02310g	terminal
XM_002307887	PtpAffx.24469.2.S1_at	hypothetical protein	POPTR_0006s02470g	terminal
XM_002312562	PtpAffx.24472.1.A1_at	eukaryotic translation initiation factor 4E isoform family protein	POPTR_0008s17100g	terminal
	PtpAffx.24497.1.A1_at	---	---	terminal
	PtpAffx.24552.1.A1_at	hypothetical protein /// hypothetical protein	POPTR_0004s10430g /// POPTR_0224s00200g	terminal
	PtpAffx.24552.1.A1_s_at	hypothetical protein	POPTR_0004s10430g	terminal
XM_002302097	PtpAffx.24581.1.A1_at	hypothetical protein	POPTR_0002s05810g	terminal
XM_002317326	PtpAffx.24713.1.A1_at	hypothetical protein	POPTR_0011s09670g	terminal
	PtpAffx.24751.1.A1_at	hypothetical protein	POPTR_0016s12230g	terminal
	PtpAffx.24788.1.A1_at	---	---	terminal
XM_002309405	PtpAffx.24797.1.S1_s_at	hypothetical protein	POPTR_0006s23250g	terminal
XM_002311248	PtpAffx.24886.1.A1_at	hypothetical protein	POPTR_0008s08160g	terminal
XM_002304259	PtpAffx.2489.4.A1_at	hypothetical protein	POPTR_0003s07790g	terminal
XM_002314987	PtpAffx.249.101.A1_x_at	hypothetical protein	POPTR_0010s17020g	terminal
	PtpAffx.249.19.A1_x_at	hypothetical protein	POPTR_0014s14740g	terminal
XM_002324474	PtpAffx.249.201.S1_at	UDP-D-GLUCURONATE 4-EPIMERASE 1 family protein	POPTR_0018s10940g	terminal
XM_002302728	PtpAffx.249.292.A1_at	CP12 domain-containing family protein	POPTR_0002s19710g	terminal
XM_002313729	PtpAffx.249.323.S1_at	squalene synthase family protein	POPTR_0009s12590g	terminal
XM_002308076	PtpAffx.249.352.S1_s_at	hypothetical protein	POPTR_0006s07490g	terminal
XM_002314238	PtpAffx.249.366.S1_at	beta-galactosidase family protein	POPTR_0009s01780g	terminal
XM_002306393	PtpAffx.249.411.A1_a_at	hypothetical protein	POPTR_0005s10440g	terminal
XM_002324680	PtpAffx.249.482.S1_at	hypothetical protein	POPTR_0018s07220g	terminal
XM_002311056	PtpAffx.249.58.A1_x_at	plasma membrane intrinsic protein 1-1	POPTR_0008s03950g	terminal
XM_002305419	PtpAffx.249.648.S1_at	hypothetical protein	POPTR_0004s16830g	terminal
XM_002312849	PtpAffx.249.708.A1_s_at	UDP-D-APIOSE/UDP-D-XYLOSE SYNTHASE 1 family protein	POPTR_0009s15280g	terminal
XM_002323821	PtpAffx.249.73.A1_at	hypothetical protein	POPTR_0017s11940g	terminal
XM_002323130	PtpAffx.249.76.S1_a_at	hypothetical protein	POPTR_0016s01720g	terminal
	PtpAffx.249.85.A1_s_at	adenine nucleotide translocator family protein	POPTR_0001s27480g	terminal
XM_002312579	PtpAffx.24963.1.A1_at	hypothetical protein	POPTR_0008s17370g	terminal
XM_002311737	PtpAffx.24997.1.S1_at	hypothetical protein	POPTR_0008s19350g	terminal
XM_002316172	PtpAffx.25004.2.A1_at	hypothetical protein	POPTR_0010s19550g	terminal
	PtpAffx.25097.1.A1_at	hypothetical protein	POPTR_0009s12850g	terminal
XM_002323516	PtpAffx.25116.1.A1_at	hypothetical protein	POPTR_0016s11760g	terminal
XM_002307311	PtpAffx.25334.2.S1_at	hypothetical protein	POPTR_0005s17600g	terminal
	PtpAffx.2542.1.S1_at	hypothetical protein	POPTR_0003s15710g	terminal
XM_002319885	PtpAffx.25435.1.A1_x_at	hypothetical protein	POPTR_0013s14220g	terminal
XM_002314852	PtpAffx.25530.1.S1_at	hypothetical protein	POPTR_0010s14060g	terminal
XM_002311509	PtpAffx.256.1.S1_at	xyloglucan endotransglycosylase family protein	POPTR_0008s13780g	terminal
XM_002314132	PtpAffx.25830.1.A1_at	hypothetical protein	POPTR_0009s03850g	terminal
	PtpAffx.2589.1.A1_s_at	hypothetical protein /// hypothetical protein	POPTR_0002s12570g /// POPTR_0014s02550g	terminal
	PtpAffx.2597.1.S1_at	putative proline-rich protein APG isolog	POPTR_0001s19220g	terminal
XM_002299006	PtpAffx.260.1.A1_s_at	hypothetical protein	POPTR_0001s46870g	terminal
XM_002297804	PtpAffx.26280.1.A1_a_at	hypothetical protein	POPTR_0001s13890g	terminal
XM_002317934	PtpAffx.26325.1.A1_at	hypothetical protein	POPTR_0012s06920g	terminal
XM_002302142	PtpAffx.26405.2.A1_at	F-box family protein	POPTR_0002s06880g	terminal
XM_002325518	PtpAffx.26423.3.S1_a_at	hypothetical protein	POPTR_0019s11280g	terminal
XM_002311455	PtpAffx.26476.1.A1_s_at	hypothetical protein	POPTR_0008s12680g	terminal
	PtpAffx.26487.1.S1_at	hypothetical protein	POPTR_0016s00390g	terminal
	PtpAffx.26494.1.A1_at	hypothetical protein	POPTR_0014s01930g	terminal
XM_002320910	PtpAffx.265.2.A1_s_at	hypothetical protein	POPTR_0014s10950g	terminal
	PtpAffx.26556.1.S1_at	---	---	terminal
XM_002312125	PtpAffx.26581.3.S1_a_at	kinase family protein	POPTR_0008s06890g	terminal
XM_002306149	PtpAffx.26642.2.A1_a_at	GMFP7 family protein	POPTR_0004s18140g	terminal
	PtpAffx.26657.2.S1_at	---	---	terminal
XM_002323738	PtpAffx.2690.2.S1_at	myb family transcription factor family protein	POPTR_0017s08190g	terminal
	PtpAffx.26968.2.A1_a_at	---	---	terminal
	PtpAffx.26968.3.S1_at	hypothetical protein /// hypothetical protein	POPTR_0001s22950g /// POPTR_0001s35310g	terminal
XM_002323122	PtpAffx.26979.1.A1_at	hypothetical protein	POPTR_0016s01450g	terminal
XM_002311594	PtpAffx.2704.1.S1_at	hypothetical protein	POPTR_0008s15370g	terminal
XM_002301534	PtpAffx.27218.1.A1_at	hypothetical protein	POPTR_0002s22410g	terminal
XM_002306877	PtpAffx.27339.1.S1_a_at	hypothetical protein	POPTR_0005s25790g	terminal
XM_002319410	PtpAffx.27678.3.A1_at	hypothetical protein	POPTR_0013s15740g	terminal
	PtpAffx.27738.1.S1_at	hypothetical protein	POPTR_0012s02900g	terminal
	PtpAffx.2779.1.S1_s_at	arabinogalactan protein 13	POPTR_0001s04130g	terminal
XM_002318931	PtpAffx.2791.1.A1_at	hypothetical protein	POPTR_0013s01230g	terminal
	PtpAffx.2791.1.A1_at	hypothetical protein	POPTR_0013s01230g	terminal
XM_002307730	PtpAffx.28451.1.A1_at	ubiquitin family protein	POPTR_0005s26910g	terminal
	PtpAffx.28458.1.S1_at	hypothetical protein	POPTR_0005s11660g	terminal
XM_002310706	PtpAffx.2851.1.A1_at	hypothetical protein	POPTR_0007s11440g	terminal
XM_002314341	PtpAffx.28532.1.S1_at	MULTIFUNCTIONAL family protein	POPTR_0010s01570g	terminal
	PtpAffx.28910.1.S1_at	hypothetical protein	POPTR_0014s03480g	terminal
XM_002319741	PtpAffx.28982.1.S1_at	hypothetical protein	POPTR_0013s07440g	terminal
XM_002303758	PtpAffx.2901.4.S1_a_at	GPI-anchored protein precursor	POPTR_0003s17090g	terminal
XM_002308683	PtpAffx.2903.1.S1_at	Eukaryotic translation initiation factor 3 subunit 9 family protein	POPTR_0006s28330g	terminal
	PtpAffx.29085.1.A1_s_at	exostosin family protein	POPTR_0019s11670g	terminal
XM_002310239	PtpAffx.29198.2.S1_a_at	hypothetical protein	POPTR_0007s13440g	terminal
XM_002309246	PtpAffx.294.1.S1_s_at	hypothetical protein	POPTR_0006s21140g	terminal
XM_002301973	PtpAffx.29473.1.S1_s_at	RanBPM-related family protein	POPTR_0002s03110g	terminal
XM_002312085	PtpAffx.29487.1.S1_at	type 1 protein phosphatase-1	POPTR_0008s06110g	terminal
XM_002299957	PtpAffx.29568.1.S1_at	Zinc transporter 6 family protein	POPTR_0001s28620g	terminal
XM_002306028	PtpAffx.29653.1.S1_s_at	UDP-glucose 6-dehydrogenase family protein	POPTR_0004s11760g	terminal
XM_002298273	PtpAffx.29683.1.S1_a_at	omega-3 desaturase family protein	POPTR_0001s25980g	terminal
XM_002312242	PtpAffx.29726.1.A1_s_at	SNAP25 homologous protein SNAP30	POPTR_0008s09330g	terminal
	PtpAffx.29996.1.S1_at	hypothetical protein	POPTR_0003s08370g	terminal
XM_002301439	PtpAffx.30074.1.S1_at	glycine-rich protein 2	POPTR_0002s20720g	terminal
	PtpAffx.3037.1.S1_at	ribophorin 1 family protein	POPTR_0010s23030g	terminal
XM_002310552	PtpAffx.30441.1.A1_at	hypothetical protein	POPTR_0007s06110g	terminal
XM_002320316	PtpAffx.30483.1.S1_at	hypothetical protein	POPTR_0014s12620g	terminal
XM_002299409	PtpAffx.30525.1.A1_at	hypothetical protein	POPTR_0001s11050g	terminal
XM_002311700	PtpAffx.3058.1.A1_s_at	hypothetical protein	POPTR_0008s18090g	terminal
	PtpAffx.3064.3.A1_a_at	---	---	terminal
XM_002312104	PtpAffx.30722.1.A1_s_at	coronatine insensitive 1 family protein	POPTR_0008s06460g	terminal
XM_002319558	PtpAffx.30743.5.A1_at	hypothetical protein	POPTR_0013s03230g	terminal
	PtpAffx.30908.1.S1_at	hypothetical protein	POPTR_0005s27700g	terminal
XM_002307621	PtpAffx.31030.1.A1_at	SNF7 family protein	POPTR_0005s24870g	terminal
	PtpAffx.31094.1.A1_s_at	hypothetical protein	POPTR_0003s01440g	terminal
	PtpAffx.31228.1.A1_at	phosphatase 2C family protein	POPTR_0001s02750g	terminal
	PtpAffx.31264.2.S1_a_at	hypothetical protein	POPTR_0015s02310g	terminal
XM_002308425	PtpAffx.31300.1.S1_at	hypothetical protein	POPTR_0006s22620g	terminal
XM_002310372	PtpAffx.31347.1.A1_at	hypothetical protein	POPTR_0007s01110g	terminal
XM_002302359	PtpAffx.31551.1.S1_s_at	hypothetical protein	POPTR_0002s11680g	terminal
XM_002309235	PtpAffx.31570.1.S1_at	hypothetical protein	POPTR_0006s21350g	terminal
XM_002298492	PtpAffx.31663.1.A1_at	hypothetical protein	POPTR_0001s35080g	terminal
XM_002318922	PtpAffx.31782.2.A1_a_at	hypothetical protein	POPTR_0013s01120g	terminal
XM_002316868	PtpAffx.31842.1.S1_at	hypothetical protein	POPTR_0011s12160g	terminal
XM_002308944	PtpAffx.32004.2.S1_a_at	leucine-rich repeat family protein	POPTR_0006s06040g	terminal
XM_002307696	PtpAffx.3203.4.A1_at	hypothetical protein	POPTR_0005s26260g	terminal
XM_002321677	PtpAffx.3203.6.S1_a_at	hypothetical protein	POPTR_0015s11110g	terminal
XM_002301420	PtpAffx.32103.2.S1_at	putative cathepsin B-like protease family protein	POPTR_0002s18500g	terminal
XM_002307009	PtpAffx.32379.1.A1_at	hypothetical protein	POPTR_0005s06790g	terminal
XM_002317988	PtpAffx.32386.3.A1_at	hypothetical protein	POPTR_0012s07870g	terminal
XM_002325798	PtpAffx.32412.1.S1_at	hypothetical protein	POPTR_0019s04970g	terminal
XM_002306461	PtpAffx.32419.1.A1_at	LOB domain protein 39	POPTR_0005s18900g	terminal
XM_002320188	PtpAffx.32723.2.S1_s_at	CBL-interacting protein kinase 9	POPTR_0014s10000g	terminal
	PtpAffx.33045.1.A1_at	---	---	terminal
	PtpAffx.33061.1.A1_at	---	---	terminal
XM_002308579	PtpAffx.33062.1.A1_at	hypothetical protein	POPTR_0006s25800g	terminal
XM_002315142	PtpAffx.33729.1.A1_at	hypothetical protein	POPTR_0010s20030g	terminal
XM_002310832	PtpAffx.33750.1.A1_at	hypothetical protein	POPTR_0007s14280g	terminal
	PtpAffx.33827.1.S1_at	---	---	terminal
XM_002319039	PtpAffx.33919.1.S1_at	hypothetical protein	POPTR_0013s03870g	terminal
	PtpAffx.3418.1.S1_at	hypothetical protein	POPTR_0009s00820g	terminal
XM_002299802	PtpAffx.34358.1.S1_at	DNA-directed RNA polymerase I(A) and III(C) 14 kDa subunit family protein	POPTR_0001s25380g	terminal
XM_002303499	PtpAffx.34618.1.S1_at	KEULE family protein	POPTR_0003s11540g	terminal
	PtpAffx.35077.1.A1_at	hypothetical protein	POPTR_0012s06650g	terminal
XM_002312559	PtpAffx.35486.1.S1_at	hypothetical protein	POPTR_0008s17060g	terminal
	PtpAffx.35503.1.S1_at	hypothetical protein	POPTR_0010s16210g	terminal
	PtpAffx.3559.1.S1_at	hypothetical protein /// hypothetical protein	POPTR_0017s05900g /// POPTR_2108s00210g	terminal
XM_002318692	PtpAffx.35618.1.A1_at	hypothetical protein	POPTR_0012s09960g	terminal
	PtpAffx.35717.1.A1_at	---	---	terminal
XM_002306761	PtpAffx.3589.1.S1_at	zinc finger family protein	POPTR_0005s23660g	terminal
XM_002298579	PtpAffx.35988.3.S1_a_at	hypothetical protein	POPTR_0001s33970g	terminal
	PtpAffx.36024.1.S1_at	---	---	terminal
	PtpAffx.36072.1.A1_at	hypothetical protein	POPTR_0016s03660g	terminal
XM_002297810	PtpAffx.36300.1.S1_s_at	histidine kinase receptor family protein	POPTR_0001s13740g	terminal
XM_002307038	PtpAffx.36330.1.S1_at	hypothetical protein	POPTR_0005s07470g	terminal
XM_002298047	PtpAffx.36492.2.S1_a_at	hypothetical protein	POPTR_0001s08310g	terminal
XM_002321607	PtpAffx.36741.1.S1_at	methylcoclaurine hydroxylase family protein	POPTR_0015s09740g	terminal
XM_002325556	PtpAffx.36865.1.A1_at	fasciclin-like arabinogalactan-protein 9	POPTR_0019s12310g	terminal
XM_002317281	PtpAffx.36925.1.A1_at	Cyclic phosphodiesterase family protein	POPTR_0011s03180g	terminal
XM_002322123	PtpAffx.37297.1.A1_at	glycosyl transferase family 20 family protein	POPTR_0015s08530g	terminal
XM_002299230	PtpAffx.37364.1.A1_at	mitochondrial glycoprotein	POPTR_0001s14770g	terminal
XM_002306787	PtpAffx.37459.2.S1_at	WRKY transcription factor 21 family protein	POPTR_0005s24100g	terminal
XM_002297946	PtpAffx.37600.1.S1_at	hypothetical protein	POPTR_0001s10500g	terminal
XM_002300831	PtpAffx.3763.1.S1_at	4-HYDROXYPHENYLPYRUVATE DIOXYGENASE family protein	POPTR_0002s05840g	terminal
XM_002325364	PtpAffx.37663.1.S1_at	hypothetical protein	POPTR_0019s04690g	terminal
XM_002309462	PtpAffx.3783.1.S1_at	hypothetical protein	POPTR_0006s24440g	terminal
	PtpAffx.38514.1.A1_a_at	hypothetical protein	POPTR_0017s12170g	terminal
XM_002312979	PtpAffx.38736.1.S1_a_at	SH3 domain-containing protein 2	POPTR_0009s12600g	terminal
	PtpAffx.38990.1.S1_a_at	---	---	terminal
XM_002312547	PtpAffx.390.1.A1_s_at	cytosolic malate dehydrogenase family protein	POPTR_0008s16670g	terminal
XM_002302853	PtpAffx.39117.1.S1_at	oxidoreductase family protein	POPTR_0002s23310g	terminal
XM_002322404	PtpAffx.3913.3.A1_at	hypothetical protein	POPTR_0015s13810g	terminal
XM_002306430	PtpAffx.3918.1.A1_at	hypothetical protein	POPTR_0005s18100g	terminal
XM_002302304	PtpAffx.39208.1.S1_at	clathrin adaptor complexes medium subunit family protein	POPTR_0002s10530g	terminal
XM_002300821	PtpAffx.39223.1.A1_at	NO POLLEN GERMINATION 1 family protein	POPTR_0002s05610g	terminal
XM_002302194	PtpAffx.39343.1.S1_at	hypothetical protein	POPTR_0002s08270g	terminal
XM_002299166	PtpAffx.39427.1.S1_at	hypothetical protein	POPTR_0001s06550g	terminal
	PtpAffx.39478.1.A1_at	hypothetical protein	POPTR_0004s04030g	terminal
XM_002311870	PtpAffx.39611.1.A1_at	hypothetical protein	POPTR_0008s00700g	terminal
XM_002311110	PtpAffx.3989.1.S1_at	Gamma-tonoplast intrinsic protein 3	POPTR_0008s05050g	terminal
XM_002314592	PtpAffx.39908.3.S1_a_at	type 2A protein phosphtase-II	POPTR_0010s04890g	terminal
XM_002307545	PtpAffx.40037.1.A1_at	hypothetical protein	POPTR_0005s23100g	terminal
XM_002304748	PtpAffx.40103.1.A1_s_at	annexin-like protein RJ4	POPTR_0003s19970g	terminal
XM_002316000	PtpAffx.40192.2.A1_at	universal stress family protein	POPTR_0010s15410g	terminal
XM_002319450	PtpAffx.4042.1.S1_at	hypothetical protein	POPTR_0013s01110g	terminal
XM_002314349	PtpAffx.4083.1.S1_at	hypothetical protein	POPTR_0010s01790g	terminal
XM_002309944	PtpAffx.4085.3.S1_s_at	annexin-like protein RJ4	POPTR_0007s05490g	terminal
XM_002309789	PtpAffx.4085.5.A1_at	serine/threonine protein kinase	POPTR_0007s02390g	terminal
	PtpAffx.40916.1.S1_at	---	---	terminal
XM_002318701	PtpAffx.4106.1.A1_s_at	phosphoesterase family protein	POPTR_0012s10110g	terminal
	PtpAffx.41268.1.S1_at	hypothetical protein	POPTR_0014s05910g	terminal
XM_002321167	PtpAffx.41412.1.A1_at	hypothetical protein	POPTR_0014s16700g	terminal
XM_002321076	PtpAffx.4170.3.S1_at	hypothetical protein	POPTR_0014s14830g	terminal
XM_002322220	PtpAffx.41946.1.A1_at	hypothetical protein	POPTR_0015s10810g	terminal
XM_002323643	PtpAffx.42005.1.A1_s_at	hypothetical protein	POPTR_0016s14520g	terminal
	PtpAffx.42065.1.S1_at	putative cinnamoyl-CoA reductase family protein	POPTR_0009s06270g	terminal
XM_002314109	PtpAffx.42120.1.A1_at	pentatricopeptide repeat-containing family protein	POPTR_0009s04310g	terminal
XM_002321548	PtpAffx.42172.1.S1_at	armadillo/beta-catenin repeat family protein	POPTR_0015s08550g	terminal
XM_002300725	PtpAffx.42299.2.A1_at	hypothetical protein	POPTR_0002s03530g	terminal
XM_002313234	PtpAffx.42720.1.S1_s_at	dihydropyrimidinase family protein	POPTR_0009s07200g	terminal
	PtpAffx.42787.1.S1_at	---	---	terminal
XM_002299371	PtpAffx.42822.1.A1_at	hypothetical protein	POPTR_0001s11800g	terminal
XM_002311982	PtpAffx.4290.2.A1_at	chorismate synthase family protein	POPTR_0008s04040g	terminal
	PtpAffx.43214.1.S1_at	---	---	terminal
	PtpAffx.43226.1.A1_at	---	---	terminal
XM_002316881	PtpAffx.4325.1.S1_at	no apical meristem family protein	POPTR_0011s12400g	terminal
XM_002314453	PtpAffx.43257.1.S1_s_at	hypothetical protein	POPTR_0010s07960g	terminal
XM_002325598	PtpAffx.43500.1.A1_at	hypothetical protein	POPTR_0019s15190g	terminal
XM_002312059	PtpAffx.43571.1.S1_at	glycosyl transferase family 2 family protein	POPTR_0008s05580g	terminal
	PtpAffx.43603.1.A1_at	hypothetical protein	POPTR_0005s01910g	terminal
XM_002298480	PtpAffx.43993.1.S1_at	Peroxidase 63 precursor family protein	POPTR_0001s34660g	terminal
XM_002312663	PtpAffx.44007.1.A1_a_at	hypothetical protein	POPTR_0008s19730g	terminal
XM_002309268	PtpAffx.44055.1.S1_at	hypothetical protein	POPTR_0006s20690g	terminal
XM_002315163	PtpAffx.44174.1.A1_at	prenylated rab acceptor family protein	POPTR_0010s20550g	terminal
XM_002300000	PtpAffx.4470.10.S1_a_at	hypothetical protein	POPTR_0001s34960g	terminal
XM_002317173	PtpAffx.44748.1.S1_s_at	hypothetical protein	POPTR_0011s00470g	terminal
XM_002311236	PtpAffx.44975.1.A1_at	hypothetical protein	POPTR_0008s07890g	terminal
XM_002300974	PtpAffx.45149.1.S1_at	hypothetical protein	POPTR_0002s08830g	terminal
XM_002321366	PtpAffx.45383.2.A1_a_at	hypothetical protein	POPTR_0015s01500g	terminal
XM_002322737	PtpAffx.454.23.A1_at	hypothetical protein	POPTR_0016s06840g	terminal
XM_002319829	PtpAffx.4558.2.A1_at	hypothetical protein	POPTR_0013s09120g	terminal
	PtpAffx.4568.7.A1_at	delta-tonoplast intrinsic family protein	POPTR_0001s18730g	terminal
	PtpAffx.45825.1.A1_at	---	---	terminal
	PtpAffx.45880.1.A1_at	hypothetical protein	POPTR_0005s17640g	terminal
XM_002301138	PtpAffx.4593.1.S1_at	hypothetical protein	POPTR_0002s12620g	terminal
XM_002315149	PtpAffx.46068.1.A1_a_at	hypothetical protein	POPTR_0010s20230g	terminal
XM_002309253	PtpAffx.4636.1.A1_at	zinc finger family protein	POPTR_0006s20970g	terminal
XM_002312966	PtpAffx.46365.1.A1_at	hypothetical protein	POPTR_0009s12890g	terminal
XM_002323226	PtpAffx.467.1.S1_s_at	Calmodulin-like family protein	POPTR_0016s04040g	terminal
	PtpAffx.4687.2.S1_s_at	hypothetical protein /// hypothetical protein	POPTR_0012s07270g /// POPTR_0015s07640g	terminal
XM_002316390	PtpAffx.46971.1.S1_at	hypothetical protein	POPTR_0010s26170g	terminal
XM_002304040	PtpAffx.47044.1.S1_at	hypothetical protein	POPTR_0003s01620g	terminal
	PtpAffx.4711.4.A1_at	hypothetical protein	POPTR_0001s24350g	terminal
	PtpAffx.47196.1.A1_at	leucine-rich repeat family protein	POPTR_0011s16660g	terminal
	PtpAffx.4769.1.A1_at	---	---	terminal
XM_002307791	PtpAffx.47827.1.S1_at	spindle checkpoint family protein	POPTR_0005s27970g	terminal
XM_002322478	PtpAffx.47904.1.S1_at	hypothetical protein	POPTR_0016s01110g	terminal
XM_002311167	PtpAffx.47974.1.S1_at	hypothetical protein	POPTR_0008s06450g	terminal
	PtpAffx.48092.1.S1_at	---	---	terminal
XM_002325540	PtpAffx.4817.1.S1_at	hypothetical protein	POPTR_0019s11870g	terminal
XM_002313855	PtpAffx.4820.1.A1_s_at	arabinogalactan protein 9	POPTR_0009s09530g	terminal
	PtpAffx.48224.1.S1_at	hypothetical protein	POPTR_0004s21990g	terminal
XM_002303871	PtpAffx.48236.1.S1_at	hypothetical protein	POPTR_0003s20100g	terminal
	PtpAffx.48242.1.S1_at	hypothetical protein	POPTR_0007s11410g	terminal
XM_002312204	PtpAffx.48262.1.A1_at	hypothetical protein	POPTR_0008s08480g	terminal
	PtpAffx.48319.1.S1_at	---	---	terminal
	PtpAffx.48344.2.S1_at	---	---	terminal
XM_002312921	PtpAffx.48549.1.A1_at	hypothetical protein	POPTR_0009s13790g	terminal
XM_002303677	PtpAffx.4862.1.S1_a_at	haloacid dehalogenase-like hydrolase family protein	POPTR_0003s15330g	terminal
XM_002300811	PtpAffx.4864.1.A1_at	hypothetical protein	POPTR_0002s05400g	terminal
XM_002318975	PtpAffx.4868.2.S1_at	hypothetical protein	POPTR_0013s02260g	terminal
	PtpAffx.4868.3.S1_at	hypothetical protein	POPTR_0005s03320g	terminal
XM_002314992	PtpAffx.48775.2.S1_at	19S proteosome subunit 9 family protein	POPTR_0010s17140g	terminal
XM_002304081	PtpAffx.48817.2.A1_a_at	oligouridylate-binding family protein	POPTR_0003s06680g	terminal
XM_002319465	PtpAffx.49061.1.S1_s_at	putative Rab geranylgeranyl transferase type II beta subunit family protein	POPTR_0013s01400g	terminal
XM_002301980	PtpAffx.4946.2.S1_at	bZIP transcription factor family protein	POPTR_0002s03330g	terminal
XM_002314364	PtpAffx.4953.1.A1_at	hydroxyproline-rich glycoprotein	POPTR_0010s03290g	terminal
XM_002309014	PtpAffx.49826.1.A1_at	PDE1 SUPPRESSOR 1 family protein	POPTR_0006s08420g	terminal
XM_002305804	PtpAffx.50149.1.A1_at	hypothetical protein	POPTR_0004s09470g	terminal
	PtpAffx.50307.1.A1_at	---	---	terminal
XM_002313465	PtpAffx.50438.1.A1_at	kelch repeat-containing family protein	POPTR_0009s02200g	terminal
	PtpAffx.50507.1.A1_s_at	ATP synthase subunit H family protein	POPTR_0011s09510g	terminal
XM_002306153	PtpAffx.50702.1.A1_at	26S proteasome regulatory subunit S3 family protein	POPTR_0004s18270g	terminal
XM_002298424	PtpAffx.50778.1.A1_at	hypothetical protein	POPTR_0001s28040g	terminal
	PtpAffx.50797.1.A1_at	hypothetical protein	POPTR_0011s09880g	terminal
	PtpAffx.50946.4.S1_a_at	hypothetical protein	POPTR_0013s06450g	terminal
	PtpAffx.5104.1.A1_at	---	---	terminal
XM_002317159	PtpAffx.51715.1.S1_at	hypothetical protein	POPTR_0011s00770g	terminal
XM_002316784	PtpAffx.5179.3.S1_a_at	hypothetical protein	POPTR_0011s07260g	terminal
XM_002312103	PtpAffx.51877.1.S1_at	LIM domain-containing family protein	POPTR_0008s06400g	terminal
XM_002325135	PtpAffx.51952.1.S1_at	ubiquitin family protein	POPTR_0018s12340g	terminal
	PtpAffx.52061.1.S1_at	---	---	terminal
	PtpAffx.52191.1.S1_at	---	---	terminal
XM_002308668	PtpAffx.5224.1.A1_at	putative WRKY transcription factor family protein	POPTR_0006s27950g	terminal
XM_002303224	PtpAffx.5227.1.A1_s_at	glutaredoxin family protein	POPTR_0003s05940g	terminal
	PtpAffx.52271.1.A1_at	---	---	terminal
XM_002302634	PtpAffx.52306.1.A1_at	hypothetical protein	POPTR_0002s17930g	terminal
XM_002316368	PtpAffx.52359.1.S1_at	hypothetical protein	POPTR_0010s23690g	terminal
XM_002309512	PtpAffx.52630.1.A1_at	aquaporin TIP4.1 family protein	POPTR_0006s25620g	terminal
XM_002325698	PtpAffx.52635.1.A1_a_at	defensin-like family protein	POPTR_0019s00760g	terminal
XM_002308897	PtpAffx.5269.5.S1_s_at	Transcription initiation factor IIB-1 family protein	POPTR_0006s04700g	terminal
	PtpAffx.52967.1.A1_at	---	---	terminal
XM_002307834	PtpAffx.53470.1.S1_at	fumarylacetoacetase family protein	POPTR_0006s01080g	terminal
XM_002303602	PtpAffx.53565.2.A1_a_at	hypothetical protein	POPTR_0003s13800g	terminal
XM_002317433	PtpAffx.53711.3.S1_at	hypothetical protein	POPTR_0011s11380g	terminal
XM_002324871	PtpAffx.53903.1.S1_s_at	hypothetical protein	POPTR_0018s02430g	terminal
XM_002324237	PtpAffx.54081.1.A1_at	hypothetical protein	POPTR_0018s01260g	terminal
XM_002314406	PtpAffx.54186.2.S1_s_at	HISTIDINE-CONTAINING PHOSPHOTRANSMITTER 3 family protein	POPTR_0010s02780g	terminal
XM_002309492	PtpAffx.5423.2.A1_a_at	hypothetical protein	POPTR_0006s25170g	terminal
XM_002310529	PtpAffx.5435.2.S1_a_at	hypothetical protein	POPTR_0007s05500g	terminal
XM_002309313	PtpAffx.5439.1.S1_at	hypothetical protein	POPTR_0006s19770g	terminal
	PtpAffx.54408.1.S1_at	---	---	terminal
XM_002318974	PtpAffx.54530.1.S1_s_at	hypothetical protein	POPTR_0013s02240g	terminal
XM_002321841	PtpAffx.54562.1.A1_at	hypothetical protein	POPTR_0015s13830g	terminal
XM_002312916	PtpAffx.5465.4.A1_at	hypothetical protein	POPTR_0009s13890g	terminal
	PtpAffx.54666.1.S1_at	---	---	terminal
XM_002317984	PtpAffx.5467.1.A1_at	hypothetical protein	POPTR_0012s07820g	terminal
XM_002305447	PtpAffx.54780.1.A1_a_at	hypothetical protein	POPTR_0004s17490g	terminal
XM_002311892	PtpAffx.54796.1.S1_at	hypothetical protein	POPTR_0008s01520g	terminal
XM_002298950	PtpAffx.5522.1.A1_at	hypothetical protein	POPTR_0001s45840g	terminal
XM_002308955	PtpAffx.5539.1.S1_at	hypothetical protein	POPTR_0006s07000g	terminal
XM_002302315	PtpAffx.5545.3.S1_at	auxin-responsive family protein	POPTR_0002s10880g	terminal
XM_002303208	PtpAffx.56.1.S1_at	hypothetical protein	POPTR_0003s06360g	terminal
XM_002302233	PtpAffx.5626.4.S1_a_at	Transcription factor TGA7 family protein	POPTR_0002s09130g	terminal
XM_002321346	PtpAffx.5661.2.S1_s_at	hypothetical protein	POPTR_0015s01050g	terminal
	PtpAffx.56704.1.A1_at	CwfJ-like family protein	POPTR_0006s15670g	terminal
XM_002324778	PtpAffx.56712.1.A1_at	hypothetical protein	POPTR_0018s00710g	terminal
XM_002319084	PtpAffx.56737.1.A1_at	WD-40 repeat family protein	POPTR_0013s04640g	terminal
XM_002325312	PtpAffx.56737.2.A1_at	WD-40 repeat family protein	POPTR_0019s03850g	terminal
	PtpAffx.56901.1.A1_at	hypothetical protein	POPTR_0006s01780g	terminal
	PtpAffx.56902.1.A1_at	hypothetical protein	POPTR_0003s09760g	terminal
XM_002307675	PtpAffx.57163.1.A1_at	glycosyl hydrolase family 9 family protein	POPTR_0005s25890g	terminal
XM_002310816	PtpAffx.57186.1.A1_at	GDP-mannose 4 family protein	POPTR_0007s13960g	terminal
XM_002315922	PtpAffx.572.2.S1_at	DNA-binding protein RAV2	POPTR_0010s13930g	terminal
	PtpAffx.57260.1.S1_at	xyloglucan:xyloglucosyl transferase family protein	POPTR_0004s02030g	terminal
XM_002298122	PtpAffx.57369.1.A1_at	strictosidine synthase family protein	POPTR_0001s22160g	terminal
	PtpAffx.5746.2.S1_x_at	hypothetical protein	POPTR_0015s07010g	terminal
XM_002300486	PtpAffx.5753.1.S1_at	copper chaperone-related family protein	POPTR_0001s45670g	terminal
XM_002306844	PtpAffx.57594.1.S1_s_at	hypothetical protein	POPTR_0005s25090g	terminal
	PtpAffx.58004.1.S1_at	hypothetical protein	POPTR_0006s29390g	terminal
XM_002317757	PtpAffx.58064.1.S1_at	hypothetical protein	POPTR_0012s02570g	terminal
XM_002312415	PtpAffx.58139.1.S1_at	hypothetical protein	POPTR_0008s13190g	terminal
	PtpAffx.5817.2.S1_at	hypothetical protein	POPTR_0005s11150g	terminal
XM_002323660	PtpAffx.5845.1.S1_at	phosphoglycerate mutase family protein	POPTR_0016s14950g	terminal
XM_002309903	PtpAffx.58727.2.S1_at	hypothetical protein	POPTR_0007s04700g	terminal
	PtpAffx.5875.2.A1_a_at	hypothetical protein	POPTR_0006s22060g	terminal
	PtpAffx.58838.1.A1_at	---	---	terminal
XM_002315274	PtpAffx.5888.1.A1_a_at	putative adenosine kinase family protein	POPTR_0010s23120g	terminal
XM_002317648	PtpAffx.5894.1.A1_s_at	subtilase family protein	POPTR_0011s15890g	terminal
XM_002298854	PtpAffx.5902.1.S1_s_at	zinc finger family protein	POPTR_0001s38090g	terminal
XM_002301716	PtpAffx.5903.1.A1_a_at	brassinosteroid-regulated family protein	POPTR_0002s23730g	terminal
XM_002305784	PtpAffx.5905.1.S1_a_at	DARK INDUCIBLE 9 family protein	POPTR_0004s09820g	terminal
	PtpAffx.5906.5.A1_at	---	---	terminal
XM_002312068	PtpAffx.5919.1.A1_a_at	B-type cell cycle switch protein ccs52B	POPTR_0008s05770g	terminal
	PtpAffx.5960.1.A1_a_at	hypothetical protein	POPTR_0015s06880g	terminal
XM_002304592	PtpAffx.59676.1.S1_at	3-beta-hydroxysteroid-delta(8) family protein	POPTR_0003s15880g	terminal
XM_002319517	PtpAffx.59939.1.S1_at	HEME ACTIVATED protein 5C	POPTR_0013s02580g	terminal
XM_002324826	PtpAffx.60070.1.S1_at	hypothetical protein	POPTR_0018s01770g	terminal
XM_002301504	PtpAffx.6058.2.S1_at	mitochondrial aldehyde dehydrogenase family protein	POPTR_0002s19060g	terminal
XM_002303494	PtpAffx.60882.1.S1_at	hypothetical protein	POPTR_0003s11440g	terminal
XM_002298221	PtpAffx.609.2.S1_s_at	60S ribosomal protein L28	POPTR_0001s19490g	terminal
	PtpAffx.6101.1.S1_a_at	hypothetical protein	POPTR_0005s05950g	terminal
XM_002310404	PtpAffx.61544.1.A1_at	FARNESYLTRANSFERASE A family protein	POPTR_0007s02070g	terminal
XM_002312279	PtpAffx.61572.2.S1_a_at	Galactokinase family protein	POPTR_0008s10240g	terminal
XM_002318587	PtpAffx.61725.1.S1_s_at	myb family transcription factor family protein	POPTR_0012s07560g	terminal
XM_002322705	PtpAffx.61857.1.S1_at	hypothetical protein	POPTR_0016s06110g	terminal
XM_002311878	PtpAffx.6302.1.S1_s_at	hypothetical protein	POPTR_0008s01000g	terminal
XM_002317166	PtpAffx.63036.1.A1_at	F-box family protein	POPTR_0011s00560g	terminal
XM_002308520	PtpAffx.63160.1.A1_s_at	hypothetical protein	POPTR_0006s24460g	terminal
XM_002309456	PtpAffx.63358.2.S1_a_at	hypothetical protein	POPTR_0006s24330g	terminal
XM_002316695	PtpAffx.63487.1.A1_a_at	cytochrome b561-related family protein	POPTR_0011s02680g	terminal
	PtpAffx.63505.1.S1_s_at	hypothetical protein	POPTR_0013s11060g	terminal
XM_002309295	PtpAffx.63543.1.A1_at	hypothetical protein	POPTR_0006s20130g	terminal
XM_002323596	PtpAffx.63756.1.A1_s_at	hypothetical protein	POPTR_0016s13500g	terminal
	PtpAffx.63827.2.A1_at	---	---	terminal
	PtpAffx.63950.1.S1_at	---	---	terminal
XM_002299468	PtpAffx.64102.1.S1_s_at	reticulon family protein	POPTR_0001s10040g	terminal
XM_002301552	PtpAffx.6452.1.S1_at	hypothetical protein	POPTR_0002s22050g	terminal
XM_002311263	PtpAffx.64674.1.S1_s_at	hypothetical protein	POPTR_0008s08520g	terminal
XM_002300390	PtpAffx.6498.1.S1_at	hypothetical protein	POPTR_0001s38710g	terminal
XM_002298939	PtpAffx.65038.1.A1_at	hypothetical protein	POPTR_0001s45490g	terminal
XM_002305976	PtpAffx.65229.1.A1_at	hypothetical protein	POPTR_0004s14270g	terminal
XM_002316961	PtpAffx.65641.1.A1_at	hypothetical protein	POPTR_0011s14080g	terminal
XM_002316883	PtpAffx.65925.1.A1_at	no apical meristem family protein	POPTR_0011s12420g	terminal
XM_002301915	PtpAffx.66132.1.S1_a_at	zinc finger family protein	POPTR_0002s01890g	terminal
	PtpAffx.66774.1.S1_at	hypothetical protein	POPTR_0005s20390g	terminal
XM_002314090	PtpAffx.67102.1.S1_at	transformer serine/arginine-rich ribonucleoprotein	POPTR_0009s04640g	terminal
XM_002320487	PtpAffx.67228.1.S1_s_at	hypothetical protein	POPTR_0014s16580g	terminal
	PtpAffx.67669.1.A1_at	---	---	terminal
XM_002305694	PtpAffx.68429.1.S1_at	hypothetical protein	POPTR_0004s05920g	terminal
XM_002323123	PtpAffx.6864.1.S1_at	hypothetical protein	POPTR_0016s01470g	terminal
	PtpAffx.68897.1.A1_at	---	---	terminal
XM_002305315	PtpAffx.69019.1.A1_at	peroxidase family protein	POPTR_0004s14240g	terminal
XM_002314120	PtpAffx.69512.1.A1_at	hypothetical protein	POPTR_0009s04100g	terminal
XM_002308919	PtpAffx.69786.1.S1_at	cellulose synthase family protein	POPTR_0006s05110g	terminal
	PtpAffx.70032.1.A1_at	---	---	terminal
XM_002301244	PtpAffx.70110.1.A1_at	hypothetical protein	POPTR_0002s14750g	terminal
	PtpAffx.70192.2.A1_at	---	---	terminal
XM_002320205	PtpAffx.70214.1.A1_at	hypothetical protein	POPTR_0014s05920g	terminal
XM_002299140	PtpAffx.70418.1.A1_at	hypothetical protein	POPTR_0001s07080g	terminal
XM_002324321	PtpAffx.70456.1.A1_at	ABC1 family protein	POPTR_0018s03080g	terminal
XM_002299832	PtpAffx.7050.1.S1_at	hypothetical protein	POPTR_0001s24840g	terminal
XM_002313336	PtpAffx.71300.1.S1_at	hypothetical protein	POPTR_0009s05230g	terminal
	PtpAffx.71388.1.S1_at	paired amphipathic helix repeat-containing family protein	POPTR_0008s19650g	terminal
	PtpAffx.71461.1.A1_at	---	---	terminal
	PtpAffx.7148.4.A1_at	---	---	terminal
	PtpAffx.7156.1.A1_at	sodium transporter family protein	POPTR_0018s13210g	terminal
XM_002310033	PtpAffx.7190.2.A1_at	zinc finger family protein	POPTR_0007s07600g	terminal
XM_002318849	PtpAffx.72029.1.A1_at	Monocopper oxidase-like protein SKS1 precursor	POPTR_0012s14670g	terminal
	PtpAffx.7208.1.A1_at	---	---	terminal
XM_002323718	PtpAffx.7251.2.S1_at	hypothetical protein	POPTR_0017s07850g	terminal
XM_002307592	PtpAffx.72771.1.S1_at	glycosyl transferase family 8 family protein	POPTR_0005s24040g	terminal
XM_002304697	PtpAffx.730.1.A1_at	DNAJ heat shock N-terminal domain-containing family protein	POPTR_0003s18190g	terminal
XM_002309994	PtpAffx.7308.1.S1_a_at	GTP-binding family protein	POPTR_0007s06600g	terminal
XM_002313910	PtpAffx.7369.1.A1_at	hypothetical protein	POPTR_0009s08510g	terminal
XM_002323174	PtpAffx.7393.3.S1_a_at	zinc finger family protein	POPTR_0016s02910g	terminal
XM_002304513	PtpAffx.74101.1.A1_at	WRKY transcription factor 53 family protein	POPTR_0003s13840g	terminal
XM_002300669	PtpAffx.7414.1.S1_at	ER lumen protein retaining receptor	POPTR_0002s02390g	terminal
XM_002299615	PtpAffx.74405.1.S1_at	ubiquitin-associated domain-containing family protein	POPTR_0001s23240g	terminal
XM_002325086	PtpAffx.7454.1.S1_s_at	cellulose synthase family protein	POPTR_0018s11290g	terminal
XM_002319212	PtpAffx.74657.1.S1_s_at	hypothetical protein	POPTR_0013s07630g	terminal
XM_002315727	PtpAffx.74993.1.S1_at	GCN5-related N-acetyltransferase family protein	POPTR_0010s09570g	terminal
XM_002320092	PtpAffx.75018.1.S1_at	hypothetical protein	POPTR_0014s07860g	terminal
XM_002301516	PtpAffx.7536.3.A1_a_at	transport family protein	POPTR_0002s18820g	terminal
XM_002302836	PtpAffx.7567.1.S1_at	aspartic endopeptidase family protein	POPTR_0002s21340g	terminal
XM_002309900	PtpAffx.76101.1.A1_a_at	RNA polymerase II transcriptional coactivator KIWI family protein	POPTR_0007s04620g	terminal
XM_002316758	PtpAffx.7625.4.S1_a_at	Malate dehydrogenase family protein	POPTR_0011s09860g	terminal
XM_002300233	PtpAffx.76713.1.S1_at	zinc finger family protein	POPTR_0001s30140g	terminal
XM_002309175	PtpAffx.772.1.A1_s_at	N-METHYLTRANSFERASE 1 family protein	POPTR_0006s14950g	terminal
XM_002303902	PtpAffx.77528.2.A1_at	hypothetical protein	POPTR_0003s19410g	terminal
XM_002298189	PtpAffx.7753.1.A1_a_at	hypothetical protein	POPTR_0001s18540g	terminal
XM_002309659	PtpAffx.7785.1.A1_at	CONSTANS-like protein 2	POPTR_0006s28350g	terminal
XM_002301016	PtpAffx.78493.1.S1_s_at	hypothetical protein	POPTR_0002s09690g	terminal
XM_002304736	PtpAffx.78608.1.S1_at	NAD-dependent glycerol-3-phosphate dehydrogenase family protein	POPTR_0003s20260g	terminal
XM_002320596	PtpAffx.7932.3.S1_at	hypothetical protein	POPTR_0014s18320g	terminal
XM_002314136	PtpAffx.79409.1.S1_s_at	scarecrow transcription factor family protein	POPTR_0009s03790g	terminal
XM_002318806	PtpAffx.79594.1.S1_s_at	hypothetical protein	POPTR_0012s13780g	terminal
XM_002298791	PtpAffx.796.1.A1_at	aspartic protease family protein	POPTR_0001s36700g	terminal
XM_002310375	PtpAffx.79778.1.S1_at	hypothetical protein	POPTR_0007s01200g	terminal
XM_002308593	PtpAffx.79896.1.A1_at	hypothetical protein	POPTR_0006s26160g	terminal
XM_002311348	PtpAffx.80616.1.A1_at	peptidyl-prolyl cis-trans isomerase cyclophilin-type family protein	POPTR_0008s10530g	terminal
XM_002320025	PtpAffx.80799.1.A1_a_at	hypothetical protein	POPTR_0014s06500g	terminal
XM_002301256	PtpAffx.80799.2.S1_at	hypothetical protein	POPTR_0002s14900g	terminal
XM_002305891	PtpAffx.80804.1.S1_s_at	glutamate decarboxylase 1 family protein	POPTR_0004s07350g	terminal
XM_002318045	PtpAffx.8093.1.S1_at	hypothetical protein	POPTR_0012s08990g	terminal
XM_002318140	PtpAffx.80967.1.S1_at	hypothetical protein	POPTR_0012s11030g	terminal
XM_002302190	PtpAffx.81040.1.A1_s_at	replication factor C 36 kDA family protein	POPTR_0002s08170g	terminal
XM_002313296	PtpAffx.8152.2.A1_at	hypothetical protein	POPTR_0009s05920g	terminal
XM_002297968	PtpAffx.82116.1.A1_a_at	hypothetical protein	POPTR_0001s10030g	terminal
XM_002315484	PtpAffx.82170.1.A1_at	hypothetical protein	POPTR_0010s01730g	terminal
XM_002325925	PtpAffx.82173.1.A1_at	hypothetical protein	POPTR_0019s10670g	terminal
XM_002307354	PtpAffx.82511.1.A1_at	hypothetical protein	POPTR_0005s16690g	terminal
XM_002324615	PtpAffx.82539.1.A1_at	CBL-interacting protein kinase 24	POPTR_0018s13050g	terminal
XM_002320412	PtpAffx.82764.1.A1_s_at	hypothetical protein	POPTR_0014s14720g	terminal
XM_002305047	PtpAffx.82851.1.S1_at	hypothetical protein	POPTR_0004s05420g	terminal
XM_002301886	PtpAffx.82941.1.A1_at	small nuclear ribonucleoprotein D3	POPTR_0002s01120g	terminal
XM_002319166	PtpAffx.83548.1.S1_at	phenylalanyl-tRNA synthetase beta chain family protein	POPTR_0013s06440g	terminal
XM_002313552	PtpAffx.8403.2.A1_a_at	hypothetical protein	POPTR_0009s16720g	terminal
XM_002317547	PtpAffx.84852.1.A1_at	hypothetical protein	POPTR_0011s13930g	terminal
XM_002300037	PtpAffx.84964.1.A1_at	hypothetical protein	POPTR_0001s36070g	terminal
XM_002314820	PtpAffx.8551.1.A1_at	hypothetical protein	POPTR_0010s13330g	terminal
XM_002306218	PtpAffx.85677.1.S1_at	ABC transporter family protein	POPTR_0005s06530g	terminal
XM_002300749	PtpAffx.85909.1.S1_at	hypothetical protein	POPTR_0002s04190g	terminal
XM_002317194	PtpAffx.86.1.S1_at	hypothetical protein	POPTR_0011s04620g	terminal
XM_002315185	PtpAffx.87135.1.A1_at	hypothetical protein	POPTR_0010s21120g	terminal
XM_002323848	PtpAffx.8719.1.S1_at	hypothetical protein	POPTR_0017s12580g	terminal
XM_002303943	PtpAffx.87578.1.S1_at	zinc finger family protein	POPTR_0003s20780g	terminal
XM_002314709	PtpAffx.87589.1.S1_s_at	zinc finger family protein	POPTR_0010s10940g	terminal
XM_002301908	PtpAffx.87677.1.S1_at	hypothetical protein	POPTR_0002s01680g	terminal
XM_002320909	PtpAffx.88563.1.A1_at	hypothetical protein	POPTR_0014s10930g	terminal
XM_002316997	PtpAffx.88663.1.A1_at	hypothetical protein	POPTR_0011s15050g	terminal
XM_002299305	PtpAffx.88710.1.A1_at	hypothetical protein	POPTR_0001s13130g	terminal
XM_002307249	PtpAffx.88847.1.A1_s_at	hypothetical protein	POPTR_0005s18580g	terminal
XM_002308237	PtpAffx.88991.1.A1_at	hypothetical protein	POPTR_0006s14780g	terminal
XM_002325368	PtpAffx.89175.1.A1_s_at	thioredoxin-like 7 family protein	POPTR_0019s04750g	terminal
XM_002312478	PtpAffx.89303.1.A1_at	myb family transcription factor family protein	POPTR_0008s14790g	terminal
XM_002306271	PtpAffx.89588.1.S1_at	hypothetical protein	POPTR_0005s07650g	terminal
XM_002302264	PtpAffx.8981.1.S1_at	thioredoxin-related family protein	POPTR_0002s09780g	terminal
XM_002315734	PtpAffx.90149.1.A1_at	hypothetical protein	POPTR_0010s09790g	terminal
XM_002312135	PtpAffx.90182.1.S1_at	hypothetical protein	POPTR_0008s07150g	terminal
XM_002303484	PtpAffx.90186.1.S1_s_at	monocopper oxidase precursor family protein	POPTR_0003s11220g	terminal
XM_002314597	PtpAffx.9055.2.S1_s_at	hypothetical protein	POPTR_0010s08290g	terminal
XM_002301605	PtpAffx.9076.1.A1_at	hypothetical protein	POPTR_0002s23320g	terminal
XM_002322735	PtpAffx.90898.1.S1_at	hypothetical protein	POPTR_0016s06740g	terminal
XM_002310324	PtpAffx.91907.1.S1_at	hypothetical protein	POPTR_0007s15300g	terminal
XM_002321325	PtpAffx.91912.1.S1_at	60S acidic ribosomal protein P1	POPTR_0015s00700g	terminal
XM_002309203	PtpAffx.91950.1.S1_at	zinc finger family protein	POPTR_0006s15970g	terminal
XM_002308124	PtpAffx.9216.1.S1_at	hypothetical protein	POPTR_0006s08620g	terminal
XM_002297964	PtpAffx.92306.1.S1_at	calcium-dependent protein kinase 1	POPTR_0001s10070g	terminal
XM_002315041	PtpAffx.924.1.A1_at	inosine monophosphate dehydrogenase family protein	POPTR_0010s18080g	terminal
XM_002306327	PtpAffx.9290.1.S1_at	WRKY transcription factor 13 family protein	POPTR_0005s08860g	terminal
XM_002305635	PtpAffx.93186.1.S1_at	DNA-binding bromodomain-containing family protein	POPTR_0004s03710g	terminal
XM_002321651	PtpAffx.93659.1.S1_s_at	aspartyl aminopeptidase family protein	POPTR_0015s10480g	terminal
XM_002303019	PtpAffx.93749.1.S1_at	hypothetical protein	POPTR_0002s24700g	terminal
XM_002297786	PtpAffx.9433.1.A1_at	pectate lyase family protein	POPTR_0001s14240g	terminal
XM_002298479	PtpAffx.94481.1.S1_s_at	zinc finger family protein	POPTR_0001s34610g	terminal
XM_002326059	PtpAffx.9494.1.S1_at	hypothetical protein	POPTR_0019s14440g	terminal
XM_002319063	PtpAffx.95030.1.A1_at	hypothetical protein	POPTR_0013s04240g	terminal
XM_002315791	PtpAffx.95178.1.A1_at	pentatricopeptide repeat-containing family protein	POPTR_0010s10890g	terminal
XM_002307767	PtpAffx.95493.1.A1_s_at	phosphatase 2C family protein	POPTR_0005s27510g	terminal
XM_002307001	PtpAffx.95606.1.A1_at	hypothetical protein	POPTR_0005s06600g	terminal
XM_002309502	PtpAffx.9623.3.A1_at	class III HD-Zip family protein	POPTR_0006s25390g	terminal
XM_002318083	PtpAffx.97783.1.S1_at	aspartyl aminopeptidase family protein	POPTR_0012s09710g	terminal
XM_002306726	PtpAffx.996.3.S1_a_at	aldo/keto reductase family protein	POPTR_0005s22850g	terminal
XM_002306857	PtpAffx.99667.1.S1_s_at	beta-galactosidase family protein	POPTR_0005s25410g	terminal
XM_002325134	PtpAffx.99791.1.A1_at	40S ribosomal protein S11-2	POPTR_0018s12330g	terminal
XM_006370519	Ptp.101.1.S1_at	hypothetical protein	POPTR_0001s44000g	terminal
XM_002311094	Ptp.1013.1.S1_at	hypothetical protein	POPTR_0008s04730g	terminal
---	Ptp.1044.1.S1_at	---	---	terminal
XM_002307552	Ptp.105.1.S1_s_at	splicing factor Prp18 family protein	POPTR_0005s23220g	terminal
XM_002325359	Ptp.1116.1.A1_at	aquaporin SIP1.2 family protein	POPTR_0019s04640g	terminal
XM_002323657	Ptp.1132.1.S1_at	hypothetical protein	POPTR_0016s14890g	terminal
XM_002310179	Ptp.1161.1.S1_s_at	hypothetical protein	POPTR_0007s12630g	terminal
---	Ptp.1175.1.A1_at	---	---	terminal
XM_006381662	Ptp.1178.1.A1_at	lactoylglutathione lyase family protein	POPTR_0006s16370g	terminal
XM_002311571	Ptp.12.1.A1_at	hypothetical protein	POPTR_0008s14910g	terminal
---	Ptp.121.1.S1_at	---	---	terminal
---	Ptp.1214.1.A1_at	---	---	terminal
XM_002316260	Ptp.1245.1.S1_at	methionyl-tRNA synthetase family protein	POPTR_0010s21430g	terminal
XM_002321753 /// XM_006374533 /// XM_006374534	Ptp.1287.2.S1_s_at	Ras-related protein RHA1	POPTR_0015s12470g	terminal
---	Ptp.1331.1.A1_at	---	---	terminal
XM_002303693	Ptp.1368.1.A1_a_at	hypothetical protein	POPTR_0003s15670g	terminal
XM_002316998	Ptp.1379.1.S1_at	GA family protein	POPTR_0011s15080g	terminal
XM_002301987	Ptp.1383.1.A1_s_at	pfkB-type carbohydrate kinase family protein	POPTR_0002s03540g	terminal
XM_002316251	Ptp.1398.1.S1_at	Triosephosphate isomerase family protein	POPTR_0010s21100g	terminal
XM_002322427	Ptp.1412.1.A1_at	ADP-ribosylation factor family protein	POPTR_0015s13270g	terminal
XM_002299012	Ptp.1433.1.S1_at	hypothetical protein	POPTR_0001s47020g	terminal
XM_006382883 /// XM_006382884	Ptp.1450.1.S1_at	hypothetical protein	POPTR_0005s09300g	terminal
XM_002323122	Ptp.146.1.S1_at	hypothetical protein	POPTR_0016s01450g	terminal
---	Ptp.1483.2.A1_at	---	---	terminal
XM_002314162	Ptp.1486.1.S1_s_at	RESPONSIVE TO HIGH LIGHT 41 family protein	POPTR_0009s03280g	terminal
XM_002320913	Ptp.1497.1.S1_s_at	S-adenosylmethionine synthetase 1 family protein	POPTR_0014s11000g	terminal
XM_002312930	Ptp.1500.1.A1_at	putative MYB transcription factor family protein	POPTR_0009s13640g	terminal
XM_006368572	Ptp.1505.1.S1_a_at	hypothetical protein	POPTR_0001s06700g	terminal
XM_002325890 /// XM_006371225	Ptp.1512.1.S1_s_at	hypothetical protein	POPTR_0019s08610g	terminal
XM_002304181	Ptp.1518.1.A1_a_at	homeobox-leucine zipper family protein	POPTR_0003s04860g	terminal
---	Ptp.1530.1.S1_x_at	---	---	terminal
XM_002304548	Ptp.154.1.S1_at	LOB domain protein 3	POPTR_0003s14880g	terminal
---	Ptp.1541.1.S1_at	---	---	terminal
XM_002304324	Ptp.1566.1.S1_at	26S proteasome regulatory subunit family protein	POPTR_0003s09720g	terminal
XM_006389437	Ptp.157.1.S1_s_at	elongation factor 1-gamma 1 family protein	POPTR_0022s00410g	terminal
---	Ptp.1830.1.A1_at	---	---	terminal
---	Ptp.184.1.A1_at	---	---	terminal
XM_002320839	Ptp.1843.1.A1_at	pyridoxine 5'-phosphate oxidase-related family protein	POPTR_0014s09620g	terminal
XM_002322742	Ptp.1851.1.S1_x_at	hypothetical protein	POPTR_0016s06950g	terminal
XM_002308697	Ptp.1856.1.A1_at	hypothetical protein	POPTR_0006s00270g	terminal
XM_006375211 /// XM_006375212	Ptp.1865.1.A1_at	Protein transport protein SEC61 beta subunit	POPTR_0014s05810g	terminal
XM_002308098	Ptp.2115.1.S1_at	prefoldin-related KE2 family protein	POPTR_0006s07950g	terminal
XM_006383061 /// XM_006387543	Ptp.2121.2.S1_x_at	ribosomal protein L2 /// hypothetical protein	POPTR_0005s11780g /// POPTR_0789s00210g	terminal
XM_002301884	Ptp.2130.1.S1_s_at	catalase family protein	POPTR_0002s01080g	terminal
XM_002303753	Ptp.2138.1.S1_s_at	hypothetical protein	POPTR_0003s16960g	terminal
XM_006374397 /// XM_006374398 /// XM_006374399 /// XM_006374400 /// XM_006374401 /// XM_006374402	Ptp.2159.1.S1_s_at	Chlorophyll a-b binding protein 4	POPTR_0015s07340g	terminal
XM_006373457	Ptp.2301.1.A1_at	phosphogluconate dehydrogenase family protein	POPTR_0017s14470g	terminal
XM_006386763	Ptp.2311.1.S1_at	hypothetical protein	POPTR_0002s22600g	terminal
---	Ptp.2317.1.S1_at	---	---	terminal
XM_002310210	Ptp.2324.1.A1_s_at	hypothetical protein	POPTR_0007s13060g	terminal
XM_002313596 /// XM_006379281	Ptp.2329.1.S1_s_at	beta-D-glucan exohydrolase family protein	POPTR_0009s15590g	terminal
XM_002324167	Ptp.2342.1.A1_s_at	small MutS related domain-containing family protein	POPTR_0018s08370g	terminal
XM_002308192 /// XM_002322958 /// XM_006381184	Ptp.2348.2.S1_s_at	hypothetical protein /// hypothetical protein	POPTR_0006s10320g /// POPTR_0016s12720g	terminal
XM_002308912	Ptp.2359.2.S1_s_at	hypothetical protein	POPTR_0006s05000g	terminal
XM_002303242	Ptp.2390.1.A1_at	glycine-rich family protein	POPTR_0003s05520g	terminal
XM_002302003	Ptp.2415.1.A1_s_at	hypothetical protein	POPTR_0002s03810g	terminal
---	Ptp.2427.1.A1_at	---	---	terminal
XM_002312363	Ptp.2437.1.S1_at	hypothetical protein	POPTR_0008s11980g	terminal
---	Ptp.2455.1.S1_at	---	---	terminal
XM_002319040	Ptp.2463.1.S1_a_at	HEV1.2 family protein	POPTR_0013s03890g	terminal
---	Ptp.2466.1.S1_at	---	---	terminal
XM_002325332	Ptp.249.1.S1_at	O-linked N-acetyl glucosamine transferase family protein	POPTR_0019s04230g	terminal
XM_006373312	Ptp.2572.1.S1_at	hypothetical protein	POPTR_0017s131801g	terminal
XM_006369031	Ptp.2588.2.S1_at	transcription factor EREBP-like family protein	POPTR_0001s16400g	terminal
XM_002313333	Ptp.26.1.S1_at	hypothetical protein	POPTR_0009s05250g	terminal
XM_002314611 /// XM_006378294 /// XM_006378295	Ptp.2611.2.A1_a_at	hypothetical protein	POPTR_0010s08670g	terminal
XM_006382838	Ptp.2615.1.S1_s_at	hypothetical protein	POPTR_0005s07770g	terminal
---	Ptp.262.1.S1_at	---	---	terminal
XM_006377942	Ptp.2623.1.S1_at	hypothetical protein	POPTR_0011s17150g	terminal
XM_002298550	Ptp.2628.1.A2_at	glucose-6-phosphate 1-dehydrogenase family protein	POPTR_0001s36160g	terminal
XM_002305528	Ptp.2633.1.S1_at	glyoxalase I homolog family protein	POPTR_0004s01320g	terminal
XM_006385352	Ptp.2644.1.S1_s_at	clathrin adaptor complex small chain family protein	POPTR_0003s04200g	terminal
---	Ptp.265.1.S1_at	---	---	terminal
XM_002303919	Ptp.2653.1.S1_a_at	cysteine proteinase inhibitor	POPTR_0003s19140g	terminal
XM_002317814	Ptp.2661.1.S1_at	hypothetical protein	POPTR_0012s00440g	terminal
---	Ptp.2786.1.S1_at	---	---	terminal
---	Ptp.279.1.A1_at	---	---	terminal
XM_006374546 /// XM_006374547	Ptp.28.1.A1_at	hypothetical protein /// hypothetical protein	POPTR_0015s12650g /// POPTR_0015s12660g	terminal
---	Ptp.2808.1.S1_at	---	---	terminal
---	Ptp.2815.1.S1_at	---	---	terminal
XM_002320026	Ptp.2825.1.S1_s_at	hypothetical protein	POPTR_0014s06570g	terminal
XM_002315187	Ptp.2834.1.S1_s_at	hypothetical protein	POPTR_0010s21140g	terminal
XM_002311786	Ptp.284.1.A1_at	hypothetical protein	POPTR_0008s20480g	terminal
XM_002305535	Ptp.2850.1.S1_at	starch synthase family protein	POPTR_0004s01410g	terminal
XM_006376371	Ptp.2864.2.S1_at	hypothetical protein	POPTR_0013s13000g	terminal
XM_006385163	Ptp.2868.1.S1_at	hypothetical protein	POPTR_0003s01770g	terminal
XM_002298331	Ptp.2888.1.S1_at	hypothetical protein	POPTR_0001s24390g	terminal
XM_002317104	Ptp.2906.1.S1_at	hypothetical protein	POPTR_0011s01410g	terminal
---	Ptp.2913.1.A1_at	---	---	terminal
XM_006381120	Ptp.2920.1.S1_at	histone H2A family protein	POPTR_0006s08230g	terminal
XM_002305203	Ptp.2956.2.S1_at	hypothetical protein	POPTR_0004s07950g	terminal
XM_002314374	Ptp.2962.1.A1_a_at	hypothetical protein	POPTR_0010s03190g	terminal
XM_002301531	Ptp.3001.2.A1_s_at	hypothetical protein	POPTR_0002s22440g	terminal
XM_002301320	Ptp.3014.1.A1_s_at	lipase class 3 family protein	POPTR_0002s16060g	terminal
XM_002325602	Ptp.336.1.S1_at	trans-cinnamate 4-monooxygenase family protein	POPTR_0019s15110g	terminal
---	Ptp.3370.1.S1_at	---	---	terminal
---	Ptp.3374.1.S1_at	---	---	terminal
XM_002318606	Ptp.3381.1.S1_at	ribonuclease 3 family protein	POPTR_0012s07980g	terminal
---	Ptp.3397.1.S1_at	---	---	terminal
XM_006375268	Ptp.34.1.A1_at	phosphomannomutase family protein	POPTR_0014s07630g	terminal
---	Ptp.3431.1.S1_at	---	---	terminal
---	Ptp.3437.1.S1_at	---	---	terminal
XM_002307251	Ptp.3441.1.S1_at	hypothetical protein	POPTR_0005s18630g	terminal
XM_002312675 /// XM_006379966	Ptp.3452.1.A1_s_at	hypothetical protein	POPTR_0008s19980g	terminal
---	Ptp.3463.1.S1_at	---	---	terminal
---	Ptp.3470.1.S1_at	---	---	terminal
XM_002301083 /// XM_006386397	Ptp.3475.1.S1_at	SABRE family protein	POPTR_0002s11130g	terminal
---	Ptp.348.1.S1_at	---	---	terminal
---	Ptp.3488.1.S1_at	---	---	terminal
XM_002306476	Ptp.3496.1.S1_at	hypothetical protein	POPTR_0005s19200g	terminal
---	Ptp.3500.1.S1_at	---	---	terminal
XM_006386367	Ptp.3507.2.S1_at	leucine-rich repeat transmembrane protein kinase	POPTR_0002s10700g	terminal
---	Ptp.3524.1.S1_at	---	---	terminal
---	Ptp.3550.1.S1_at	---	---	terminal
---	Ptp.357.1.S1_at	---	---	terminal
XM_002310507 /// XM_006380338	Ptp.3932.1.S1_at	hypothetical protein	POPTR_0007s04840g	terminal
---	Ptp.394.1.A1_at	---	---	terminal
XM_002325063	Ptp.3950.1.S1_at	hypothetical protein	POPTR_0018s10890g	terminal
XM_002298689	Ptp.396.1.A1_at	transducin family protein	POPTR_0001s31400g	terminal
XM_002313647	Ptp.3969.1.S1_s_at	hypothetical protein	POPTR_0009s14340g	terminal
---	Ptp.3977.1.S1_at	---	---	terminal
---	Ptp.3987.1.S1_at	---	---	terminal
XM_002307414	Ptp.40.1.S1_at	Proteasome subunit beta type 3-2 family protein	POPTR_0005s20270g	terminal
XM_006378083	Ptp.400.2.A1_at	hypothetical protein	POPTR_0010s03980g	terminal
XM_002301767	Ptp.401.1.S1_at	hypothetical protein	POPTR_0002s24790g	terminal
XM_002311611	Ptp.4024.2.A1_at	ATP sulfurylase family protein	POPTR_0008s15880g	terminal
---	Ptp.403.2.A1_at	---	---	terminal
XM_002313409	Ptp.4034.2.S1_x_at	osmotin-like family protein	POPTR_0009s03410g	terminal
XM_002321095	Ptp.4041.1.S1_at	hypothetical protein	POPTR_0014s15280g	terminal
XM_002318298	Ptp.4046.2.S1_at	60S ribosomal protein L19-1	POPTR_0012s03450g	terminal
XM_002325393	Ptp.4067.1.S1_at	hypothetical protein	POPTR_0019s05360g	terminal
XM_002326004	Ptp.4069.1.A1_at	hypothetical protein	POPTR_0019s12360g	terminal
XM_002321692	Ptp.4070.1.S1_at	glutamate 1-semialdehyde aminotransferase family protein	POPTR_0015s11320g	terminal
XM_002313106 /// XM_006379122	Ptp.4075.1.S1_at	hypothetical protein	POPTR_0009s09990g	terminal
XM_002301800	Ptp.4121.1.S1_s_at	hypothetical protein	POPTR_0002s25620g	terminal
---	Ptp.4129.1.S1_at	---	---	terminal
XM_002299723	Ptp.413.1.S1_at	SNF7 family protein	POPTR_0001s19530g	terminal
XM_002300635 /// XM_002301896	Ptp.4141.1.S1_at	hypothetical protein /// prolyl oligopeptidase family protein	POPTR_0002s01530g /// POPTR_0002s01540g	terminal
XM_002323161	Ptp.4143.1.S1_s_at	ubiquitin-conjugating enzyme family protein	POPTR_0016s02550g	terminal
XM_006371875	Ptp.4153.1.S1_at	zinc finger family protein	POPTR_0018s06490g	terminal
---	Ptp.4162.1.S1_at	---	---	terminal
XM_002301765	Ptp.4164.1.S1_at	wound-responsive family protein	POPTR_0002s24770g	terminal
XM_006377598	Ptp.4170.1.S1_at	hypothetical protein	POPTR_0011s09870g	terminal
XM_002316065	Ptp.4201.1.S1_s_at	hypothetical protein	POPTR_0010s16860g	terminal
---	Ptp.4207.1.A1_at	---	---	terminal
XM_002311389	Ptp.4215.1.S1_at	MutT/nudix family protein	POPTR_0008s11340g	terminal
---	Ptp.4241.1.S1_at	---	---	terminal
---	Ptp.4249.1.S1_at	---	---	terminal
XM_006386874	Ptp.4256.1.S1_at	hypothetical protein	POPTR_0002s26400g	terminal
XM_002300934	Ptp.4264.1.S1_at	Proteasome subunit beta type 3-2 family protein	POPTR_0002s08130g	terminal
---	Ptp.4269.2.A1_at	---	---	terminal
XM_002300137 /// XM_006369739	Ptp.4282.3.S1_at	hypothetical protein	POPTR_0001s32200g	terminal
XM_002316944 /// XM_006377775 /// XM_006377776	Ptp.4415.1.S1_at	hypothetical protein	POPTR_0011s13810g	terminal
XM_002316944 /// XM_006377775 /// XM_006377776	Ptp.4415.1.S1_x_at	hypothetical protein	POPTR_0011s13810g	terminal
XM_002313368	Ptp.4416.1.S1_at	hypothetical protein	POPTR_0009s04500g	terminal
XM_002318938	Ptp.4417.1.S1_at	hypothetical protein	POPTR_0013s01420g	terminal
---	Ptp.54.1.S1_at	---	---	terminal
---	Ptp.5407.1.S1_at	---	---	terminal
---	Ptp.5417.1.S1_a_at	---	---	terminal
XM_002322945 /// XM_006373928	Ptp.5417.2.S1_at	hypothetical protein	POPTR_0016s12370g	terminal
---	Ptp.5418.1.S1_at	---	---	terminal
XM_002297990 /// XM_002304469 /// XM_006368700	Ptp.5420.1.S1_s_at	hypothetical protein /// peptidase M1 family protein	POPTR_0001s09600g /// POPTR_0003s12960g	terminal
XM_002309196	Ptp.5434.1.A1_at	hypothetical protein	POPTR_0006s15780g	terminal
XM_002320077 /// XM_006375268	Ptp.5436.1.S1_s_at	hypothetical protein /// phosphomannomutase family protein	POPTR_0014s07610g /// POPTR_0014s07630g	terminal
XM_002319212	Ptp.5482.1.S1_at	hypothetical protein	POPTR_0013s07630g	terminal
XM_002323031	Ptp.5489.2.A1_a_at	kinase family protein	POPTR_0016s14240g	terminal
XM_002309622	Ptp.5492.3.S1_s_at	hypothetical protein	POPTR_0006s27630g	terminal
XM_006374776	Ptp.5493.1.S1_s_at	hypothetical protein	POPTR_0014s01910g	terminal
XM_006381426	Ptp.5496.1.S1_at	hypothetical protein	POPTR_0006s13320g	terminal
---	Ptp.551.1.S1_at	---	---	terminal
XM_002302798	Ptp.5510.1.S1_at	hypothetical protein	POPTR_0002s22290g	terminal
---	Ptp.5511.2.A1_at	---	---	terminal
XM_002318841	Ptp.5517.1.S1_a_at	fasciclin-like AGP 15 family protein	POPTR_0012s14510g	terminal
---	Ptp.5520.1.S1_at	---	---	terminal
---	Ptp.5530.1.S1_s_at	---	---	terminal
---	Ptp.5531.1.S1_at	---	---	terminal
XM_006381523	Ptp.5533.1.S1_at	20 kDa chaperonin family protein	POPTR_0006s14080g	terminal
XM_002303588 /// XM_006385726	Ptp.5534.1.A1_s_at	hypothetical protein	POPTR_0003s13600g	terminal
---	Ptp.5534.2.S1_at	---	---	terminal
XM_002322201	Ptp.5538.1.S1_s_at	hypothetical protein	POPTR_0015s10490g	terminal
---	Ptp.5551.1.S1_at	---	---	terminal
XM_006383539 /// XM_006383540 /// XM_006383541	Ptp.556.1.A1_s_at	hypothetical protein	POPTR_0005s20690g	terminal
---	Ptp.5567.2.A1_at	---	---	terminal
XM_002301704	Ptp.5568.1.S1_at	hypothetical protein	POPTR_0002s23560g	terminal
---	Ptp.5577.2.S1_at	---	---	terminal
XM_002299753	Ptp.5580.1.S1_s_at	hypothetical protein	POPTR_0001s26260g	terminal
---	Ptp.5581.1.S1_at	---	---	terminal
XM_002300342 /// XM_006369941	Ptp.5582.1.S1_s_at	hypothetical protein	POPTR_0001s37580g	terminal
XM_002308067 /// XM_006381084	Ptp.5583.1.S1_a_at	hypothetical protein	POPTR_0006s07290g	terminal
XM_002308067 /// XM_006381084	Ptp.5583.2.S1_at	hypothetical protein	POPTR_0006s07290g	terminal
XM_006382443	Ptp.5584.1.S1_s_at	hypothetical protein	POPTR_0005s02780g	terminal
XM_006373380 /// XM_006373381	Ptp.5586.1.S1_s_at	chaperonin family protein	POPTR_0017s13810g	terminal
---	Ptp.591.1.S1_at	---	---	terminal
---	Ptp.591.1.S1_at	---	---	terminal
---	Ptp.5915.1.S1_at	---	---	terminal
---	Ptp.5915.1.S1_at	---	---	terminal
XM_006384692	Ptp.5917.1.A1_at	hypothetical protein	POPTR_0004s20790g	terminal
XM_006384692	Ptp.5917.1.A1_at	hypothetical protein	POPTR_0004s20790g	terminal
XM_006380592	Ptp.5919.2.S1_a_at	hydrolase family protein	POPTR_0007s10200g	terminal
XM_006380592	Ptp.5919.2.S1_a_at	hydrolase family protein	POPTR_0007s10200g	terminal
---	Ptp.5925.1.S1_s_at	---	---	terminal
---	Ptp.5925.1.S1_s_at	---	---	terminal
XM_002324694 /// XM_006381910	Ptp.5931.1.S1_at	hypothetical protein /// hypothetical protein	POPTR_0006s22630g /// POPTR_0018s07520g	terminal
XM_002324694 /// XM_006381910	Ptp.5931.1.S1_at	hypothetical protein /// hypothetical protein	POPTR_0006s22630g /// POPTR_0018s07520g	terminal
XM_002323734 /// XM_006372995	Ptp.594.2.A1_a_at	26S proteasome regulatory subunit family protein	POPTR_0017s08150g	terminal
XM_002323734 /// XM_006372995	Ptp.594.2.A1_a_at	26S proteasome regulatory subunit family protein	POPTR_0017s08150g	terminal
XM_002320704 /// XM_006375252	Ptp.5950.1.S1_s_at	hypothetical protein	POPTR_0014s06830g	terminal
XM_002320704 /// XM_006375252	Ptp.5950.1.S1_s_at	hypothetical protein	POPTR_0014s06830g	terminal
XM_002307198	Ptp.5959.1.A1_at	O2 evolving complex 33kD family protein	POPTR_0005s13860g	terminal
XM_002307198	Ptp.5959.1.A1_at	O2 evolving complex 33kD family protein	POPTR_0005s13860g	terminal
---	Ptp.5960.1.S1_at	---	---	terminal
---	Ptp.5960.1.S1_at	---	---	terminal
XM_002316309	Ptp.5963.1.S1_s_at	mitochondrial substrate carrier family protein	POPTR_0010s22490g	terminal
XM_002316309	Ptp.5963.1.S1_s_at	mitochondrial substrate carrier family protein	POPTR_0010s22490g	terminal
---	Ptp.5968.1.A1_at	---	---	terminal

## Sheet: SH7
RefSeq.Transcript.ID	ProbeID	Gene Title	Gene Symbol (v 2.0)	Gene type
XM_002297841	PtpAffx.75787.2.A1_at	RAP2.6/AP2 domain-containing transcription factor family protein	POPTR_0001s12990g	superhub
XM_002317488	PtpAffx.209991.1.S1_at	late embryogenesis abundant protein-related / LEA protein-related	POPTR_0011s12560g	hub
XM_002324444	Ptp.7376.1.S1_a_at	xyloglucan endo-1 family protein /// xyloglucan endo-1 family protein	POPTR_0018s10330g	hub
XM_002308946	PtpAffx.13062.4.S1_a_at	ein3-binding f-box protein 4 /// f-box family protein	POPTR_0006s06770g	hub
XM_002305968	PtpAffx.132345.1.A1_s_at	Cell division control protein 2 1	POPTR_0004s14080g	hub
XM_002327156	PtpAffx.14620.1.S1_at	gibberellin-regulated family protein	POPTR_0014s02030g	hub
---	Ptp.6280.1.S1_at	hypothetical protein	POPTR_0015s06810g	terminal
---	Ptp.7670.1.S1_at	hypothetical protein	POPTR_0015s08650g	terminal
---	Ptp.7808.1.S1_at	WD-40 repeat family protein	POPTR_0016s12590g	terminal
---	Ptp.798.1.A1_at	60S ribosomal protein L26B	POPTR_0005s08430g	terminal
---	PtpAffx.14248.1.S1_at	hypothetical protein	POPTR_0013s13240g	terminal
---	PtpAffx.22829.1.A1_at	hypothetical protein	POPTR_0011s14600g	terminal
---	PtpAffx.25097.1.A1_at	hypothetical protein	POPTR_0009s12850g	terminal
XM_002297717	PtpAffx.200141.1.S1_at	hypothetical protein	POPTR_0001s06250g	terminal
XM_002297906	PtpAffx.200327.1.S1_at	hypothetical protein	POPTR_0001s11490g	terminal
XM_002298480	PtpAffx.43993.1.S1_at	Peroxidase 63 precursor family protein	POPTR_0001s34660g	terminal
XM_002298602	Ptp.8122.1.S1_at	hypothetical protein /// hypothetical protein	POPTR_0001s33500g /// POPTR_0001s33520g	terminal
XM_002299123	PtpAffx.200078.1.S1_at	hypothetical protein	POPTR_0001s03290g	terminal
XM_002299766	PtpAffx.49926.1.A1_at	hypothetical protein	POPTR_0001s25960g	terminal
XM_002299898	PtpAffx.75695.1.A1_at	hypothetical protein	POPTR_0001s27110g	terminal
XM_002300343	XM_002300343		POPTR_0001s37670g	terminal
XM_002300524	PtpAffx.23797.2.S1_at	FATTY ACID HYDROXYLASE 1 family protein	POPTR_0001s46810g	terminal
XM_002301133	PtpAffx.15726.2.S1_at	dehydration responsive element binding family protein	POPTR_0002s12550g	terminal
XM_002302142	PtpAffx.26405.2.A1_at	F-box family protein	POPTR_0002s06880g	terminal
XM_002302181	PtpAffx.201842.1.S1_at	zinc finger family protein	POPTR_0002s07810g	terminal
XM_002302760	PtpAffx.202404.1.S1_at	zinc finger family protein	POPTR_0002s19040g	terminal
XM_002303600	PtpAffx.203295.1.S1_s_at	high mobility group family protein	POPTR_0003s13780g	terminal
XM_002303874	PtpAffx.45509.1.S1_s_at	hypothetical protein	POPTR_0003s20080g	terminal
XM_002304189	Ptp.5495.1.S1_at	Profilin 3 family protein	POPTR_0003s04610g	terminal
XM_002304592	PtpAffx.59676.1.S1_at	3-beta-hydroxysteroid-delta(8) family protein	POPTR_0003s15880g	terminal
XM_002305361	PtpAffx.10717.2.S1_at	40S ribosomal protein S19	POPTR_0004s11780g	terminal
XM_002305748	PtpAffx.203882.1.S1_x_at	hypothetical protein	POPTR_0004s04590g	terminal
XM_002305838	PtpAffx.69424.1.A1_at	hypothetical protein	POPTR_0004s08580g	terminal
XM_002306565	PtpAffx.205507.1.S1_at	galactosyltransferase family protein	POPTR_0005s16310g	terminal
XM_002306972	PtpAffx.2056.1.A1_at	hypothetical protein	POPTR_0005s28030g	terminal
XM_002307175	PtpAffx.205295.1.S1_at	RWP-RK domain-containing family protein	POPTR_0005s10400g	terminal
XM_002307224	PtpAffx.205349.1.S1_at	hypothetical protein	POPTR_0005s18060g	terminal
XM_002307249	PtpAffx.88847.1.A1_s_at	hypothetical protein	POPTR_0005s18580g	terminal
XM_002308886	PtpAffx.206101.1.S1_s_at	phosphate translocator-related family protein	POPTR_0006s04520g	terminal
XM_002308997	PtpAffx.206215.1.S1_at	kinase family protein	POPTR_0006s08020g	terminal
XM_002309944	PtpAffx.4085.3.S1_s_at	annexin-like protein RJ4	POPTR_0007s05490g	terminal
XM_002310074	Ptp.6713.1.S1_x_at	hypothetical protein	POPTR_0007s08580g	terminal
XM_002310529	PtpAffx.5435.2.S1_at	hypothetical protein	POPTR_0007s05500g	terminal
XM_002310679	PtpAffx.21099.1.S1_s_at	APETAL2-like family protein	POPTR_0007s10780g	terminal
XM_002310686	Ptp.1370.1.S1_s_at	hypothetical protein	POPTR_0007s10940g	terminal
XM_002311167	PtpAffx.47974.1.S1_at	hypothetical protein	POPTR_0008s06450g	terminal
XM_002311892	PtpAffx.54796.1.S1_at	hypothetical protein	POPTR_0008s01520g	terminal
XM_002312221	PtpAffx.207869.1.S1_at	SET domain-containing family protein	POPTR_0008s08900g	terminal
XM_002312794	PtpAffx.204401.1.S1_at	E2F transcription factor-1 family protein	POPTR_0009s16350g	terminal
XM_002314349	PtpAffx.4083.1.S1_at	hypothetical protein	POPTR_0010s01790g	terminal
XM_002314746	PtpAffx.67495.1.S1_at	hypothetical protein	POPTR_0010s11660g	terminal
XM_002315065	PtpAffx.209224.1.S1_at	hypothetical protein	POPTR_0010s18480g	terminal
XM_002316036	PtpAffx.209108.1.S1_at	hypothetical protein	POPTR_0010s16300g	terminal
XM_002316318	PtpAffx.90366.1.S1_at	hypothetical protein	POPTR_0010s22670g	terminal
XM_002316350	Ptp.5756.2.S1_at	Rab-like GTP-ase family protein	POPTR_0010s23310g	terminal
XM_002317043	PtpAffx.39424.1.S1_at	hypothetical protein	POPTR_0011s16040g	terminal
XM_002317881	Ptp.5858.1.S1_at	NADH2 dehydrogenase family protein	POPTR_0012s05350g	terminal
XM_002317934	PtpAffx.26325.1.A1_at	hypothetical protein	POPTR_0012s06920g	terminal
XM_002318335	PtpAffx.210223.1.S1_x_at	hypothetical protein	POPTR_0012s01350g	terminal
XM_002319032	Ptp.5572.1.S1_s_at	hypothetical protein	POPTR_0013s03710g	terminal
XM_002319425	PtpAffx.210830.1.S1_s_at	glucan endo-1 family protein	POPTR_0013s00510g	terminal
XM_002321143	PtpAffx.211911.1.S1_s_at	hypothetical protein	POPTR_0014s16230g	terminal
XM_002321225	Ptp.4344.1.S1_at	pore protein 24K chain	POPTR_0014s17940g	terminal
XM_002321463	PtpAffx.212691.1.S1_at	hypothetical protein	POPTR_0015s04130g	terminal
XM_002322633	Ptp.4556.1.S1_s_at	hypothetical protein	POPTR_0016s04600g	terminal
XM_002322995	PtpAffx.213683.1.S1_at	hypothetical protein	POPTR_0016s13520g	terminal
XM_002323327	Ptp.6540.1.S1_at	hypothetical protein	POPTR_0016s06690g	terminal
XM_002323643	PtpAffx.42005.1.A1_s_at	hypothetical protein	POPTR_0016s14520g	terminal
XM_002323809	PtpAffx.140937.1.A1_at	hypothetical protein	POPTR_0017s11710g	terminal
XM_002323870	PtpAffx.10834.1.A1_at	hypothetical protein	POPTR_0017s13090g	terminal
XM_002324198	PtpAffx.225056.1.S1_at	hypothetical protein	POPTR_0018s00490g	terminal
XM_002324839	PtpAffx.214210.1.S1_at	hypothetical protein	POPTR_0018s01980g	terminal
XM_002325135	PtpAffx.51952.1.S1_at	ubiquitin family protein	POPTR_0018s12340g	terminal
XM_002325185	PtpAffx.13062.1.A1_s_at	hypothetical protein	POPTR_0018s13070g	terminal
XM_002325489	Ptp.2341.1.S1_at	hypothetical protein	POPTR_0019s10490g	terminal
XM_002325598	PtpAffx.43500.1.A1_at	hypothetical protein	POPTR_0019s15190g	terminal
---	Ptp.3181.1.S1_at	---	---	terminal
---	Ptp.3579.1.S1_at	---	---	terminal
---	Ptp.4351.1.S1_at	---	---	terminal
---	Ptp.7141.1.A1_at	---	---	terminal
---	Ptp.8088.1.S1_at	---	---	terminal
---	PtpAffx.11649.1.A1_at	---	---	terminal
---	PtpAffx.127430.1.A1_at	---	---	terminal
---	PtpAffx.154184.1.A1_at	hypothetical protein	POPTR_0005s12710g	terminal
---	PtpAffx.202825.1.S1_at	hypothetical protein	POPTR_0003s01700g	terminal
---	PtpAffx.24788.1.A1_at	---	---	terminal
---	PtpAffx.48344.2.S1_at	---	---	terminal
---	PtpAffx.52967.1.A1_at	---	---	terminal
---	PtpAffx.86734.1.S1_at	---	---	terminal
---	PtpAffx.98933.1.S1_at	---	---	terminal
---	PtpAffx.99482.1.A1_at	---	---	terminal
XM_002297946	XM_002297946	hypothetical protein	POPTR_0001s10500g	terminal
XM_002300019	PtpAffx.92915.1.S1_s_at	hypothetical protein /// hypothetical protein	POPTR_0001s22950g /// POPTR_0001s35310g	terminal
XM_002301328	Ptp.509.1.S1_at	hypothetical protein	POPTR_0002s16230g	terminal
XM_002301374	PtpAffx.202266.1.S1_at	hypothetical protein	POPTR_0002s17230g	terminal
XM_002301552	PtpAffx.6452.1.S1_at	hypothetical protein	POPTR_0002s22050g	terminal
XM_002302128	PtpAffx.65180.2.A1_at	hypothetical protein	POPTR_0002s06620g	terminal
XM_002303758	PtpAffx.2901.4.S1_a_at	GPI-anchored protein precursor	POPTR_0003s17090g	terminal
XM_002304178	PtpAffx.22996.1.A1_at	hypothetical protein	POPTR_0003s04970g	terminal
XM_002304571	PtpAffx.26833.1.A1_s_at	hypothetical protein	POPTR_0003s15410g	terminal
XM_002305783	PtpAffx.203923.1.S1_at	hypothetical protein	POPTR_0004s09850g	terminal
XM_002306073	PtpAffx.11898.1.A1_at	hypothetical protein	POPTR_0004s16280g	terminal
XM_002306244	PtpAffx.2179.2.S1_at	hypothetical protein	POPTR_0005s07060g	terminal
XM_002307016	Ptp.2895.1.A1_at	hypothetical protein	POPTR_0005s06970g	terminal
XM_002307354	PtpAffx.82511.1.A1_at	hypothetical protein	POPTR_0005s16690g	terminal
XM_002308593	PtpAffx.79896.1.A1_at	hypothetical protein	POPTR_0006s26160g	terminal
	PtpAffx.115091.1.A1_at	hypothetical protein	POPTR_0007s04250g	terminal
	PtpAffx.152473.1.S1_at	hypothetical protein	POPTR_0007s12480g	terminal
	PtpAffx.10652.1.S1_at	hypothetical protein	POPTR_0009s11870g	terminal
	PtpAffx.218769.1.S1_s_at	short-chain dehydrogenase/reductase family protein	POPTR_0010s06240g	terminal
	PtpAffx.153303.1.A1_at	hypothetical protein	POPTR_0011s04460g	terminal
	PtpAffx.154758.1.S1_at	phospholipase/carboxylesterase family protein	POPTR_0011s00760g	terminal
	PtpAffx.211536.1.S1_at	SKP1 INTERACTING PARTNER 4 family protein	POPTR_0014s07890g	terminal
	PtpAffx.224884.1.S1_at	hypothetical protein	POPTR_0014s12770g	terminal
	PtpAffx.50700.1.S1_s_at	zinc finger family protein	POPTR_0016s05410g	terminal
	PtpAffx.63756.1.A1_s_at	hypothetical protein	POPTR_0016s13500g	terminal
	PtpAffx.214567.1.S1_s_at	hypothetical protein	POPTR_0018s12790g	terminal
	PtpAffx.212466.1.S1_at	DECREASED DNA METHYLATION 1 family protein	POPTR_0019s15030g	terminal
---	Ptp.1023.1.A1_at	hypothetical protein	POPTR_0006s11660g	terminal
---	Ptp.1269.1.S1_at	---	---	terminal
---	Ptp.1463.2.S1_s_at	---	---	terminal
---	Ptp.194.1.A1_s_at	hypothetical protein	POPTR_0010s130602g	terminal
---	Ptp.301.1.A1_at	---	---	terminal
---	Ptp.3465.2.S1_s_at	chloroplast cystathionine beta lyase family protein	POPTR_0016s03770g	terminal
---	Ptp.3921.1.S1_s_at	putative protein phosphatase	POPTR_0017s00870g	terminal
---	Ptp.4228.1.S1_at	---	---	terminal
---	Ptp.4623.1.S1_at	hypothetical protein	POPTR_0002s03550g	terminal
---	Ptp.4758.2.A1_at	---	---	terminal
---	Ptp.4997.2.A1_s_at	hypothetical protein	POPTR_0014s12680g	terminal
---	Ptp.5474.1.S1_at	hypothetical protein	POPTR_0004s00800g	terminal
---	Ptp.5632.3.S1_at	---	---	terminal
---	Ptp.5900.2.S1_a_at	hypothetical protein	POPTR_0005s10780g	terminal
---	Ptp.6464.1.S1_at	hypothetical protein	POPTR_0003s07470g	terminal
---	Ptp.7752.1.S1_at	hypothetical protein	POPTR_0012s05400g	terminal
---	Ptp.8006.1.S1_at	hypothetical protein	POPTR_0018s07360g	terminal
---	Ptp.8006.1.S1_s_at	hypothetical protein	POPTR_0018s07360g	terminal
---	PtpAffx.102441.1.S1_s_at	hypothetical protein	POPTR_0001s37470g	terminal
---	PtpAffx.10359.1.S1_at	hypothetical protein	POPTR_0015s11300g	terminal
---	PtpAffx.107787.1.A1_at	hypothetical protein	POPTR_0005s06050g	terminal
---	PtpAffx.109766.1.S1_at	hypothetical protein	POPTR_0001s41400g	terminal
---	PtpAffx.112078.1.A1_at	---	---	terminal
---	PtpAffx.11839.1.A1_s_at	hypothetical protein	POPTR_0014s13480g	terminal
---	PtpAffx.123989.1.S1_at	---	---	terminal
---	PtpAffx.127447.1.S1_at	hypothetical protein	POPTR_0007s12540g	terminal
---	PtpAffx.1352.5.S1_at	hypothetical protein	POPTR_0013s13100g	terminal
---	PtpAffx.13675.1.A1_at	---	---	terminal
---	PtpAffx.136990.1.S1_at	acid phosphatase survival protein SurE	POPTR_0003s04320g	terminal
---	PtpAffx.140305.1.A1_at	---	---	terminal
---	PtpAffx.149073.1.A1_at	---	---	terminal
---	PtpAffx.159172.2.S1_at	hypothetical protein	POPTR_0016s03500g	terminal
---	PtpAffx.210823.1.S1_at	hypothetical protein	POPTR_0013s00270g	terminal
---	PtpAffx.2438.2.A1_at	hypothetical protein	POPTR_0011s04990g	terminal
---	PtpAffx.29996.1.S1_at	hypothetical protein	POPTR_0003s08370g	terminal
---	PtpAffx.33061.1.A1_at	---	---	terminal
---	PtpAffx.42065.1.S1_at	putative cinnamoyl-CoA reductase family protein	POPTR_0009s06270g	terminal
---	PtpAffx.56902.1.A1_at	hypothetical protein	POPTR_0003s09760g	terminal
---	PtpAffx.58838.1.A1_at	---	---	terminal
---	PtpAffx.63827.2.A1_at	---	---	terminal
---	PtpAffx.67669.1.A1_at	---	---	terminal
---	PtpAffx.75871.1.A1_at	hypothetical protein	POPTR_0003s05800g	terminal
---	PtpAffx.79004.1.S1_at	---	---	terminal
---	PtpAffx.8045.1.S1_s_at	hypothetical protein	POPTR_0001s40310g	terminal
---	PtpAffx.84333.1.A1_at	---	---	terminal
---	PtpAffx.85486.1.S1_at	---	---	terminal
---	PtpAffx.922.3.S1_at	hypothetical protein	POPTR_0015s080101g	terminal
---	PtpAffx.9498.2.S1_at	hypothetical protein	POPTR_0010s13380g	terminal
---	PtpAffx.99486.1.S1_at	---	---	terminal
XM_002297775	PtpAffx.54386.1.A1_s_at	PUTATIVE TYPE 1 MEMBRANE family protein	POPTR_0001s14500g	terminal
XM_002297949	Ptp.7327.1.S1_s_at	hypothetical protein	POPTR_0001s10370g	terminal
XM_002298065	PtpAffx.10485.1.A1_s_at	developmentally regulated GTP binding family protein	POPTR_0001s17030g	terminal
XM_002298067	PtpAffx.249.636.S1_at	hypothetical protein	POPTR_0001s17110g	terminal
XM_002298145	PtpAffx.108518.1.A1_at	hypothetical protein	POPTR_0001s21680g	terminal
XM_002298263	PtpAffx.13692.1.A1_at	THUMP domain-containing family protein	POPTR_0001s26170g	terminal
XM_002298509	PtpAffx.152038.1.S1_at	hypothetical protein	POPTR_0001s35410g	terminal
XM_002298579	PtpAffx.35988.3.S1_a_at	hypothetical protein	POPTR_0001s33970g	terminal
XM_002298767	Ptp.603.1.A1_at	hypothetical protein	POPTR_0001s29370g	terminal
XM_002298950	PtpAffx.5522.1.A1_at	hypothetical protein	POPTR_0001s45840g	terminal
XM_002299054	PtpAffx.2152.2.S1_a_at	hypothetical protein	POPTR_0001s03810g	terminal
XM_002299248	PtpAffx.162745.1.S1_at	hypothetical protein	POPTR_0001s14280g	terminal
XM_002299468	PtpAffx.64102.1.S1_s_at	reticulon family protein	POPTR_0001s10040g	terminal
XM_002299674	PtpAffx.136498.1.S1_at	thioredoxin family protein	POPTR_0001s18400g	terminal
XM_002299675	PtpAffx.200622.1.S1_x_at	hypothetical protein	POPTR_0001s18410g	terminal
XM_002299795	PtpAffx.118533.1.S1_s_at	UNCOUPLING protein 2	POPTR_0001s25500g	terminal
XM_002299809	PtpAffx.200764.1.S1_s_at	myosin heavy chain-related family protein	POPTR_0001s25230g	terminal
XM_002300071	PtpAffx.158768.1.S1_at	hypothetical protein	POPTR_0001s33790g	terminal
XM_002300233	PtpAffx.76713.1.S1_s_at	zinc finger family protein	POPTR_0001s30140g	terminal
XM_002300306	PtpAffx.1147.2.A1_at	cell division family protein	POPTR_0001s37020g	terminal
XM_002300356	PtpAffx.60130.1.S1_at	hypothetical protein /// hypothetical protein	POPTR_0001s31790g /// POPTR_0001s37920g	terminal
XM_002300520	PtpAffx.94313.1.S1_s_at	hypothetical protein	POPTR_0001s46540g	terminal
XM_002300599	PtpAffx.201532.1.S1_at	phosphatase 2C family protein	POPTR_0002s00880g	terminal
XM_002300669	PtpAffx.7414.1.S1_at	ER lumen protein retaining receptor	POPTR_0002s02390g	terminal
XM_002300725	PtpAffx.42299.2.A1_at	hypothetical protein	POPTR_0002s03530g	terminal
XM_002300777	PtpAffx.2472.2.S1_s_at	hypothetical protein	POPTR_0002s04790g	terminal
XM_002300947	PtpAffx.85749.1.S1_at	BTB/POZ domain-containing family protein	POPTR_0002s08340g	terminal
XM_002301272	PtpAffx.220936.1.S1_at	calcium-dependent lipid-binding family protein	POPTR_0002s15190g	terminal
XM_002301406	PtpAffx.28615.1.S1_at	hypothetical protein	POPTR_0002s18020g	terminal
XM_002301420	PtpAffx.32103.2.S1_at	putative cathepsin B-like protease family protein	POPTR_0002s18500g	terminal
XM_002301467	PtpAffx.62170.1.A1_at	FKBP12 interacting family protein	POPTR_0002s19870g	terminal
XM_002301778	PtpAffx.131475.1.S1_at	auxin-responsive family protein	POPTR_0002s25080g	terminal
XM_002301793	Ptp.535.1.S1_s_at	26S protease regulatory complex subunit 4 family protein	POPTR_0002s25390g	terminal
XM_002301795	PtpAffx.19715.1.A1_at	hypothetical protein	POPTR_0002s25480g	terminal
XM_002301800	Ptp.4295.3.S1_at	hypothetical protein	POPTR_0002s25620g	terminal
XM_002301807	PtpAffx.20962.1.S1_at	hypothetical protein	POPTR_0002s25720g	terminal
XM_002301859	PtpAffx.18101.1.S1_a_at	DEAD/DEAH box helicase family protein	POPTR_0002s00540g	terminal
XM_002301973	PtpAffx.29473.1.S1_s_at	RanBPM-related family protein	POPTR_0002s03110g	terminal
XM_002302098	PtpAffx.132995.1.S1_at	pleckstrin homology domain-containing family protein	POPTR_0002s05830g	terminal
XM_002302190	PtpAffx.81040.1.A1_s_at	replication factor C 36 kDA family protein	POPTR_0002s08170g	terminal
XM_002302206	PtpAffx.24429.2.S1_at	hypothetical protein	POPTR_0002s08540g	terminal
XM_002302304	PtpAffx.78955.1.S1_at	clathrin adaptor complexes medium subunit family protein	POPTR_0002s10530g	terminal
XM_002302565	PtpAffx.128163.1.A1_at	CAAX protease family protein	POPTR_0002s16420g	terminal
XM_002302583	PtpAffx.202251.1.S1_at	hypothetical protein	POPTR_0002s16990g	terminal
XM_002302728	PtpAffx.249.292.A1_at	CP12 domain-containing family protein	POPTR_0002s19710g	terminal
XM_002302781	PtpAffx.202432.1.S1_at	NPL4 family protein	POPTR_0002s22770g	terminal
XM_002302796	PtpAffx.5749.1.A1_at	hypothetical protein	POPTR_0002s22430g	terminal
XM_002302853	PtpAffx.39117.1.S1_at	oxidoreductase family protein	POPTR_0002s23310g	terminal
XM_002303180	PtpAffx.223289.1.S1_at	zinc finger family protein	POPTR_0003s04070g	terminal
XM_002303224	PtpAffx.5227.1.A1_s_at	glutaredoxin family protein	POPTR_0003s05940g	terminal
XM_002303469	PtpAffx.13954.1.A1_at	chromodomain-helicase-DNA-binding family protein	POPTR_0003s10950g	terminal
XM_002303494	PtpAffx.60882.1.S1_at	hypothetical protein	POPTR_0003s11440g	terminal
[truncated: 197 more rows]

## Sheet: SH8
RefSeq.Transcript.ID	ProbeID	Gene Title	Gene Symbol (v 2.0)	Gene type
[truncated: 248 more rows]

[truncated: 1 more sheets: SH9]
