# Supplementary material for: Gene network analysis of poplar root transcriptome in response to drought stress identifies a PtaJAZ3PtaRAP2.6-centered hierarchical network
Source: PLoS One. 2018 Dec 12;13(12):e0208560. doi: 10.1371/journal.pone.0208560 (PMC6291141; doi:10.1371/journal.pone.0208560)
Supplement: S4 Data — (XLSX) [file pone.0208560.s011.xlsx]

## Sheet: hub1_PtaJAZ3
Data S4. Details of the terminal genes associated with the hubs connected with PtaJAZ3 and PtaRAP2.6 as shown in Figure 2.
ProbeID	Gene.Symbol	RefSeq.Transcript.ID	Gene.Title	Gene type
Ptp.5638.1.S1_at	POPTR_0005s27280g	XM_002307755	Cycline B2;4	Hubs
PtpAffx.203166.1.S1_at	POPTR_0003s11020g	XM_002304383	hypothetical protein	Terminal
PtpAffx.63358.2.S1_a_at	POPTR_0006s24330g	XM_002309456	hypothetical protein	Terminal
PtpAffx.162015.1.A1_at	POPTR_0001s29470g	XM_002300261	hypothetical protein	Terminal
PtpAffx.7298.1.A1_s_at	POPTR_0006s08540g	XM_002309020	hypothetical protein	Terminal
PtpAffx.201687.1.S1_at	POPTR_0002s04570g	XM_002300767	F-box family protein	Terminal
PtpAffx.214605.1.S1_at	POPTR_0018s13750g	XM_002324648	hypothetical protein	Terminal
PtpAffx.205737.1.S1_at	POPTR_0005s23990g	XM_002307590	F-box family protein	Terminal
PtpAffx.202044.1.S1_at	POPTR_0002s12310g	XM_002301121	cyclin A3.1 family protein	Terminal
PtpAffx.146472.1.A1_at	POPTR_0005s08000g	XM_002307068	hypothetical protein	Terminal
PtpAffx.200049.1.S1_at	POPTR_0001s04700g	XM_002299098	hypothetical protein	Terminal
PtpAffx.209436.1.S1_at	POPTR_0010s23610g	XM_002315299	putative zinc finger family protein	Terminal
PtpAffx.95150.1.A1_at	POPTR_0018s02030g	XM_002324841	hypothetical protein	Terminal
Ptp.5443.2.A1_at	POPTR_0011s02000g	XM_002317124	pyrophosphate--fructose-6-phosphate 1-phosphotransferase beta subunit family protein	Terminal
PtpAffx.210868.1.S1_s_at	POPTR_0013s01310g	XM_002319458	hypothetical protein	Terminal
PtpAffx.202742.1.S1_at	POPTR_0002s26070g	XM_002303084	hypothetical protein	Terminal
PtpAffx.201290.1.S1_at	POPTR_0001s37690g	XM_002298835	hypothetical protein	Terminal
PtpAffx.210300.1.S1_at	POPTR_0012s02690g	XM_002317764	hypothetical protein	Terminal
PtpAffx.205673.1.S1_x_at	POPTR_0005s22750g	XM_002306719	hypothetical protein	Terminal
PtpAffx.201618.1.S1_at	POPTR_0002s02890g	XM_002301962	leucine-rich repeat family protein	Terminal
PtpAffx.202902.1.S1_at	POPTR_0003s06060g	XM_002304113	hypothetical protein	Terminal
PtpAffx.30743.5.A1_at	POPTR_0013s03230g	XM_002319558	hypothetical protein	Terminal
Ptp.3052.1.S1_s_at	POPTR_0002s16740g	XM_002302577	fatty acid desaturase/cytochrome b5 fusion protein mRNA	Terminal
PtpAffx.205325.1.S1_at	POPTR_0005s13980g	XM_002307205	hypothetical protein	Terminal
PtpAffx.208620.1.S1_at	POPTR_0010s06690g	XM_002315589	hypothetical protein	Terminal
PtpAffx.202726.1.S1_at	POPTR_0002s25820g	XM_002301812	leucine-rich repeat transmembrane protein kinase	Terminal
PtpAffx.212561.1.S1_at	POPTR_0015s01190g	XM_002321351	PHD finger family protein	Terminal
PtpAffx.202648.1.S1_at	POPTR_0002s24140g	XM_002301735	hypothetical protein	Terminal
PtpAffx.36865.1.A1_at	POPTR_0019s12310g	XM_002325556	fasciclin-like arabinogalactan-protein 9	Terminal
PtpAffx.27339.1.S1_a_at	POPTR_0005s25790g	XM_002306877	hypothetical protein	Terminal
Ptp.6862.1.S1_at	POPTR_0007s11160g	XM_002310114	hypothetical protein	Terminal
PtpAffx.1169.7.A1_x_at	POPTR_0010s23770g	---		Terminal
PtpAffx.56737.2.A1_at	POPTR_0019s03850g	XM_002325312	WD-40 repeat family protein	Terminal
PtpAffx.211952.1.S1_at	POPTR_0014s17120g	XM_002321185	hypothetical protein	Terminal
PtpAffx.5919.1.A1_a_at	POPTR_0008s05770g	XM_002312068	B-type cell cycle switch protein ccs52B	Terminal
PtpAffx.56737.1.A1_at	POPTR_0013s04640g	XM_002319084	WD-40 repeat family protein	Terminal
PtpAffx.201451.1.S1_at	POPTR_0001s46460g	XM_002298978	hypothetical protein	Terminal
PtpAffx.210417.1.S1_at	POPTR_0012s05060g	XM_002318503	hypothetical protein	Terminal
PtpAffx.210993.1.S1_at	POPTR_0013s03810g	XM_002319604	hypothetical protein	Terminal
PtpAffx.127433.1.A1_at	POPTR_0016s03280g	XM_002323189	hypothetical protein	Terminal
Ptp.1602.1.S1_at	POPTR_0005s27890g	XM_002307786	cyclin-dependent kinase family protein	Terminal
PtpAffx.210187.1.S1_at	POPTR_0012s03550g	XM_002317686	hypothetical protein	Terminal
PtpAffx.80967.1.S1_at	POPTR_0012s11030g	XM_002318140	hypothetical protein	Terminal
PtpAffx.74283.1.A1_at	POPTR_0013s00880g	XM_002319442	importin alpha-1 subunit family protein	Terminal
PtpAffx.208753.1.S1_s_at	POPTR_0010s09270g	XM_002314630	calmodulin-binding family protein	Terminal
PtpAffx.208245.1.S1_at	POPTR_0008s17850g	XM_002312602	hypothetical protein	Terminal
PtpAffx.34481.1.A1_at	POPTR_0013s06910g	XM_002319713	hypothetical protein	Terminal
PtpAffx.28390.1.S1_s_at	POPTR_0010s20290g	XM_002316211	UDP-glucoronosyl/UDP-glucosyl transferase family protein	Terminal
Ptp.6848.2.S1_s_at	---	---	POPTR_0012s02860g	Terminal
Ptp.1966.1.S1_at	POPTR_0010s22380g	XM_002315238	RNA recognition motif-containing family protein	Terminal
Ptp.707.1.A1_at	POPTR_0001s10410g	XM_002299450	high mobility group family protein	Terminal
PtpAffx.146810.1.A1_at	---	---	POPTR_0004s23110g	Terminal
Ptp.4419.1.S1_at	POPTR_0002s11330g	XM_002301096	integral membrane family protein	Terminal
PtpAffx.5661.2.S1_s_at	POPTR_0015s01050g	XM_002321346	hypothetical protein	Terminal
PtpAffx.200655.1.S1_s_at	POPTR_0001s19130g	XM_002299703	hypothetical protein	Terminal

## Sheet: hub2_PtaJAZ3
ProbeID	Gene.Symbol	RefSeq.Transcript.ID	Gene.Title	Gene type
PtpAffx.216592.1.S1_at	POPTR_0006s29280g	XM_002330739	Small Auxin Upregulated RNA 37	Hubs
PtpAffx.203166.1.S1_at	POPTR_0003s11020g	XM_002304383	hypothetical protein	Terminal
PtpAffx.213077.1.S1_s_at	POPTR_0015s13340g	XM_002322424	hypothetical protein	Terminal
PtpAffx.63358.2.S1_a_at	POPTR_0006s24330g	XM_002309456	hypothetical protein	Terminal
PtpAffx.205295.1.S1_at	POPTR_0005s10400g	XM_002307175	RWP-RK domain-containing family protein	Terminal
PtpAffx.99667.1.S1_s_at	POPTR_0005s25410g	XM_002306857	beta-galactosidase family protein	Terminal
PtpAffx.56901.1	POPTR_0006s01780g	---	hypothetical protein	Terminal
PtpAffx.201687.1.S1_at	POPTR_0002s04570g	XM_002300767	F-box family protein	Terminal
PtpAffx.214605.1.S1_at	POPTR_0018s13750g	XM_002324648	hypothetical protein	Terminal
PtpAffx.294.3.S1_s_at	POPTR_0006s21140g	XM_002309246	hypothetical protein	Terminal
PtpAffx.202044.1.S1_at	POPTR_0002s12310g	XM_002301121	cyclin A3.1 family protein	Terminal
PtpAffx.146472.1.A1_at	POPTR_0005s08000g	XM_002307068	hypothetical protein	Terminal
PtpAffx.200049.1.S1_at	POPTR_0001s04700g	XM_002299098	hypothetical protein	Terminal
PtpAffx.15726.2.S1_at	POPTR_0002s12550g	XM_002301133	dehydration responsive element binding family protein	Terminal
PtpAffx.28532.1.S1_at	POPTR_0010s01570g	XM_002314341	MULTIFUNCTIONAL family protein	Terminal
Ptp.5443.2.A1_at	POPTR_0011s02000g	XM_002317124	pyrophosphate--fructose-6-phosphate 1-phosphotransferase beta subunit family protein	Terminal
PtpAffx.35633.1.A1_at	POPTR_0002s13070g	XM_002301167	disease resistance family protein	Terminal
PtpAffx.39223.1.A1_at	POPTR_0002s05610g	XM_002300821	NO POLLEN GERMINATION 1 family protein	Terminal
PtpAffx.211020.1.S1_at	POPTR_0013s04490g	XM_002319077	hypothetical protein	Terminal
PtpAffx.201451.1.S1_at	POPTR_0001s46460g	XM_002298978	hypothetical protein	Terminal
PtpAffx.11651.2.S1_a_at	POPTR_0010s02540g	XM_002315520	hypothetical protein	Terminal
PtpAffx.4946.2.S1_at	POPTR_0002s03330g	XM_002301980	bZIP transcription factor family protein	Terminal
PtpAffx.38488.1.S1_at	POPTR_0014s16870g	XM_002321172	Zinc finger protein CONSTANS-LIKE 14	Terminal
PtpAffx.132910.1.S1_s_at	POPTR_0001s33180g	XM_002298622	hypothetical protein	Terminal
PtpAffx.93749.1.S1_at	POPTR_0002s24700g	XM_002303019	hypothetical protein	Terminal
PtpAffx.80967.1.S1_at	POPTR_0012s11030g	XM_002318140	hypothetical protein	Terminal
PtpAffx.74283.1.A1_at	POPTR_0013s00880g	XM_002319442	importin alpha-1 subunit family protein	Terminal
PtpAffx.208245.1.S1_at	POPTR_0008s17850g	XM_002312602	hypothetical protein	Terminal
Ptp.6848.2	POPTR_0012s02860g	---	60S acidic ribosomal protein P1	Terminal
Ptp.1966.1.S1_at	POPTR_0010s22380g	XM_002315238	RNA recognition motif-containing family protein	Terminal
PtpAffx.146810.1	POPTR_0004s23110g	---	hypothetical protein	Terminal
Ptp.4419.1.S1_at	POPTR_0002s11330g	XM_002301096	integral membrane family protein	Terminal
PtpAffx.5661.2.S1_s_at	POPTR_0015s01050g	XM_002321346	hypothetical protein	Terminal
PtpAffx.200655.1.S1_s_at	POPTR_0001s19130g	XM_002299703	hypothetical protein	Terminal
Ptp.5414.1.S1_at	POPTR_0010s20100g	XM_002315144	LIM domain-containing family protein	Terminal
PtpAffx.203289.1	POPTR_0003s13670g	---	hypothetical protein	Terminal
PtpAffx.22999.1.A1_at	POPTR_0007s10490g	XM_002310666	hypothetical protein	Terminal
PtpAffx.214567.1.S1_s_at	POPTR_0018s12790g	XM_002324603	hypothetical protein	Terminal
PtpAffx.125359.1.S1_at	POPTR_0005s21130g	XM_002307448	hypothetical protein	Terminal
PtpAffx.210022.1.S1_at	POPTR_0011s13460g	XM_002317522	hypothetical protein	Terminal
PtpAffx.224407.1.S1_at	POPTR_0004s14330g	XM_002305981	hypothetical protein	Terminal
PtpAffx.42822.1.A1_at	POPTR_0001s11800g	XM_002299371	hypothetical protein	Terminal
PtpAffx.211932.1.S1_at	POPTR_0014s16640g	XM_002321166	NUDIX/mutT hydrolase family protein	Terminal
PtpAffx.82839.1	---	---	---	Terminal
PtpAffx.200114.1.S1_at	POPTR_0001s06960g	XM_002299146	zinc finger family protein	Terminal
PtpAffx.210545.1.S1_at	POPTR_0012s07790g	XM_002317982	hypothetical protein	Terminal
PtpAffx.1501.1	POPTR_0011s16240g /// POPTR_0011s16250g	---	hypothetical protein /// hypothetical protein	Terminal
PtpAffx.209397.1.S1_at	POPTR_0010s22800g	XM_002315263	hypothetical protein	Terminal
PtpAffx.209502.1.S1_at	POPTR_0010s25190g	XM_002316430	hypothetical protein	Terminal
PtpAffx.83765.1.S1_at	POPTR_0018s12410g	XM_002324547	hypothetical protein	Terminal
PtpAffx.130783.3	---	---	---	Terminal
PtpAffx.884.1	POPTR_0004s06780g /// POPTR_0017s00810g /// POPTR_0017s03320g /// POPTR_0017s03330g	---	hypothetical protein /// hypothetical protein /// hypothetical protein /// iron transporter-related family protein	Terminal
PtpAffx.212814.1.S1_s_at	POPTR_0015s09640g	XM_002321603	pentatricopeptide repeat-containing family protein	Terminal
PtpAffx.206235.1.S1_at	POPTR_0006s08460g	XM_002309015	hypothetical protein	Terminal
PtpAffx.209490.1.S1_at	POPTR_0010s25330g	XM_002316424	hypothetical protein	Terminal
Ptp.6487.1.S1_x_at	POPTR_0001s04180g	XM_002297595	alpha-tubulin 2 family protein	Terminal
PtpAffx.205441.1.S1_at	POPTR_0005s17850g	XM_002306503	DNA-binding family protein	Terminal
PtpAffx.213312.1.S1_at	POPTR_0016s05060g	XM_002323260	cytochrome P450 family protein	Terminal
Ptp.6740.1.S1_x_at	POPTR_0001s28970g	XM_002298472	hypothetical protein	Terminal
PtpAffx.207837.1.S1_at	POPTR_0008s08270g	XM_002311252	hypothetical protein	Terminal
Ptp.7281.1.A1_at	POPTR_0006s27890g	XM_002309634	hypothetical protein	Terminal
PtpAffx.117183.1.A1_a_at	POPTR_0006s27900g	XM_002308665	armadillo/beta-catenin repeat family protein	Terminal
PtpAffx.52635.1.A1_a_at	POPTR_0019s00760g	XM_002325698	defensin-like family protein	Terminal
PtpAffx.205051.1.S1_at	POPTR_0009s01800g	XM_002313480	hypothetical protein	Terminal
PtpAffx.86812.1	---	---	---	Terminal
PtpAffx.14411.1.A1_at	POPTR_0002s14780g	XM_002301245	ribosomal protein S13	Terminal
PtpAffx.2851.1.A1_at	POPTR_0007s11440g	XM_002310706	hypothetical protein	Terminal
PtpAffx.11837.1.S1_s_at	POPTR_0012s09860g	XM_002318684	60S ribosomal protein L17-1	Terminal
PtpAffx.22588.1.S1_at	POPTR_0008s02170g	XM_002310978	Germin-like protein subfamily 3 member 2 precursor	Terminal
Poplar Genome Array	POPTR_0004s02030g	---	xyloglucan:xyloglucosyl transferase family protein	Terminal
PtpAffx.148582.1.S1_at	POPTR_0009s05910g	XM_002314033	origin recognition complex 1 family protein	Terminal
Poplar Genome Array	---	---	---	Terminal
PtpAffx.207027.1.S1_at	POPTR_0007s03560g	XM_002310460	hypothetical protein	Terminal
PtpAffx.210900.1.S1_at	POPTR_0013s02010g	XM_002318963	hypothetical protein	Terminal
PtpAffx.13609.1.S1_at	POPTR_0011s09340g	XM_002317314	hypothetical protein	Terminal
PtpAffx.211369.1.S1_at	POPTR_0013s15280g	XM_002319933	hypothetical protein	Terminal
PtpAffx.8093.1.S1_at	POPTR_0012s08990g	XM_002318045	hypothetical protein	Terminal
PtpAffx.204848.1.S1_at	POPTR_0009s06370g	XM_002313278	hypothetical protein	Terminal
PtpAffx.878.1.S1_at	POPTR_0008s06620g	XM_002312113	60S acidic ribosomal protein P0-A	Terminal
PtpAffx.127546.1.A1_a_at	POPTR_0006s25420g	---	hypothetical protein	Terminal
PtpAffx.29683.1.S1_a_at	POPTR_0001s25980g	XM_002298273	omega-3 desaturase family protein	Terminal
Ptp.1329.1.S1_s_at	POPTR_0003s14550g	Ptp.1329.1.S1_s_at	hypothetical protein	Terminal
PtpAffx.99791.1.A1_at	POPTR_0018s12330g	XM_002325134	40S ribosomal protein S11-2	Terminal
Ptp.2689.1.S1_at	POPTR_0001s25210g	XM_002298301	sterol 4-alpha-methyl-oxidase 1 family protein	Terminal
Ptp.47.1.A1_at	POPTR_0006s21010g	XM_002309251	hypothetical protein	Terminal
PtpAffx.205518.1.S1_at	POPTR_0005s16070g	XM_002306577	hypothetical protein	Terminal
PtpAffx.225060.1.S1_at	POPTR_0018s01240g	XM_002324804	hypothetical protein	Terminal
PtpAffx.15659.2.S1_at	POPTR_0013s14100g	XM_002319336	secretory carrier membrane family protein	Terminal
PtpAffx.47196.1.A1_at	POPTR_0011s16660g	---	POPTR_0011s16660g	Terminal
PtpAffx.17706.1.A1_at	POPTR_0012s07130g	XM_002318569	bHLH family protein	Terminal
Ptp.4180.1.A1_a_at	POPTR_0008s00500g	Ptp.4180.1.A1_a_at	hypothetical protein	Terminal
PtpAffx.7625.5.A1_at	POPTR_0011s09860g	XM_002316758	Malate dehydrogenase family protein	Terminal
PtpAffx.204918.1.S1_at	POPTR_0009s04860g	XM_002314079	hypothetical protein	Terminal
PtpAffx.24497.1.A1_at	---	---	---	Terminal
PtpAffx.212266.1.S1_at	POPTR_0019s06070g	XM_002325852	hypothetical protein	Terminal

## Sheet: hub3_PtaJAZ3
ProbeID	Gene.Symbol	RefSeq.Transcript.ID	Gene.Title	Gene type
Ptp.2010.1.S1_at	POPTR_0008s09940g	XM_002312266	ADP-ribosylation factor family protein	Hubs
PtpAffx.207869.1.S1_at	POPTR_0008s08900g	XM_002312221	SET domain-containing family protein	Terminal
PtpAffx.90186.1.S1_s_at	POPTR_0003s11220g	XM_002303484	monocopper oxidase precursor family protein	Terminal
PtpAffx.206916.1.S1_at	POPTR_0007s01350g	XM_002309731	no apical meristem family protein	Terminal
PtpAffx.200078.1.S1_at	POPTR_0001s03290g	XM_002299123	hypothetical protein	Terminal
PtpAffx.202404.1.S1_at	POPTR_0002s19040g	XM_002302760	zinc finger family protein	Terminal
PtpAffx.39195.1.S1_at	POPTR_0014s15410g	XM_002321101	barren family protein	Terminal
PtpAffx.56901.1	POPTR_0006s01780g	PtpAffx.56901.1.A1_at	hypothetical protein	Terminal
PtpAffx.58784.1.S1_at	POPTR_0001s08850g	XM_002299523	hypothetical protein	Terminal
PtpAffx.91812.1.S1_s_at	POPTR_0002s01510g	XM_002300633	multi-copper oxidase type 1 family protein	Terminal
PtpAffx.23797.2.S1_at	POPTR_0001s46810g	XM_002300524	FATTY ACID HYDROXYLASE 1 family protein	Terminal
PtpAffx.162015.1.A1_at	POPTR_0001s29470g	XM_002300261	hypothetical protein	Terminal
Ptp.6857.2.S1_s_at	POPTR_0009s16730g	XM_002312770	hypothetical protein	Terminal
PtpAffx.2056.1.A1_at	POPTR_0005s28030g	XM_002306972	hypothetical protein	Terminal
PtpAffx.40037.1.A1_s_at	POPTR_0005s23100g	XM_002307545	hypothetical protein	Terminal
Ptp.509.1.S1_at	POPTR_0002s16230g	XM_002301328	hypothetical protein	Terminal
PtpAffx.26423.3.S1_a_at	POPTR_0019s11280g	XM_002325518	hypothetical protein	Terminal
PtpAffx.204954.1.S1_x_at	POPTR_0009s03990g	XM_002313862 /// XM_002313862 /// XM_002314127	hypothetical protein	Terminal
PtpAffx.160139.1.A1_at	POPTR_0005s07370g	XM_002306261	hypothetical protein	Terminal
PtpAffx.891.10.S1_at	POPTR_0003s09160g	XM_002303387	zinc-binding family protein	Terminal
PtpAffx.204662.1.S1_at	POPTR_0009s10610g	XM_002313075	hypothetical protein	Terminal
PtpAffx.206074.1.S1_at	POPTR_0006s03990g	XM_002308862	non-SMC condensin subunit family protein	Terminal
PtpAffx.203218.1.S1_x_at	POPTR_0003s12240g	XM_002303529	scarecrow transcription factor family protein	Terminal
PtpAffx.25435.2.A1_at	POPTR_0013s14220g	XM_002319885	hypothetical protein	Terminal
PtpAffx.214284.1.S1_at	POPTR_0018s03370g	XM_002324343	hypothetical protein	Terminal
PtpAffx.141088.1.A1_at	POPTR_0010s13250g	XM_002315897	hypothetical protein	Terminal
PtpAffx.2265.9.A1_at	POPTR_0016s04490g	XM_002323244	hypothetical protein	Terminal
PtpAffx.18355.1.S1_at	POPTR_0006s03370g	XM_002308836	hypothetical protein	Terminal
Ptp.5443.2.A1_at	POPTR_0011s02000g	XM_002317124	pyrophosphate--fructose-6-phosphate 1-phosphotransferase beta subunit family protein	Terminal
Ptp.5248.1.S1_at	POPTR_0003s12000g	XM_002303521	hypothetical protein	Terminal
PtpAffx.114622.1.A1_at	POPTR_0014s10760g	PtpAffx.114622.1.A1_at	zinc finger family protein	Terminal
PtpAffx.200879.1.S1_at	POPTR_0001s27890g	XM_002298415	hypothetical protein	Terminal
PtpAffx.201265.1.S1_at	POPTR_0001s37120g	XM_002298812	kinesin motor family protein	Terminal
PtpAffx.22736.2.S1_a_at	POPTR_0002s10180g	XM_002302284	hypothetical protein	Terminal
PtpAffx.29653.1.S1_s_at	POPTR_0004s11760g	XM_002306028	UDP-glucose 6-dehydrogenase family protein	Terminal
PtpAffx.207118.1.S1_at	POPTR_0007s05700g	XM_002310539	hypothetical protein	Terminal
Ptp.1905.1.A1_at	POPTR_0016s06420g	XM_002323321	hypothetical protein	Terminal
PtpAffx.160540.1.A1_at	---	---	---	Terminal
Ptp.2060.1.S1_at	POPTR_0008s12170g	XM_002311430	hypothetical protein	Terminal
Ptp.410.1.A1_s_at	POPTR_0013s12380g	Ptp.410.1.A1_s_at	hypothetical protein	Terminal
Ptp.3052.1.S1_s_at	POPTR_0002s16740g	XM_002302577	fatty acid desaturase/cytochrome b5 fusion protein mRNA	Terminal
PtpAffx.5439.1.S1_at	POPTR_0006s19770g	XM_002309313	hypothetical protein	Terminal
PtpAffx.2045.1.S1_at	POPTR_0019s04620g	XM_002325786	Syntaxin-related protein KNOLLE	Terminal
PtpAffx.129961.1.S1_at	POPTR_0008s17970g	XM_002311694	hypothetical protein	Terminal
PtpAffx.4864.1.A1_at	POPTR_0002s05400g	XM_002300811	hypothetical protein	Terminal
Ptp.6498.1.S1_s_at	POPTR_0006s23730g	XM_002309430	hypothetical protein	Terminal
PtpAffx.203213.1.S1_at	POPTR_0003s12140g	XM_002303525	hypothetical protein	Terminal
PtpAffx.207036.1.S1_at	POPTR_0007s03750g	XM_002309857	hypothetical protein	Terminal
XP_002324834.2_1	POPTR_0018s01140g	XM_002324798	---	Terminal
XP_002298242.1_1	POPTR_0001s19070g	XM_002298206	---	Terminal
XP_002311167.2_1	POPTR_0008s05560g	XM_002311131	---	Terminal
XP_002312896.1_1	POPTR_0009s15060g	XM_002312860	---	Terminal
XP_002311999.2_1	POPTR_0008s03650g	XM_002311963	---	Terminal
XP_002305813.1_1	POPTR_0004s10000g	XM_002305777	---	Terminal
XP_002315231.1_1	POPTR_0010s21420g	XM_002315195	---	Terminal
XP_002306474.2_1	POPTR_0005s18250g	XM_002306438	---	Terminal
XP_002310562.2_1	POPTR_0007s05410g	XM_002310526	---	Terminal
XP_002311331.1_1	POPTR_0008s09390g	XM_002311295	---	Terminal
XP_002308642.1_1	POPTR_0006s26530g	XM_002308606	---	Terminal
XP_002297938.2_1	POPTR_0001s11550g	XM_002297902	---	Terminal
PtpAffx.71461.1.A1_at	---	PtpAffx.71461.1.A1_at	---	Terminal
PtpAffx.205110.1.S1_at	POPTR_0005s06240g	XM_002306984	hypothetical protein	Terminal
PtpAffx.215026.1.S1_s_at	POPTR_0003s22320g	XM_002303844	hypothetical protein	Terminal
PtpAffx.4953.1.A1_at	POPTR_0010s03290g	XM_002314364	hydroxyproline-rich glycoprotein	Terminal
Ptp.2195.1	POPTR_0001s19120g	Ptp.2195.1.S1_at	hypothetical protein	Terminal
PtpAffx.207248.1.S1_at	POPTR_0007s08600g	XM_002310075	hypothetical protein	Terminal
PtpAffx.5753.1.S1_at	POPTR_0001s45670g	XM_002300486	copper chaperone-related family protein	Terminal
PtpAffx.160367.1.A1_at	POPTR_0008s04830g	XM_002312024	ankyrin repeat family protein	Terminal
PtpAffx.102298.1.S1_at	POPTR_0002s23450g	XM_002301610	ROP-INTERACTIVE CRIB MOTIF-CONTAINING protein 2	Terminal
PtpAffx.2779.1.S1_s_at	POPTR_0001s04130g	PtpAffx.2779.1.S1_s_at	arabinogalactan protein 13	Terminal
PtpAffx.25830.1.A1_at	POPTR_0009s03850g	XM_002314132	hypothetical protein	Terminal
PtpAffx.213534.1.S1_x_at	POPTR_0016s10920g	XM_002322870	hypothetical protein	Terminal
PtpAffx.121134.1.A1_at	---	---	---	Terminal
PtpAffx.159299.1.A1_at	POPTR_0004s17400g	XM_002306127	hypothetical protein	Terminal
PtpAffx.205644.1.S1_at	POPTR_0005s22180g	XM_002306695	no apical meristem family protein	Terminal
PtpAffx.206247.1.S1_at	POPTR_0006s08690g	XM_002308127	hypothetical protein	Terminal
PtpAffx.120971.1.A1_at	POPTR_0006s13270g	PtpAffx.120971.1.A1_at	hypothetical protein	Terminal
PtpAffx.81642.1.A1_s_at	POPTR_0016s03220g	XM_002323187	bZIP transcription factor family protein	Terminal
PtpAffx.211805.1.S1_at	POPTR_0014s13440g	XM_002320353	hypothetical protein	Terminal
PtpAffx.141254.1.A1_at	POPTR_0015s08040g	XM_002322104	hypothetical protein	Terminal
PtpAffx.45841.1.S1_s_at	POPTR_0001s35300g	XM_002300016	transducin family protein	Terminal
PtpAffx.103607.1.S1_at	---	---	---	Terminal
PtpAffx.204823.1.S1_at	POPTR_0009s07100g	XM_002313980	cyclin b1-type family protein	Terminal
PtpAffx.202618.1.S1_at	POPTR_0002s23570g	XM_002302968	hypothetical protein	Terminal
PtpAffx.14528.1.A1_at	POPTR_0003s05270g	XM_002303251	kinesin motor family protein	Terminal
PtpAffx.6302.1.S1_s_at	POPTR_0008s01000g	XM_002311878	hypothetical protein	Terminal
PtpAffx.47827.1.S1_at	POPTR_0005s27970g	XM_002307791	spindle checkpoint family protein	Terminal
PtpAffx.82882.1.A1_at	POPTR_0004s10110g	PtpAffx.82882.1.A1_at	hypothetical protein	Terminal
PtpAffx.133924.1.A1_at	---	---	---	Terminal
PtpAffx.212294.1.S1_at	POPTR_0019s08400g	PtpAffx.212294.1.S1_at	hypothetical protein	Terminal
PtpAffx.200929.1.S1_x_at	POPTR_0001s34530g	XM_002298475	acetyltransferase-related family protein	Terminal
PtpAffx.4820.1.A1_s_at	POPTR_0009s09530g	XM_002313855	arabinogalactan protein 9	Terminal
PtpAffx.14780.1.S1_at	POPTR_0017s11800g	XM_002323815	hypothetical protein	Terminal
PtpAffx.210168.1.S1_at	POPTR_0012s03950g	XM_002318273	hypothetical protein	Terminal
PtpAffx.249.514.S1_at	POPTR_0001s12300g	XM_002297876	hypothetical protein	Terminal
PtpAffx.105201.1.S1_at	POPTR_0016s07150g	XM_002322753	hypothetical protein	Terminal
PtpAffx.3418.1.S1_at	POPTR_0009s00820g	PtpAffx.3418.1.S1_at	hypothetical protein	Terminal
Ptp.515.1.S1_s_at	POPTR_0005s25910g	XM_002306885	hypothetical protein	Terminal
PtpAffx.24320.1.A1_a_at	POPTR_0005s24740g	XM_002306822	sugar isomerase domain-containing family protein	Terminal
PtpAffx.120944.1.A1_at	---	---	---	Terminal
PtpAffx.200613.1.S1_at	POPTR_0001s18260g	XM_002298181	kinesin motor family protein	Terminal
PtpAffx.72887.1.A1_s_at	POPTR_0571s00210g	PtpAffx.72887.1.A1_s_at	hypothetical protein	Terminal
Ptp.725.1.A1_at	POPTR_0002s14750g	Ptp.725.1.A1_at	hypothetical protein	Terminal
PtpAffx.57163.1.A1_at	POPTR_0005s25890g	XM_002307675	glycosyl hydrolase family 9 family protein	Terminal
PtpAffx.63160.1.A1_s_at	POPTR_0006s24460g	XM_002308520	hypothetical protein	Terminal
PtpAffx.141102.1.A1_at	POPTR_0013s10240g	PtpAffx.141102.1.A1_at	hypothetical protein	Terminal
Ptp.5502.2.S1_at	POPTR_0009s05420g	XM_002314053	ubiquitin-conjugating enzyme 19 family protein	Terminal
Ptp.1616.1.A1_s_at	POPTR_0014s09050g	XM_002320810	arabinogalactan-protein	Terminal
Ptp.2503.1.S1_at	POPTR_0001s09330g	XM_002298000	hypothetical protein	Terminal
PtpAffx.69786.1.S1_at	POPTR_0006s05110g	XM_002308919	cellulose synthase family protein	Terminal
Ptp.2065.1.A1_at	POPTR_0001s10120g	XM_002297961	pathogenesis-related family protein	Terminal
PtpAffx.87960.1.S1_s_at	POPTR_0005s27920g	PtpAffx.87960.1.S1_s_at	pyrophosphate-dependent phosphofructokinase alpha subunit family protein	Terminal
PtpAffx.135670.1.S1_at	POPTR_0015s08160g	XM_002321525	hypothetical protein	Terminal
Ptp.4086.1.A1_at	POPTR_0017s12770g	---	---	Terminal
PtpAffx.5888.1.A1_s_at	POPTR_0010s23120g	XM_002315274	putative adenosine kinase family protein	Terminal
PtpAffx.157607.1.S1_at	POPTR_0005s22730g	XM_002307528	hypothetical protein	Terminal
PtpAffx.2203.2.A1_at	POPTR_0009s04500g	XM_002313368	hypothetical protein	Terminal
Ptp.5646.1.S1_s_at	POPTR_0008s07760g	XM_002312168	hypothetical protein	Terminal

## Sheet: hub4_PtaJAZ3
ProbeID	Gene.Symbol	RefSeq.Transcript.ID	Gene.Title	Gene type
Ptp.6729.1.S1_at	POPTR_0006s07060g	XM_002308056	Glycosyl Hydrolases family 16	Hubs
Ptp.312.1.S1_a_at	POPTR_0006s15850g	XM_002308271	DNAJ heat shock N-terminal domain-containing family protein	Terminal
PtpAffx.7208.1.A1_at	---	PtpAffx.7208.1.A1_at	---	Terminal
Ptp.6052.1.S1_s_at	POPTR_0008s20130g	XM_002311774	hypothetical protein	Terminal
PtpAffx.214422.1.S1_at	POPTR_0018s10760g	XM_002324464	zinc finger family protein	Terminal
PtpAffx.11920.1.A1_at	POPTR_0001s14000g /// POPTR_0003s17220g	XM_002299261 /// XM_002303768	hypothetical protein /// hypothetical protein	Terminal
PtpAffx.212537.1.S1_at	POPTR_0015s00660g	XM_002321323	hypothetical protein	Terminal
PtpAffx.206568.1.S1_at	POPTR_0006s22170g	XM_002309360	hypothetical protein	Terminal
PtpAffx.138656.1.A1_at	---	PtpAffx.138656.1.A1_at	POPTR_0018s14910g	Terminal
PtpAffx.200222.1.S1_x_at	POPTR_0001s13960g	XM_002299264	hypothetical protein	Terminal
PtpAffx.213333.1.S1_x_at	POPTR_0016s05570g	XM_002323280	leucine-rich repeat transmembrane protein kinase	Terminal
XP_002299570.2_1	POPTR_0001s08530g	XM_002299534		Terminal
XP_002300358.2_1	POPTR_0001s37270g	XM_002300322		Terminal
PtpAffx.31264.2.S1_a_at	POPTR_0015s02310g	PtpAffx.31264.2.S1_a_at	hypothetical protein	Terminal
PtpAffx.5902.1.S1_s_at	POPTR_0001s38090g	XM_002298854	zinc finger family protein	Terminal
PtpAffx.214441.1.S1_at	POPTR_0018s11100g	XM_002325074	hypothetical protein	Terminal
PtpAffx.213119.1.S1_at	POPTR_0016s00760g	XM_002323084	hypothetical protein	Terminal
PtpAffx.7536.3.A1_a_at	POPTR_0002s18820g	XM_002301516	transport family protein	Terminal
PtpAffx.200999.1.S1_at	POPTR_0001s36100g	XM_002300040	hypothetical protein	Terminal
PtpAffx.200275.1.S1_at	POPTR_0001s12690g	PtpAffx.200275.1.S1_at	hypothetical protein	Terminal
PtpAffx.213628.1.S1_s_at	POPTR_0016s12470g	XM_002322949	hypothetical protein	Terminal
PtpAffx.204252.1.S1_at	POPTR_0004s16890g	XM_002306100	hypothetical protein	Terminal
PtpAffx.108488.1.A1_at	POPTR_0018s09060g	PtpAffx.108488.1.A1_at	hypothetical protein	Terminal
XP_002298094.2_1	POPTR_0001s16930g	XM_002298058		Terminal
PtpAffx.206611.1.S1_at	POPTR_0006s23220g	XM_002309403	hypothetical protein	Terminal
PtpAffx.202056.1.S1_x_at	POPTR_0002s12710g	XM_002302399	bZIP transcription factor 6 family protein	Terminal
PtpAffx.119469.1.S1_at	POPTR_0015s00580g	XM_002321913	hypothetical protein	Terminal
PtpAffx.21529.1.S1_s_at	POPTR_0002s04680g	XM_002302043	hypothetical protein	Terminal
Ptp.1291.1.S1_at	---	Ptp.1291.1.S1_at	---	Terminal
PtpAffx.200138.1.S1_at	POPTR_0001s06330g	XM_002297712	hypothetical protein	Terminal
PtpAffx.203884.1.S1_at	POPTR_0004s04540g	XM_002305750	hypothetical protein	Terminal
PtpAffx.84033.1.S1_at	POPTR_0015s14780g	XM_002321796	Monocopper oxidase-like protein SKS1 precursor	Terminal
Ptp.1490.1.S1_at	POPTR_0014s01910g	Ptp.1490.1.S1_at	hypothetical protein	Terminal
PtpAffx.36024.1.S1_at	---	PtpAffx.36024.1.S1_at	---	Terminal
PtpAffx.114780.1.A1_at	POPTR_0002s11370g	PtpAffx.114780.1.A1_at	hypothetical protein	Terminal
PtpAffx.56.1.S1_at	POPTR_0003s06360g	XM_002303208	hypothetical protein	Terminal
PtpAffx.204688.1.S1_at	POPTR_0009s10000g	XM_002313105	hypothetical protein	Terminal
PtpAffx.224626.1.S1_at	POPTR_0010s07970g	XM_002315536	hypothetical protein	Terminal
PtpAffx.7156.1.A1_at	POPTR_0018s13210g	PtpAffx.7156.1.A1_at	sodium transporter family protein	Terminal
PtpAffx.249.85.A1_s_at	POPTR_0001s27480g	PtpAffx.249.85.A1_s_at	adenine nucleotide translocator family protein	Terminal
PtpAffx.48319.1.S1_at	---	PtpAffx.48319.1.S1_at	---	Terminal
PtpAffx.105429.1.S1_at	---	PtpAffx.105429.1.S1_at	---	Terminal
PtpAffx.135307.1.S1_s_at	POPTR_0006s04290g	XM_002307962	hypothetical protein	Terminal
PtpAffx.11747.2.A1_a_at	POPTR_0011s00480g	XM_002317172	pectin methylesterase family protein	Terminal
PtpAffx.9002.1.S1_a_at	POPTR_0011s15920g	PtpAffx.9002.1.S1_a_at	hypothetical protein	Terminal
PtpAffx.205300.1.S1_at	POPTR_0005s10530g	XM_002307182	hypothetical protein	Terminal
PtpAffx.5894.1.A1_s_at	POPTR_0011s15890g	XM_002317648	subtilase family protein	Terminal
Ptp.5835.1.S1_at	POPTR_0002s03600g	XM_002300728	F-box family protein	Terminal
PtpAffx.50149.1.A1_at	POPTR_0004s09470g	XM_002305804	hypothetical protein	Terminal
Ptp.6252.2.S1_at	POPTR_0005s26030g	XM_002307684	GAST-like gene product family protein	Terminal
PtpAffx.204380.1.S1_x_at	POPTR_0009s16790g	XM_002313547	hypothetical protein	Terminal
Ptp.1779.1.S1_at	POPTR_0011s09660g	XM_002316747	glycosyl hydrolase family 17 family protein	Terminal
PtpAffx.202232.1.S1_x_at	POPTR_0002s16640g	XM_002301341	hypothetical protein	Terminal
Ptp.5414.1.S1_at	POPTR_0010s20100g	XM_002315144	LIM domain-containing family protein	Terminal
PtpAffx.46971.1.S1_at	POPTR_0010s26170g	XM_002316390	hypothetical protein	Terminal
PtpAffx.1177.2.S1_s_at	POPTR_0014s09000g	XM_002320809	exonuclease RRP41 family protein	Terminal
PtpAffx.154748.1.S1_at	POPTR_0009s09870g	XM_002313839	cinnamyl-alcohol dehydrogenase family protein	Terminal
PtpAffx.203289.1	POPTR_0003s13670g	PtpAffx.203289.1.S1_at	hypothetical protein	Terminal
PtpAffx.211570.1.S1_x_at	POPTR_0014s08640g	XM_002320124	hypothetical protein	Terminal
PtpAffx.22999.1.A1_at	POPTR_0007s10490g	XM_002310666	hypothetical protein	Terminal

## Sheet: hub1_PtaRAP2.6
ProbeID	Gene ID (Poplar V2.2)	RefSeq.Transcript.ID	Gene.Title	Gene type
PtpAffx.14620.1.S1_at	POPTR_0014s02030g	XM_002327156	ibberellin-regulated protein	Hubs
Ptp.6280.1.S1_at	POPTR_0015s06810g	---	hypothetical protein	Terminal
Ptp.7670.1.S1_at	POPTR_0015s08650g	---	hypothetical protein	Terminal
Ptp.7808.1.S1_at	POPTR_0016s12590g	---	WD-40 repeat family protein	Terminal
Ptp.798.1.A1_at	POPTR_0005s08430g	---	60S ribosomal protein L26B	Terminal
PtpAffx.14248.1.S1_at	POPTR_0013s13240g	---	hypothetical protein	Terminal
PtpAffx.22829.1.A1_at	POPTR_0011s14600g	---	hypothetical protein	Terminal
PtpAffx.25097.1.A1_at	POPTR_0009s12850g	---	hypothetical protein	Terminal
PtpAffx.200141.1.S1_at	POPTR_0001s06250g	XM_002297717	hypothetical protein	Terminal
PtpAffx.200327.1.S1_at	POPTR_0001s11490g	XM_002297906	hypothetical protein	Terminal
PtpAffx.43993.1.S1_at	POPTR_0001s34660g	XM_002298480	Peroxidase 63 precursor family protein	Terminal
Ptp.8122.1.S1_at	POPTR_0001s33500g /// POPTR_0001s33520g	XM_002298602	hypothetical protein /// hypothetical protein	Terminal
PtpAffx.200078.1.S1_at	POPTR_0001s03290g	XM_002299123	hypothetical protein	Terminal
PtpAffx.49926.1.A1_at	POPTR_0001s25960g	XM_002299766	hypothetical protein	Terminal
PtpAffx.75695.1.A1_at	POPTR_0001s27110g	XM_002299898	hypothetical protein	Terminal
XM_002300343	POPTR_0001s37670g	XM_002300343		Terminal
PtpAffx.23797.2.S1_at	POPTR_0001s46810g	XM_002300524	FATTY ACID HYDROXYLASE 1 family protein	Terminal
PtpAffx.15726.2.S1_at	POPTR_0002s12550g	XM_002301133	dehydration responsive element binding family protein	Terminal
PtpAffx.26405.2.A1_at	POPTR_0002s06880g	XM_002302142	F-box family protein	Terminal
PtpAffx.201842.1.S1_at	POPTR_0002s07810g	XM_002302181	zinc finger family protein	Terminal
PtpAffx.202404.1.S1_at	POPTR_0002s19040g	XM_002302760	zinc finger family protein	Terminal
PtpAffx.203295.1.S1_s_at	POPTR_0003s13780g	XM_002303600	high mobility group family protein	Terminal
PtpAffx.45509.1.S1_s_at	POPTR_0003s20080g	XM_002303874	hypothetical protein	Terminal
Ptp.5495.1.S1_at	POPTR_0003s04610g	XM_002304189	Profilin 3 family protein	Terminal
PtpAffx.59676.1.S1_at	POPTR_0003s15880g	XM_002304592	3-beta-hydroxysteroid-delta(8) family protein	Terminal
PtpAffx.10717.2.S1_at	POPTR_0004s11780g	XM_002305361	40S ribosomal protein S19	Terminal
PtpAffx.203882.1.S1_x_at	POPTR_0004s04590g	XM_002305748	hypothetical protein	Terminal
PtpAffx.69424.1.A1_at	POPTR_0004s08580g	XM_002305838	hypothetical protein	Terminal
PtpAffx.205507.1.S1_at	POPTR_0005s16310g	XM_002306565	galactosyltransferase family protein	Terminal
PtpAffx.2056.1.A1_at	POPTR_0005s28030g	XM_002306972	hypothetical protein	Terminal
PtpAffx.205295.1.S1_at	POPTR_0005s10400g	XM_002307175	RWP-RK domain-containing family protein	Terminal
PtpAffx.205349.1.S1_at	POPTR_0005s18060g	XM_002307224	hypothetical protein	Terminal
PtpAffx.88847.1.A1_s_at	POPTR_0005s18580g	XM_002307249	hypothetical protein	Terminal
PtpAffx.206101.1.S1_s_at	POPTR_0006s04520g	XM_002308886	phosphate translocator-related family protein	Terminal
PtpAffx.206215.1.S1_at	POPTR_0006s08020g	XM_002308997	kinase family protein	Terminal
PtpAffx.4085.3.S1_s_at	POPTR_0007s05490g	XM_002309944	annexin-like protein RJ4	Terminal
Ptp.6713.1.S1_x_at	POPTR_0007s08580g	XM_002310074	hypothetical protein	Terminal
PtpAffx.5435.2.S1_at	POPTR_0007s05500g	XM_002310529	hypothetical protein	Terminal
PtpAffx.21099.1.S1_s_at	POPTR_0007s10780g	XM_002310679	APETAL2-like family protein	Terminal
Ptp.1370.1.S1_s_at	POPTR_0007s10940g	XM_002310686	hypothetical protein	Terminal
PtpAffx.47974.1.S1_at	POPTR_0008s06450g	XM_002311167	hypothetical protein	Terminal
PtpAffx.54796.1.S1_at	POPTR_0008s01520g	XM_002311892	hypothetical protein	Terminal
PtpAffx.207869.1.S1_at	POPTR_0008s08900g	XM_002312221	SET domain-containing family protein	Terminal
PtpAffx.204401.1.S1_at	POPTR_0009s16350g	XM_002312794	E2F transcription factor-1 family protein	Terminal
PtpAffx.4083.1.S1_at	POPTR_0010s01790g	XM_002314349	hypothetical protein	Terminal
PtpAffx.67495.1.S1_at	POPTR_0010s11660g	XM_002314746	hypothetical protein	Terminal
PtpAffx.209224.1.S1_at	POPTR_0010s18480g	XM_002315065	hypothetical protein	Terminal
PtpAffx.209108.1.S1_at	POPTR_0010s16300g	XM_002316036	hypothetical protein	Terminal
PtpAffx.90366.1.S1_at	POPTR_0010s22670g	XM_002316318	hypothetical protein	Terminal
Ptp.5756.2.S1_at	POPTR_0010s23310g	XM_002316350	Rab-like GTP-ase family protein	Terminal
PtpAffx.39424.1.S1_at	POPTR_0011s16040g	XM_002317043	hypothetical protein	Terminal
Ptp.5858.1.S1_at	POPTR_0012s05350g	XM_002317881	NADH2 dehydrogenase family protein	Terminal
PtpAffx.26325.1.A1_at	POPTR_0012s06920g	XM_002317934	hypothetical protein	Terminal
PtpAffx.210223.1.S1_x_at	POPTR_0012s01350g	XM_002318335	hypothetical protein	Terminal
Ptp.5572.1.S1_s_at	POPTR_0013s03710g	XM_002319032	hypothetical protein	Terminal
PtpAffx.210830.1.S1_s_at	POPTR_0013s00510g	XM_002319425	glucan endo-1 family protein	Terminal
PtpAffx.211911.1.S1_s_at	POPTR_0014s16230g	XM_002321143	hypothetical protein	Terminal
Ptp.4344.1.S1_at	POPTR_0014s17940g	XM_002321225	pore protein 24K chain	Terminal
PtpAffx.212691.1.S1_at	POPTR_0015s04130g	XM_002321463	hypothetical protein	Terminal
Ptp.4556.1.S1_s_at	POPTR_0016s04600g	XM_002322633	hypothetical protein	Terminal
PtpAffx.213683.1.S1_at	POPTR_0016s13520g	XM_002322995	hypothetical protein	Terminal
Ptp.6540.1.S1_at	POPTR_0016s06690g	XM_002323327	hypothetical protein	Terminal
PtpAffx.42005.1.A1_s_at	POPTR_0016s14520g	XM_002323643	hypothetical protein	Terminal
PtpAffx.140937.1.A1_at	POPTR_0017s11710g	XM_002323809	hypothetical protein	Terminal
PtpAffx.10834.1.A1_at	POPTR_0017s13090g	XM_002323870	hypothetical protein	Terminal
PtpAffx.225056.1.S1_at	POPTR_0018s00490g	XM_002324198	hypothetical protein	Terminal
PtpAffx.214210.1.S1_at	POPTR_0018s01980g	XM_002324839	hypothetical protein	Terminal
PtpAffx.51952.1.S1_at	POPTR_0018s12340g	XM_002325135	ubiquitin family protein	Terminal
PtpAffx.13062.1.A1_s_at	POPTR_0018s13070g	XM_002325185	hypothetical protein	Terminal
Ptp.2341.1.S1_at	POPTR_0019s10490g	XM_002325489	hypothetical protein	Terminal
PtpAffx.43500.1.A1_at	POPTR_0019s15190g	XM_002325598	hypothetical protein	Terminal

## Sheet: hub2_PtaRAP2.6
ProbeID	Gene ID (Poplar V2.2)	RefSeq.Transcript.ID	Gene.Title	Gene type
PtpAffx.13062.4.S1_at	POPTR_0006s06770g	XM_002308946	EIN3-binding F-box protein 1	Hubs
Ptp.3181.1.S1_at	---	---	---	Terminal
Ptp.3579.1.S1_at	---	---	---	Terminal
Ptp.4351.1.S1_at	---	---	---	Terminal
Ptp.7141.1.A1_at	---	---	---	Terminal
Ptp.8088.1.S1_at	---	---	---	Terminal
PtpAffx.11649.1.A1_at	---	---	---	Terminal
PtpAffx.127430.1.A1_at	---	---	---	Terminal
PtpAffx.154184.1.A1_at	POPTR_0005s12710g	---	hypothetical protein	Terminal
PtpAffx.202825.1.S1_at	POPTR_0003s01700g	---	hypothetical protein	Terminal
PtpAffx.24788.1.A1_at	---	---	---	Terminal
PtpAffx.48344.2.S1_at	---	---	---	Terminal
PtpAffx.52967.1.A1_at	---	---	---	Terminal
PtpAffx.86734.1.S1_at	---	---	---	Terminal
PtpAffx.98933.1.S1_at	---	---	---	Terminal
PtpAffx.99482.1.A1_at	---	---	---	Terminal
XM_002297946	POPTR_0001s10500g	XM_002297946	hypothetical protein	Terminal
PtpAffx.92915.1.S1_s_at	POPTR_0001s22950g /// POPTR_0001s35310g	XM_002300019	hypothetical protein /// hypothetical protein	Terminal
PtpAffx.15726.2.S1_at	POPTR_0002s12550g	XM_002301133	dehydration responsive element binding family protein	Terminal
Ptp.509.1.S1_at	POPTR_0002s16230g	XM_002301328	hypothetical protein	Terminal
PtpAffx.202266.1.S1_at	POPTR_0002s17230g	XM_002301374	hypothetical protein	Terminal
PtpAffx.6452.1.S1_at	POPTR_0002s22050g	XM_002301552	hypothetical protein	Terminal
PtpAffx.65180.2.A1_at	POPTR_0002s06620g	XM_002302128	hypothetical protein	Terminal
PtpAffx.26405.2.A1_at	POPTR_0002s06880g	XM_002302142	F-box family protein	Terminal
PtpAffx.201842.1.S1_at	POPTR_0002s07810g	XM_002302181	zinc finger family protein	Terminal
PtpAffx.2901.4.S1_a_at	POPTR_0003s17090g	XM_002303758	GPI-anchored protein precursor	Terminal
PtpAffx.22996.1.A1_at	POPTR_0003s04970g	XM_002304178	hypothetical protein	Terminal
PtpAffx.26833.1.A1_s_at	POPTR_0003s15410g	XM_002304571	hypothetical protein	Terminal
PtpAffx.203882.1.S1_x_at	POPTR_0004s04590g	XM_002305748	hypothetical protein	Terminal
PtpAffx.203923.1.S1_at	POPTR_0004s09850g	XM_002305783	hypothetical protein	Terminal
PtpAffx.11898.1.A1_at	POPTR_0004s16280g	XM_002306073	hypothetical protein	Terminal
PtpAffx.2179.2.S1_at	POPTR_0005s07060g	XM_002306244	hypothetical protein	Terminal
Ptp.2895.1.A1_at	POPTR_0005s06970g	XM_002307016	hypothetical protein	Terminal
PtpAffx.205295.1.S1_at	POPTR_0005s10400g	XM_002307175	RWP-RK domain-containing family protein	Terminal
PtpAffx.82511.1.A1_at	POPTR_0005s16690g	XM_002307354	hypothetical protein	Terminal
PtpAffx.79896.1.A1_at	POPTR_0006s26160g	XM_002308593	hypothetical protein	Terminal
PtpAffx.115091.1.A1_at	POPTR_0007s04250g		hypothetical protein	Terminal
PtpAffx.152473.1.S1_at	POPTR_0007s12480g		hypothetical protein	Terminal
PtpAffx.54796.1.S1_at	POPTR_0008s01520g		hypothetical protein	Terminal
PtpAffx.10652.1.S1_at	POPTR_0009s11870g		hypothetical protein	Terminal
PtpAffx.218769.1.S1_s_at	POPTR_0010s06240g		short-chain dehydrogenase/reductase family protein	Terminal
PtpAffx.153303.1.A1_at	POPTR_0011s04460g		hypothetical protein	Terminal
PtpAffx.154758.1.S1_at	POPTR_0011s00760g		phospholipase/carboxylesterase family protein	Terminal
PtpAffx.211536.1.S1_at	POPTR_0014s07890g		SKP1 INTERACTING PARTNER 4 family protein	Terminal
PtpAffx.224884.1.S1_at	POPTR_0014s12770g		hypothetical protein	Terminal
PtpAffx.50700.1.S1_s_at	POPTR_0016s05410g		zinc finger family protein	Terminal
PtpAffx.63756.1.A1_s_at	POPTR_0016s13500g		hypothetical protein	Terminal
PtpAffx.214567.1.S1_s_at	POPTR_0018s12790g		hypothetical protein	Terminal
PtpAffx.13062.1.A1_s_at	POPTR_0018s13070g		hypothetical protein	Terminal
PtpAffx.212466.1.S1_at	POPTR_0019s15030g		DECREASED DNA METHYLATION 1 family protein	Terminal

## Sheet: hub3_PtaRAP2.6
ProbeID	Gene ID (Poplar V2.2)	RefSeq.Transcript.ID	Gene.Title	Gene type
PtpAffx.136912.1.S1_s_at	POPTR_0004s14080g	XM_002305968	Cell division control protein 2 1	Hubs
Ptp.1023.1.A1_at	POPTR_0006s11660g	---	hypothetical protein	Terminal
Ptp.1269.1.S1_at	---	---	---	Terminal
Ptp.1463.2.S1_s_at	---	---	---	Terminal
Ptp.194.1.A1_s_at	POPTR_0010s130602g	---	hypothetical protein	Terminal
Ptp.301.1.A1_at	---	---	---	Terminal
Ptp.3465.2.S1_s_at	POPTR_0016s03770g	---	chloroplast cystathionine beta lyase family protein	Terminal
Ptp.3921.1.S1_s_at	POPTR_0017s00870g	---	putative protein phosphatase	Terminal
Ptp.4228.1.S1_at	---	---	---	Terminal
Ptp.4623.1.S1_at	POPTR_0002s03550g	---	hypothetical protein	Terminal
Ptp.4758.2.A1_at	---	---	---	Terminal
Ptp.4997.2.A1_s_at	POPTR_0014s12680g	---	hypothetical protein	Terminal
Ptp.5474.1.S1_at	POPTR_0004s00800g	---	hypothetical protein	Terminal
Ptp.5632.3.S1_at	---	---	---	Terminal
Ptp.5900.2.S1_a_at	POPTR_0005s10780g	---	hypothetical protein	Terminal
Ptp.6464.1.S1_at	POPTR_0003s07470g	---	hypothetical protein	Terminal
Ptp.7752.1.S1_at	POPTR_0012s05400g	---	hypothetical protein	Terminal
Ptp.8006.1.S1_at	POPTR_0018s07360g	---	hypothetical protein	Terminal
Ptp.8006.1.S1_s_at	POPTR_0018s07360g	---	hypothetical protein	Terminal
PtpAffx.102441.1.S1_s_at	POPTR_0001s37470g	---	hypothetical protein	Terminal
PtpAffx.10359.1.S1_at	POPTR_0015s11300g	---	hypothetical protein	Terminal
PtpAffx.107787.1.A1_at	POPTR_0005s06050g	---	hypothetical protein	Terminal
PtpAffx.109766.1.S1_at	POPTR_0001s41400g	---	hypothetical protein	Terminal
PtpAffx.112078.1.A1_at	---	---	---	Terminal
PtpAffx.11839.1.A1_s_at	POPTR_0014s13480g	---	hypothetical protein	Terminal
PtpAffx.123989.1.S1_at	---	---	---	Terminal
PtpAffx.127447.1.S1_at	POPTR_0007s12540g	---	hypothetical protein	Terminal
PtpAffx.1352.5.S1_at	POPTR_0013s13100g	---	hypothetical protein	Terminal
PtpAffx.13675.1.A1_at	---	---	---	Terminal
PtpAffx.136990.1.S1_at	POPTR_0003s04320g	---	acid phosphatase survival protein SurE	Terminal
PtpAffx.140305.1.A1_at	---	---	---	Terminal
PtpAffx.149073.1.A1_at	---	---	---	Terminal
PtpAffx.159172.2.S1_at	POPTR_0016s03500g	---	hypothetical protein	Terminal
PtpAffx.210823.1.S1_at	POPTR_0013s00270g	---	hypothetical protein	Terminal
PtpAffx.2438.2.A1_at	POPTR_0011s04990g	---	hypothetical protein	Terminal
PtpAffx.29996.1.S1_at	POPTR_0003s08370g	---	hypothetical protein	Terminal
PtpAffx.33061.1.A1_at	---	---	---	Terminal
PtpAffx.42065.1.S1_at	POPTR_0009s06270g	---	putative cinnamoyl-CoA reductase family protein	Terminal
PtpAffx.56902.1.A1_at	POPTR_0003s09760g	---	hypothetical protein	Terminal
PtpAffx.58838.1.A1_at	---	---	---	Terminal
PtpAffx.63827.2.A1_at	---	---	---	Terminal
PtpAffx.67669.1.A1_at	---	---	---	Terminal
PtpAffx.75871.1.A1_at	POPTR_0003s05800g	---	hypothetical protein	Terminal
PtpAffx.79004.1.S1_at	---	---	---	Terminal
PtpAffx.8045.1.S1_s_at	POPTR_0001s40310g	---	hypothetical protein	Terminal
PtpAffx.84333.1.A1_at	---	---	---	Terminal
PtpAffx.85486.1.S1_at	---	---	---	Terminal
PtpAffx.922.3.S1_at	POPTR_0015s080101g	---	hypothetical protein	Terminal
PtpAffx.9498.2.S1_at	POPTR_0010s13380g	---	hypothetical protein	Terminal
PtpAffx.99486.1.S1_at	---	---	---	Terminal
PtpAffx.54386.1.A1_s_at	POPTR_0001s14500g	XM_002297775	PUTATIVE TYPE 1 MEMBRANE family protein	Terminal
Ptp.7327.1.S1_s_at	POPTR_0001s10370g	XM_002297949	hypothetical protein	Terminal
PtpAffx.10485.1.A1_s_at	POPTR_0001s17030g	XM_002298065	developmentally regulated GTP binding family protein	Terminal
PtpAffx.249.636.S1_at	POPTR_0001s17110g	XM_002298067	hypothetical protein	Terminal
PtpAffx.108518.1.A1_at	POPTR_0001s21680g	XM_002298145	hypothetical protein	Terminal
PtpAffx.13692.1.A1_at	POPTR_0001s26170g	XM_002298263	THUMP domain-containing family protein	Terminal
PtpAffx.152038.1.S1_at	POPTR_0001s35410g	XM_002298509	hypothetical protein	Terminal
PtpAffx.35988.3.S1_a_at	POPTR_0001s33970g	XM_002298579	hypothetical protein	Terminal
Ptp.603.1.A1_at	POPTR_0001s29370g	XM_002298767	hypothetical protein	Terminal
PtpAffx.5522.1.A1_at	POPTR_0001s45840g	XM_002298950	hypothetical protein	Terminal
PtpAffx.2152.2.S1_a_at	POPTR_0001s03810g	XM_002299054	hypothetical protein	Terminal
PtpAffx.162745.1.S1_at	POPTR_0001s14280g	XM_002299248	hypothetical protein	Terminal
PtpAffx.64102.1.S1_s_at	POPTR_0001s10040g	XM_002299468	reticulon family protein	Terminal
PtpAffx.136498.1.S1_at	POPTR_0001s18400g	XM_002299674	thioredoxin family protein	Terminal
PtpAffx.200622.1.S1_x_at	POPTR_0001s18410g	XM_002299675	hypothetical protein	Terminal
PtpAffx.118533.1.S1_s_at	POPTR_0001s25500g	XM_002299795	UNCOUPLING protein 2	Terminal
PtpAffx.200764.1.S1_s_at	POPTR_0001s25230g	XM_002299809	myosin heavy chain-related family protein	Terminal
PtpAffx.158768.1.S1_at	POPTR_0001s33790g	XM_002300071	hypothetical protein	Terminal
PtpAffx.76713.1.S1_s_at	POPTR_0001s30140g	XM_002300233	zinc finger family protein	Terminal
PtpAffx.1147.2.A1_at	POPTR_0001s37020g	XM_002300306	cell division family protein	Terminal
PtpAffx.60130.1.S1_at	POPTR_0001s31790g /// POPTR_0001s37920g	XM_002300356	hypothetical protein /// hypothetical protein	Terminal
PtpAffx.94313.1.S1_s_at	POPTR_0001s46540g	XM_002300520	hypothetical protein	Terminal
PtpAffx.201532.1.S1_at	POPTR_0002s00880g	XM_002300599	phosphatase 2C family protein	Terminal
PtpAffx.7414.1.S1_at	POPTR_0002s02390g	XM_002300669	ER lumen protein retaining receptor	Terminal
PtpAffx.42299.2.A1_at	POPTR_0002s03530g	XM_002300725	hypothetical protein	Terminal
PtpAffx.2472.2.S1_s_at	POPTR_0002s04790g	XM_002300777	hypothetical protein	Terminal
PtpAffx.85749.1.S1_at	POPTR_0002s08340g	XM_002300947	BTB/POZ domain-containing family protein	Terminal
PtpAffx.220936.1.S1_at	POPTR_0002s15190g	XM_002301272	calcium-dependent lipid-binding family protein	Terminal
PtpAffx.28615.1.S1_at	POPTR_0002s18020g	XM_002301406	hypothetical protein	Terminal
PtpAffx.32103.2.S1_at	POPTR_0002s18500g	XM_002301420	putative cathepsin B-like protease family protein	Terminal
PtpAffx.62170.1.A1_at	POPTR_0002s19870g	XM_002301467	FKBP12 interacting family protein	Terminal
PtpAffx.131475.1.S1_at	POPTR_0002s25080g	XM_002301778	auxin-responsive family protein	Terminal
Ptp.535.1.S1_s_at	POPTR_0002s25390g	XM_002301793	26S protease regulatory complex subunit 4 family protein	Terminal
PtpAffx.19715.1.A1_at	POPTR_0002s25480g	XM_002301795	hypothetical protein	Terminal
Ptp.4295.3.S1_at	POPTR_0002s25620g	XM_002301800	hypothetical protein	Terminal
PtpAffx.20962.1.S1_at	POPTR_0002s25720g	XM_002301807	hypothetical protein	Terminal
PtpAffx.18101.1.S1_a_at	POPTR_0002s00540g	XM_002301859	DEAD/DEAH box helicase family protein	Terminal
PtpAffx.29473.1.S1_s_at	POPTR_0002s03110g	XM_002301973	RanBPM-related family protein	Terminal
PtpAffx.132995.1.S1_at	POPTR_0002s05830g	XM_002302098	pleckstrin homology domain-containing family protein	Terminal
PtpAffx.81040.1.A1_s_at	POPTR_0002s08170g	XM_002302190	replication factor C 36 kDA family protein	Terminal
PtpAffx.24429.2.S1_at	POPTR_0002s08540g	XM_002302206	hypothetical protein	Terminal
PtpAffx.78955.1.S1_at	POPTR_0002s10530g	XM_002302304	clathrin adaptor complexes medium subunit family protein	Terminal
PtpAffx.128163.1.A1_at	POPTR_0002s16420g	XM_002302565	CAAX protease family protein	Terminal
PtpAffx.202251.1.S1_at	POPTR_0002s16990g	XM_002302583	hypothetical protein	Terminal
PtpAffx.249.292.A1_at	POPTR_0002s19710g	XM_002302728	CP12 domain-containing family protein	Terminal
PtpAffx.202432.1.S1_at	POPTR_0002s22770g	XM_002302781	NPL4 family protein	Terminal
PtpAffx.5749.1.A1_at	POPTR_0002s22430g	XM_002302796	hypothetical protein	Terminal
PtpAffx.39117.1.S1_at	POPTR_0002s23310g	XM_002302853	oxidoreductase family protein	Terminal
PtpAffx.223289.1.S1_at	POPTR_0003s04070g	XM_002303180	zinc finger family protein	Terminal
PtpAffx.5227.1.A1_s_at	POPTR_0003s05940g	XM_002303224	glutaredoxin family protein	Terminal
PtpAffx.13954.1.A1_at	POPTR_0003s10950g	XM_002303469	chromodomain-helicase-DNA-binding family protein	Terminal
PtpAffx.60882.1.S1_at	POPTR_0003s11440g	XM_002303494	hypothetical protein	Terminal
PtpAffx.34618.1.S1_at	POPTR_0003s11540g	XM_002303499	KEULE family protein	Terminal
Ptp.5442.1.S1_s_at	POPTR_0003s13070g	XM_002303565	hypothetical protein	Terminal
PtpAffx.203296.1.S1_at	POPTR_0003s13810g	XM_002303603	seh1 family protein	Terminal
PtpAffx.144840.1.S1_at	POPTR_0003s17720g	XM_002303794	ribosomal protein S15	Terminal
Ptp.5894.1.S1_s_at	POPTR_0003s05150g	XM_002304169	oxidoreductase family protein	Terminal
PtpAffx.22996.1.A1_at	POPTR_0003s04970g	XM_002304178	hypothetical protein	Terminal
PtpAffx.12507.1.A1_at	POPTR_0003s09400g	XM_002304315	syntaxin family protein	Terminal
PtpAffx.5590.2.S1_at	POPTR_0003s15630g	XM_002304580	actin-related protein 2/3 complex 34kDa subunit	Terminal
PtpAffx.4784.1.A1_s_at	POPTR_0003s17680g	XM_002304674	PUTATIVE TYPE 1 MEMBRANE family protein	Terminal
PtpAffx.203688.1.S1_at	POPTR_0004s01770g	XM_002304886	TOBAMOVIRUS MULTIPLICATION 1 family protein	Terminal
PtpAffx.37081.2.S1_s_at	POPTR_0004s03790g	XM_002304974	hypothetical protein	Terminal
PtpAffx.145560.1.S1_at	POPTR_0004s09140g	XM_002305152	hypothetical protein	Terminal
PtpAffx.126125.1.S1_s_at	POPTR_0004s05630g	XM_002305708	peroxisomal targeting signal type 2 receptor family protein	Terminal
PtpAffx.22156.1.A1_a_at	POPTR_0004s04220g	XM_002305767	hypothetical protein	Terminal
PtpAffx.146121.1.S1_s_at	POPTR_0004s08050g	XM_002305861	translation initiation factor-related family protein	Terminal
PtpAffx.205288.1.S1_x_at	POPTR_0005s10270g	XM_002306387	SERINE ACETYLTRANSFERASE-106 family protein	Terminal
PtpAffx.3918.1.A1_at	POPTR_0005s18100g	XM_002306430	hypothetical protein	Terminal
Ptp.5670.1.S1_s_at	POPTR_0005s18960g	XM_002306465	hypothetical protein	Terminal
PtpAffx.132398.1.A1_at	POPTR_0005s17760g	XM_002306507	hypothetical protein	Terminal
PtpAffx.150427.1.S1_at	POPTR_0005s21660g	XM_002306673	hypothetical protein	Terminal
PtpAffx.159051.1.S1_s_at	POPTR_0005s25950g	XM_002306886	hypothetical protein	Terminal
PtpAffx.141306.1.S1_at	POPTR_0005s15770g	XM_002307393	basal transcription factor complex subunit-related family protein	Terminal
PtpAffx.30871.2.A1_s_at	POPTR_0005s21960g	XM_002307484	hypothetical protein	Terminal
Ptp.5261.2.S1_a_at	POPTR_0005s26710g	XM_002307717	putative sterol-C-methyltransferase family protein	Terminal
PtpAffx.205856.1.S1_at	POPTR_0005s26880g	XM_002307727	hypothetical protein	Terminal
PtpAffx.53470.1.S1_at	POPTR_0006s01080g	XM_002307834	fumarylacetoacetase family protein	Terminal
Ptp.4466.1.S1_at	POPTR_0006s01600g	XM_002307859	inositol-1-monophosphatase family protein	Terminal
PtpAffx.130895.1.S1_at	POPTR_0006s02420g	XM_002307884	hypothetical protein	Terminal
PtpAffx.24469.2.S1_at	POPTR_0006s02470g	XM_002307887	hypothetical protein	Terminal
PtpAffx.51184.2.S1_s_at	POPTR_0006s02950g	XM_002307909	26S proteasome subunit 7 family protein	Terminal
PtpAffx.206066.1.S1_at	POPTR_0006s03850g	XM_002307945	ubiquitin-associated domain-containing family protein	Terminal
Ptp.5819.1.S1_at	POPTR_0006s08660g	XM_002308125	hypothetical protein	Terminal
PtpAffx.104019.1.A1_at	POPTR_0006s09660g	XM_002308166	UNCOUPLING family protein	Terminal
PtpAffx.88991.1.A1_at	POPTR_0006s14780g	XM_002308237	hypothetical protein	Terminal
PtpAffx.4686.1.A1_at	POPTR_0006s16050g	XM_002308281	hypothetical protein	Terminal
PtpAffx.58747.1.A1_at	POPTR_0006s21050g	XM_002308314	F-box family protein	Terminal
PtpAffx.31300.1.S1_at	POPTR_0006s22620g	XM_002308425	hypothetical protein	Terminal
PtpAffx.8035.2.A1_at	POPTR_0006s26250g	XM_002308596	mitochondrial glycoprotein	Terminal
PtpAffx.13016.2.S1_s_at	POPTR_0006s04570g	XM_002308889	transcriptional activator family protein	Terminal
PtpAffx.5269.5.S1_s_at	POPTR_0006s04700g	XM_002308897	Transcription initiation factor IIB-1 family protein	Terminal
PtpAffx.49826.1.A1_at	POPTR_0006s08420g	XM_002309014	PDE1 SUPPRESSOR 1 family protein	Terminal
PtpAffx.91950.1.S1_at	POPTR_0006s15970g	XM_002309203	zinc finger family protein	Terminal
PtpAffx.206440.1.S1_at	POPTR_0006s21420g	XM_002309230	sucrose-phosphatase family protein	Terminal
PtpAffx.2885.2.S1_at	POPTR_0006s28210g	XM_002309651	hypothetical protein	Terminal
PtpAffx.206937.1.S1_x_at	POPTR_0007s01670g	XM_002309748	mce-related family protein	Terminal
PtpAffx.12306.2.S1_a_at	POPTR_0007s02080g	XM_002309777	Gamma-secretase subunit APH1-like family protein	Terminal
PtpAffx.141946.1.S1_s_at	POPTR_0007s05200g	XM_002309935	hypothetical protein	Terminal
PtpAffx.7308.3.S1_at	POPTR_0007s06600g	XM_002309994	GTP-binding family protein	Terminal
PtpAffx.103669.1.S1_at	POPTR_0007s07260g	XM_002310019	hypothetical protein	Terminal
PtpAffx.7190.2.A1_at	POPTR_0007s07600g	XM_002310033	zinc finger family protein	Terminal
PtpAffx.122584.1.S1_at	POPTR_0007s08410g	XM_002310071	hypothetical protein	Terminal
PtpAffx.152437.1.S1_s_at	POPTR_0007s00270g	XM_002310335	GDP dissociation inhibitor family protein	Terminal
PtpAffx.148045.1.S1_s_at	POPTR_0007s00300g	XM_002310337	hypothetical protein	Terminal
Ptp.4061.1.S1_at	POPTR_0007s00470g	XM_002310348	inosine-uridine preferring nucleoside hydrolase family protein	Terminal
PtpAffx.1364.4.S1_s_at	POPTR_0007s01010g	XM_002310368	hypothetical protein	Terminal
PtpAffx.79778.1.S1_at	POPTR_0007s01200g	XM_002310375	hypothetical protein	Terminal
PtpAffx.1770.2.A1_s_at	POPTR_0007s01850g	XM_002310394	hypothetical protein	Terminal
PtpAffx.61544.1.A1_at	POPTR_0007s02070g	XM_002310404	FARNESYLTRANSFERASE A family protein	Terminal
PtpAffx.130614.1.S1_s_at	POPTR_0007s13820g	XM_002310807	hypothetical protein	Terminal
PtpAffx.65322.1.S1_s_at	POPTR_0008s01330g	XM_002310929	NtN2 family protein	Terminal
PtpAffx.154446.1.S1_s_at	POPTR_0008s04590g	XM_002311086	hypothetical protein	Terminal
PtpAffx.152909.1.A1_at	POPTR_0008s04700g	XM_002311092	hypothetical protein	Terminal
PtpAffx.8850.1.A1_at	POPTR_0008s11300g	XM_002311388	hypothetical protein	Terminal
PtpAffx.21461.1.S1_at	POPTR_0008s11550g	XM_002311399	hypothetical protein	Terminal
PtpAffx.208027.1.S1_at	POPTR_0008s12280g	XM_002311433	mitochondrial substrate carrier family protein	Terminal
Ptp.549.3.S1_at	POPTR_0008s13320g	XM_002311491	hypothetical protein	Terminal
Ptp.7630.1.S1_at	POPTR_0008s20380g	XM_002311783	hypothetical protein	Terminal
PtpAffx.43571.1.S1_at	POPTR_0008s05580g	XM_002312059	glycosyl transferase family 2 family protein	Terminal
PtpAffx.29487.1.S1_at	POPTR_0008s06110g	XM_002312085	type 1 protein phosphatase-1	Terminal
PtpAffx.26581.3.S1_a_at	POPTR_0008s06890g	XM_002312125	kinase family protein	Terminal
PtpAffx.157300.1.S1_s_at	POPTR_0008s07250g	XM_002312142	hypothetical protein	Terminal
PtpAffx.207803.1.S1_x_at	POPTR_0008s07700g	XM_002312166	hypothetical protein	Terminal
PtpAffx.98987.1.S1_s_at	POPTR_0008s08480g	XM_002312204	hypothetical protein	Terminal
PtpAffx.208036.1.S1_at	POPTR_0008s12470g	XM_002312384	hypothetical protein	Terminal
PtpAffx.135416.1.S1_s_at	POPTR_0008s12930g	XM_002312407	hypothetical protein	Terminal
PtpAffx.208079.1.S1_at	POPTR_0008s13440g	XM_002312428	zinc finger family protein	Terminal
PtpAffx.390.6.S1_s_at	POPTR_0008s16670g	XM_002312547	cytosolic malate dehydrogenase family protein	Terminal
PtpAffx.24472.1.A1_at	POPTR_0008s17100g	XM_002312562	eukaryotic translation initiation factor 4E isoform family protein	Terminal
Ptp.2922.1.S1_at	POPTR_0009s11840g	XM_002313014	cyclase associated protein 1	Terminal
PtpAffx.88903.1.A1_at	POPTR_0009s09220g	XM_002313138	zinc finger family protein	Terminal
PtpAffx.1192.1.A1_at	POPTR_0009s05800g	XM_002313302	armadillo/beta-catenin repeat family protein	Terminal
PtpAffx.15518.3.A1_a_at	POPTR_0009s02130g	XM_002313468	hypothetical protein	Terminal
PtpAffx.20150.1.S1_s_at	POPTR_0009s02100g	XM_002313469	seed maturation protein PM37	Terminal
PtpAffx.132556.1.S1_at	POPTR_0009s16660g	XM_002313554	cytochrome c1 family protein	Terminal
PtpAffx.60657.1.S1_at	POPTR_0009s05960g	XM_002314030	hypothetical protein	Terminal
PtpAffx.42120.2.A1_a_at	POPTR_0009s04310g	XM_002314109	pentatricopeptide repeat-containing family protein	Terminal
PtpAffx.205071.1.S1_x_at	POPTR_0009s01270g	XM_002314263	hypothetical protein	Terminal
PtpAffx.28532.1.S1_at	POPTR_0010s01570g	XM_002314341	MULTIFUNCTIONAL family protein	Terminal
PtpAffx.54186.2.S1_s_at	POPTR_0010s02780g	XM_002314406	HISTIDINE-CONTAINING PHOSPHOTRANSMITTER 3 family protein	Terminal
PtpAffx.39908.3.S1_a_at	POPTR_0010s04890g	XM_002314592	type 2A protein phosphtase-II	Terminal
PtpAffx.67495.1.S1_at	POPTR_0010s11660g	XM_002314746	hypothetical protein	Terminal
PtpAffx.209021.1.S1_at	POPTR_0010s148602g	XM_002314883	hypothetical protein	Terminal
PtpAffx.209136.1.S1_at	POPTR_0010s17040g	XM_002314988	WRKY transcription factor 3 family protein	Terminal
PtpAffx.37919.1.A1_at	POPTR_0010s18980g	XM_002315089	hypothetical protein	Terminal
PtpAffx.1604.1.A1_s_at	POPTR_0010s20000g	XM_002315139	peroxisomal membrane family protein	Terminal
PtpAffx.33729.1.A1_at	POPTR_0010s20030g	XM_002315142	hypothetical protein	Terminal
PtpAffx.44174.1.A1_at	POPTR_0010s20550g	XM_002315163	prenylated rab acceptor family protein	Terminal
PtpAffx.156916.1.S1_at	POPTR_0010s20580g	XM_002315165	integral membrane Yip1 family protein	Terminal
PtpAffx.81905.2.S1_a_at	POPTR_0010s22440g	XM_002315241	hypothetical protein	Terminal
PtpAffx.146088.1.S1_at	POPTR_0008s03690g /// POPTR_0010s23200g	XM_002315280	hypothetical protein /// anion-transporting ATPase family protein	Terminal
PtpAffx.90149.1.A1_at	POPTR_0010s09790g	XM_002315734	hypothetical protein	Terminal
PtpAffx.3734.1.A1_s_at	POPTR_0010s10860g	XM_002315789	26S proteasome subunit 8 family protein	Terminal
PtpAffx.40192.2.A1_at	POPTR_0010s15410g	XM_002316000	universal stress family protein	Terminal
Ptp.6200.1.S1_at	POPTR_0011s03020g	XM_002316710	eukaryotic translation initiation factor 4E family protein	Terminal
PtpAffx.7625.5.A1_at	POPTR_0011s09860g	XM_002316758	Malate dehydrogenase family protein	Terminal
PtpAffx.252.1.A1_at	POPTR_0011s10920g	XM_002316814	transport protein sec61	Terminal
Ptp.698.1.A1_at	POPTR_0011s01570g	XM_002317114	bromo-adjacent homology (BAH) domain-containing family protein	Terminal
PtpAffx.73712.1.S1_s_at	POPTR_0011s04780g	XM_002317188	hypothetical protein	Terminal
PtpAffx.86.1.S1_at	POPTR_0011s04620g	XM_002317194	hypothetical protein	Terminal
PtpAffx.53711.3.S1_at	POPTR_0011s11380g	XM_002317433	hypothetical protein	Terminal
PtpAffx.85112.1.S1_s_at	POPTR_0012s03630g	XM_002318290	translation initiation factor family protein	Terminal
PtpAffx.145485.1.S1_at	POPTR_0012s10930g	XM_002318739	hypothetical protein	Terminal
PtpAffx.150960.1.S1_at	POPTR_0012s14750g	XM_002318852	hypothetical protein	Terminal
PtpAffx.1311.1.A1_at	POPTR_0013s01620g	XM_002318952	serine/threonine protein phosphatase	Terminal
PtpAffx.210893.1.S1_at	POPTR_0013s01900g	XM_002318959	hypothetical protein	Terminal
PtpAffx.54530.1.S1_s_at	POPTR_0013s02240g	XM_002318974	hypothetical protein	Terminal
PtpAffx.33919.1.S1_at	POPTR_0013s03870g	XM_002319039	hypothetical protein	Terminal
PtpAffx.1472.2.A1_a_at	POPTR_0013s04340g	XM_002319069	hypothetical protein	Terminal
PtpAffx.8607.3.S1_s_at	POPTR_0013s05500g	XM_002319127	hypothetical protein	Terminal
PtpAffx.74657.1.S1_s_at	POPTR_0013s07630g	XM_002319212	hypothetical protein	Terminal
PtpAffx.211154.1.S1_x_at	POPTR_0013s07650g	XM_002319214	hypothetical protein	Terminal
PtpAffx.49061.1.S1_s_at	POPTR_0013s01400g	XM_002319465	putative Rab geranylgeranyl transferase type II beta subunit family protein	Terminal
PtpAffx.106060.2.A1_a_at	POPTR_0013s06470g	XM_002319703	SNF2 domain-containing family protein	Terminal
PtpAffx.34481.1.A1_at	POPTR_0013s06910g	XM_002319713	hypothetical protein	Terminal
PtpAffx.211253.1.S1_x_at	POPTR_0013s09190g	XM_002319832	hypothetical protein	Terminal
PtpAffx.211287.1.S1_at	POPTR_0013s09710g	XM_002319858	zinc finger family protein	Terminal
PtpAffx.10869.3.S1_a_at	POPTR_0014s07240g	XM_002320058	hypothetical protein	Terminal
PtpAffx.132367.1.A1_at	POPTR_0014s08800g	XM_002320131	hypothetical protein	Terminal
PtpAffx.211731.1.S1_at	POPTR_0014s11830g	XM_002320280	hypothetical protein	Terminal
PtpAffx.25033.1.A1_at	POPTR_0014s17790g	XM_002320545	hypothetical protein	Terminal
PtpAffx.212038.1.S1_s_at	POPTR_0014s18430g	XM_002320589	Succinyl-CoA ligase beta-chain family protein	Terminal
PtpAffx.212040.1.S1_at	POPTR_0014s18420g	XM_002320590	Cadmium sensitive 1 family protein	Terminal
PtpAffx.159029.3.A1_at	POPTR_0014s01400g	XM_002320640	hypothetical protein	Terminal
Ptp.7355.1.S1_s_at	POPTR_0014s07900g	XM_002320755	cyclic nucleotide-binding domain-containing family protein	Terminal
PtpAffx.89308.1.A1_at	POPTR_0014s09240g	XM_002320820	glycosyl hydrolase family 18 family protein	Terminal
PtpAffx.29077.1.A1_s_at	POPTR_0014s10820g	XM_002320901	hypothetical protein	Terminal
PtpAffx.80014.1.S1_at	POPTR_0014s11770g	XM_002320945	DNAJ heat shock family protein	Terminal
Ptp.6368.1.S1_at	POPTR_0014s13810g	XM_002321034	putative ARP2/3 protein complex subunit p41	Terminal
PtpAffx.93652.1.S1_s_at	POPTR_0014s14370g	XM_002321053	hypothetical protein	Terminal
PtpAffx.4170.3.S1_at	POPTR_0014s14830g	XM_002321076	hypothetical protein	Terminal
PtpAffx.11019.1.S1_at	POPTR_0014s17280g	XM_002321192	hypothetical protein	Terminal
PtpAffx.212565.1.S1_at	POPTR_0015s01250g	XM_002321355	ACYL-COA binding family protein	Terminal
PtpAffx.25119.1.S1_at	POPTR_0015s04160g	XM_002321465	hypothetical protein	Terminal
PtpAffx.212839.1.S1_at	POPTR_0015s10200g	XM_002321636	zinc finger family protein	Terminal
PtpAffx.3203.6.S1_a_at	POPTR_0015s11110g	XM_002321677	hypothetical protein	Terminal
PtpAffx.3913.4.S1_at	POPTR_0015s13810g	XM_002322404	hypothetical protein	Terminal
PtpAffx.68616.1.S1_s_at	POPTR_0016s05530g	XM_002322677	40S ribosomal protein S2	Terminal
PtpAffx.90898.1.S1_at	POPTR_0016s06740g	XM_002322735	hypothetical protein	Terminal
PtpAffx.454.37.A1_a_at	POPTR_0016s06840g	XM_002322737	hypothetical protein	Terminal
PtpAffx.288.1.A1_s_at	POPTR_0016s08520g	XM_002322812	60S ribosomal protein L1	Terminal
PtpAffx.213720.1.S1_at	POPTR_0016s14220g	XM_002323029	hypothetical protein	Terminal
PtpAffx.7393.3.S1_a_at	POPTR_0016s02910g	XM_002323174	zinc finger family protein	Terminal
PtpAffx.20908.1.S1_at	POPTR_0017s10730g	XM_002323764	20S proteasome beta subunit B family protein	Terminal
PtpAffx.114694.1.A1_at	POPTR_0017s11120g	XM_002323780	hypothetical protein	Terminal
PtpAffx.214112.1.S1_at	POPTR_0018s08230g	XM_002324175	hypothetical protein	Terminal
PtpAffx.214255.1.S1_at	POPTR_0018s02840g	XM_002324308	zinc finger family protein	Terminal
PtpAffx.70456.1.A1_at	POPTR_0018s03080g	XM_002324321	ABC1 family protein	Terminal
PtpAffx.89550.1.S1_s_at	POPTR_0018s13160g	XM_002324619	hypothetical protein	Terminal
PtpAffx.21639.1.S1_at	POPTR_0018s01590g	XM_002324817	hypothetical protein	Terminal
PtpAffx.214197.1.S1_x_at	POPTR_0018s01730g	XM_002324824	hypothetical protein	Terminal
PtpAffx.214435.1.S1_at	POPTR_0018s10960g	XM_002325066	hypothetical protein	Terminal
Ptp.8005.1.S1_at	POPTR_0018s12110g	XM_002325120	hypothetical protein	Terminal
Ptp.229.1.A1_s_at	POPTR_0018s12730g	XM_002325168	hypothetical protein	Terminal
PtpAffx.212225.1.S1_at	POPTR_0019s05160g	XM_002325386	Tubulin alpha-1 chain family protein	Terminal
PtpAffx.22926.1.A1_at	POPTR_0019s11190g	XM_002325514	thioredoxin family protein	Terminal
Ptp.5375.1.S1_s_at	POPTR_0019s08080g	XM_002325868	eIF4-gamma/eIF5/eIF2-epsilon domain-containing family protein	Terminal
PtpAffx.212341.1.S1_at	POPTR_0019s10480g	XM_002325918	hypothetical protein	Terminal
PtpAffx.7327.1.S1_s_at	POPTR_0019s11710g	XM_002325977	transducin family protein	Terminal
PtpAffx.51877.1.S1_at	POPTR_0008s06400g	XM_002312103	LIM domain-containing family protein	Terminal

## Sheet: hub4_PtaRAP2.6
ProbeID	Gene ID (Poplar V2.2)	RefSeq.Transcript.ID	Gene.Title	Gene type
PtpAffx.84718.1.S1_s_at	POPTR_0018s10320g /// POPTR_0018s10330g	XM_002324444	xyloglucan endo-1 family protein /// xyloglucan endo-1 family protein	Hubs
PtpAffx.138.1.S1_at	POPTR_0001s00450g	---	hypothetical protein	Terminal
PtpAffx.16305.1.S1_at	---	---	---	Terminal
PtpAffx.8577.2.A1_at	POPTR_0002s09900g	---	hypothetical protein	Terminal
PtpAffx.201637.1.S1_at	POPTR_0002s03260g	XM_002300709	hypothetical protein	Terminal
PtpAffx.4593.1.S1_at	POPTR_0002s12620g	XM_002301138	hypothetical protein	Terminal
PtpAffx.86908.1.S1_at	POPTR_0002s19990g	XM_002301461	hypothetical protein	Terminal
PtpAffx.201930.1.S1_at	POPTR_0002s09820g	XM_002302268	hypothetical protein	Terminal
PtpAffx.202944.1.S1_at	POPTR_0003s05300g	XM_002304159	AP2 domain-containing transcription factor family protein	Terminal
Ptp.3912.2.S1_s_at	POPTR_0003s11950g	XM_002304418	hypothetical protein	Terminal
PtpAffx.74101.1.A1_at	POPTR_0003s13840g	XM_002304513	WRKY transcription factor 53 family protein	Terminal
PtpAffx.55073.1.A1_s_at	POPTR_0004s19420g	XM_002305517	hypothetical protein	Terminal
XP_002306120.1_1	POPTR_0004s16510g	XM_002306084		Terminal
PtpAffx.9290.1.S1_at	POPTR_0005s08860g	XM_002306327	WRKY transcription factor 13 family protein	Terminal
PtpAffx.205134.1.S1_at	POPTR_0005s06690g	XM_002307006	hypothetical protein	Terminal
XP_002307208.1_1	POPTR_0005s10370g	XM_002307172		Terminal
PtpAffx.25334.2.S1_at	POPTR_0005s17600g	XM_002307311	hypothetical protein	Terminal
PtpAffx.205528.1.S1_at	POPTR_0005s15830g	XM_002307391	AP2 domain-containing transcription factor family protein	Terminal
Ptp.2235.2.A1_a_at	POPTR_0005s28110g	XM_002307796	hypothetical protein	Terminal
XP_002308372.2_1	POPTR_0006s20530g	XM_002308336		Terminal
PtpAffx.207266.1.S1_at	POPTR_0007s10930g	XM_002310685	hypothetical protein	Terminal
XP_002311022.2_1	POPTR_0008s02340g	XM_002310986		Terminal
XP_002311103.2_1	POPTR_0008s04150g	XM_002311067		Terminal
XP_002298080.1_1	POPTR_0001s08470g	XM_002298044		Terminal
XP_002299890.2_1	POPTR_0001s24280g	XM_002299854		Terminal
PtpAffx.120760.1.A1_at	POPTR_0008s11820g	XM_002311417	hypothetical protein	Terminal
PtpAffx.205019.1.S1_at	POPTR_0009s02550g	XM_002313444	hypothetical protein	Terminal
PtpAffx.60657.1.S1_at	POPTR_0009s05960g	XM_002314030	hypothetical protein	Terminal
PtpAffx.224646.1.S1_at	POPTR_0010s11390g	XM_002314731	hypothetical protein	Terminal
PtpAffx.209251.1.S1_at	POPTR_0010s19110g	XM_002315098	hypothetical protein	Terminal
PtpAffx.147430.1.A1_at	POPTR_0012s13870g	XM_002318810	hypothetical protein	Terminal
PtpAffx.54562.1.A1_at	POPTR_0015s13830g	XM_002321841	hypothetical protein	Terminal
